# Supplementary material for: The InBIO Barcoding Initiative Database: DNA barcodes of Portuguese Diptera 02 - Limoniidae, Pediciidae and Tipulidae
Source: Biodivers Data J. 2021 Sep 24;9:e69841. doi: 10.3897/BDJ.9.e69841 (PMC8486732; doi:10.3897/BDJ.9.e69841)
Supplement: Supplementary material 1 — IBI - Diptera 02 library - Specimen details [file bdj-09-e69841-s001.txt]

processid	sampleid	recordID	catalognum	fieldnum	institution_storing	collection_code	bin_uri	phylum_taxID	phylum_name	class_taxID	class_name	order_taxID	order_name	family_taxID	family_name	subfamily_taxID	subfamily_name	genus_taxID	genus_name	species_taxID	species_name	subspecies_taxID	subspecies_name	identification_provided_by	identification_method	identification_reference	tax_note	voucher_status	tissue_type	collection_event_id	collectors	collectiondate_start	collectiondate_end	collectiontime	collection_note	site_code	sampling_protocol	lifestage	sex	reproduction	habitat	associated_specimens	associated_taxa	extrainfo	notes	lat	lon	coord_source	coord_accuracy
IBIDP185-19	INV04294	10262335	INV04294	INV04294	Research Center in Biodiversity and Genetic Resources		BOLD:ADX2493	20	Arthropoda	82	Insecta	127	Diptera	669	Tipulidae	177980	Tipulinae	2421	Tipula	941125	Tipula mediterranea			Pjotr Oosterbroek	Morphology			Vouchered:Registered Collection	Leg		Vanessa Mata							Adult	F							41.9103	-8.49303
IBIDP187-19	INV04526	10262337	INV04526	INV04526	Research Center in Biodiversity and Genetic Resources		BOLD:AEC9536	20	Arthropoda	82	Insecta	127	Diptera	669	Tipulidae	177980	Tipulinae	179388	Nephrotoma	453290	Nephrotoma submaculosa			Pjotr Oosterbroek	Morphology	Edwards, 1928		Vouchered:Registered Collection	Leg		Sonia Ferreira & Vanessa Mata							Adult	M							39.8212	-6.97375
IBIDP189-19	INV04544	10262339	INV04544	INV04544	Research Center in Biodiversity and Genetic Resources		BOLD:ADV9772	20	Arthropoda	82	Insecta	127	Diptera	669	Tipulidae	177980	Tipulinae	2421	Tipula	941128	Tipula parallela			Pjotr Oosterbroek	Morphology			Vouchered:Registered Collection	Leg		Sonia Ferreira & Vanessa Mata							Adult	M							41.0571	-6.90634
IBIDP192-19	INV04580	10262342	INV04580	INV04580	Research Center in Biodiversity and Genetic Resources		BOLD:ADX2241	20	Arthropoda	82	Insecta	127	Diptera	237246	Limoniidae	177979	Limoniinae	261846	Dicranomyia	447257	Dicranomyia didyma			Pjotr Oosterbroek	Morphology	Meigen, 1804		Vouchered:Registered Collection	Leg		Sonia Ferreira & Vanessa Mata							Adult	M							41.0571	-6.90634
IBIDP215-19	INV04661	10262365	INV04661	INV04661	Research Center in Biodiversity and Genetic Resources		BOLD:ADX2241	20	Arthropoda	82	Insecta	127	Diptera	237246	Limoniidae	177979	Limoniinae	261846	Dicranomyia	447257	Dicranomyia didyma			Pjotr Oosterbroek	Morphology	Meigen, 1804		Vouchered:Registered Collection	Leg		Sonia Ferreira & Vanessa Mata							Adult	M							41.0571	-6.90634
IBIDP238-19	INV06025	10262388	INV06025	INV06025	Research Center in Biodiversity and Genetic Resources		BOLD:ABW3498	20	Arthropoda	82	Insecta	127	Diptera	669	Tipulidae	177980	Tipulinae	179388	Nephrotoma	453290	Nephrotoma submaculosa				Morphology	Edwards, 1928		Vouchered:Registered Collection	Leg		Sonia Ferreira & Vanessa Mata							Adult								41.3157	-7.21979
IBIDP248-19	INV06177	10262398	INV06177	INV06177	Research Center in Biodiversity and Genetic Resources		BOLD:ADX1669	20	Arthropoda	82	Insecta	127	Diptera	669	Tipulidae	177980	Tipulinae	179388	Nephrotoma	941132	Nephrotoma appendiculata pertenua				Morphology			Vouchered:Registered Collection	Leg		Luis Silva & Pedro Lopes							Adult	M							41.2268	-7.42553
IBIDP249-19	INV06178	10262399	INV06178	INV06178	Research Center in Biodiversity and Genetic Resources		BOLD:ADX1669	20	Arthropoda	82	Insecta	127	Diptera	669	Tipulidae	177980	Tipulinae	179388	Nephrotoma	941132	Nephrotoma appendiculata pertenua			Pjotr Oosterbroek	Morphology			Vouchered:Registered Collection	Leg		Luis Silva & Pedro Lopes							Adult								41.3792	-7.20757
IBIDP251-19	INV06181	10262401	INV06181	INV06181	Research Center in Biodiversity and Genetic Resources		BOLD:ADX7619	20	Arthropoda	82	Insecta	127	Diptera	237246	Limoniidae	177979	Limoniinae	166462	Limonia	941137	Limonia maculipennis			Pjotr Oosterbroek	Morphology			Vouchered:Registered Collection	Leg		Luis Silva & Pedro Lopes							Adult	M							41.3738	-7.20325
IBIDP255-19	INV06193	10262405	INV06193	INV06193	Research Center in Biodiversity and Genetic Resources		BOLD:ADX1669	20	Arthropoda	82	Insecta	127	Diptera	669	Tipulidae	177980	Tipulinae	179388	Nephrotoma	941132	Nephrotoma appendiculata pertenua			Pjotr Oosterbroek	Morphology			Vouchered:Registered Collection	Leg		Sonia Ferreira							Adult	F							40.297	-8.47402
IBIDP258-19	INV06209	10262408	INV06209	INV06209	Research Center in Biodiversity and Genetic Resources		BOLD:ADZ3321	20	Arthropoda	82	Insecta	127	Diptera	237246	Limoniidae	398448	Chioneinae	400400	Erioconopa	447235	Erioconopa diuturna			Pjotr Oosterbroek	Morphology	Walker, 1848		Vouchered:Registered Collection	Leg		Sonia Ferreira							Adult	M							41.3411	-8.69227
IBIDP262-19	INV06270	10262412	INV06270	INV06270	Research Center in Biodiversity and Genetic Resources		BOLD:ADX5268	20	Arthropoda	82	Insecta	127	Diptera	669	Tipulidae	177980	Tipulinae	179388	Nephrotoma	941139	Nephrotoma sullingtonensis			Pjotr Oosterbroek	Morphology			Vouchered:Registered Collection	Leg		Sonia Ferreira & Vanessa Mata							Adult	M							41.3735	-7.2094
IBIDP264-19	INV06272	10262414	INV06272	INV06272	Research Center in Biodiversity and Genetic Resources		BOLD:AEC9536	20	Arthropoda	82	Insecta	127	Diptera	669	Tipulidae	177980	Tipulinae	179388	Nephrotoma	453290	Nephrotoma submaculosa			Pjotr Oosterbroek	Morphology	Edwards, 1928		Vouchered:Registered Collection	Leg		Sonia Ferreira & Vanessa Mata							Adult	F							41.2161	-7.4369
IBIDP271-19	INV06279	10262421	INV06279	INV06279	Research Center in Biodiversity and Genetic Resources		BOLD:ADX0913	20	Arthropoda	82	Insecta	127	Diptera	669	Tipulidae	177980	Tipulinae	2421	Tipula	941150	Tipula trifasciculata				Morphology			Vouchered:Registered Collection	Leg		Sonia Ferreira & Vanessa Mata							Adult	F							41.2267	-7.40664
IBIDP297-19	INV06513	10262447	INV06513	INV06513	Research Center in Biodiversity and Genetic Resources		BOLD:ADN4631	20	Arthropoda	82	Insecta	127	Diptera	237246	Limoniidae	398448	Chioneinae	237249	Symplecta	447309	Symplecta stictica			Pjotr Oosterbroek	Morphology			Vouchered:Registered Collection	Leg		Sonia Ferreira							Adult	M							40.1354	-8.83643
IBIDP316-19	INV06885	10262466	INV06885	INV06885	Research Center in Biodiversity and Genetic Resources		BOLD:ADZ7173	20	Arthropoda	82	Insecta	127	Diptera	669	Tipulidae	177980	Tipulinae	2421	Tipula	261166	Tipula paludosa			Pjotr Oosterbroek	Morphology	Meigen, 1830		Vouchered:Registered Collection	Leg		Sonia Ferreira							Adult	M							41.3408	-7.49256
IBIDP329-19	INV07163	10262479	INV07163	INV07163	Research Center in Biodiversity and Genetic Resources		BOLD:AEC7761	20	Arthropoda	82	Insecta	127	Diptera	669	Tipulidae	177980	Tipulinae	2421	Tipula	513977	Tipula repanda			Pjotr Oosterbroek	Morphology	Loew, 1864		Vouchered:Registered Collection	Leg		Sonia Ferreira							Adult	M							41.332	-7.25686
IBIDP350-19	INV08001	10262500	INV08001	INV08001	Research Center in Biodiversity and Genetic Resources		BOLD:ACR3244	20	Arthropoda	82	Insecta	127	Diptera	237246	Limoniidae	177979	Limoniinae	261846	Dicranomyia	941151	Dicranomyia sericata			Pjotr Oosterbroek	Morphology			Vouchered:Registered Collection	Leg		Sonia Ferreira							Adult	M							39.6804	-7.09763
IBIDP366-19	INV08387	10262516	INV08387	INV08387	Research Center in Biodiversity and Genetic Resources		BOLD:AEC8483	20	Arthropoda	82	Insecta	127	Diptera	237246	Limoniidae	177979	Limoniinae	261846	Dicranomyia	879065	Dicranomyia affinis			Pjotr Oosterbroek	Morphology			Vouchered:Registered Collection	Leg		Sonia Ferreira							Adult								41.3408	-7.49256
IBIDP369-19	INV08390	10262519	INV08390	INV08390	Research Center in Biodiversity and Genetic Resources		BOLD:AEC8483	20	Arthropoda	82	Insecta	127	Diptera	237246	Limoniidae	177979	Limoniinae	261846	Dicranomyia	879065	Dicranomyia affinis			Pjotr Oosterbroek	Morphology			Vouchered:Registered Collection	Leg		Sonia Ferreira							Adult								39.6804	-7.09763
IBIDP418-19	INV08122	10604260	INV08122	INV08122	Research Center in Biodiversity and Genetic Resources		BOLD:ABW9444	20	Arthropoda	82	Insecta	127	Diptera	237246	Limoniidae	314375	Limnophilinae	179443	Pseudolimnophila	954082	Pseudolimnophila ebullata			Pjotr Oosterbroek	Morphology			DNA/Tissue Vouchered Only	Leg		J. Stary							Adult								37.2818	-8.5546
IBIDP429-19	INV08133	10604271	INV08133	INV08133	Research Center in Biodiversity and Genetic Resources		BOLD:AEC6596	20	Arthropoda	82	Insecta	127	Diptera	237246	Limoniidae	314375	Limnophilinae	179429	Hexatoma	954086	Hexatoma obscura			Pjotr Oosterbroek	Morphology			DNA/Tissue Vouchered Only	Leg		J. Stary							Adult								37.23	-8.55
IBIDP594-20	INV08440	11894672	INV08440	INV08440	Research Center in Biodiversity and Genetic Resources		BOLD:AEC7677	20	Arthropoda	82	Insecta	127	Diptera	237246	Limoniidae	314375	Limnophilinae	399152	Austrolimnophila	954091	Austrolimnophila latistyla			Jaroslav Stary	Morphology			Vouchered:Registered Collection	Leg		Sonia Ferreira, Martin Corley, Pedro Brito Lopes							Adult	M							39.5145	-8.9169
IBIDP600-20	INV08452	11894678	INV08452	INV08452	Research Center in Biodiversity and Genetic Resources		BOLD:ABV3744	20	Arthropoda	82	Insecta	127	Diptera	237246	Limoniidae	177979	Limoniinae	166462	Limonia	451251	Limonia phragmitidis			Jaroslav Stary	Morphology	Schrank, 1781		Vouchered:Registered Collection	Leg		Sonia Ferreira, Martin Corley, Pedro Brito Lopes							Adult	M							39.5145	-8.9169
IBIDP602-20	INV08461	11894680	INV08461	INV08461	Research Center in Biodiversity and Genetic Resources		BOLD:AAF9041	20	Arthropoda	82	Insecta	127	Diptera	669	Tipulidae	177980	Tipulinae	2421	Tipula	237272	Tipula oleracea			Pjotr Oosterbroek	Morphology	Linnaeus, 1758		Vouchered:Registered Collection	Leg		Sonia Ferreira, Martin Corley, Pedro Brito Lopes							Adult	M							39.4276	-8.9003
IBIDP614-20	INV08500	11894692	INV08500	INV08500	Research Center in Biodiversity and Genetic Resources		BOLD:ADZ3003	20	Arthropoda	82	Insecta	127	Diptera	237246	Limoniidae	177979	Limoniinae	313661	Dicranoptycha	453281	Dicranoptycha fuscescens			Jaroslav Stary	Morphology	Schummel, 1829		Vouchered:Registered Collection	Leg		Sonia Ferreira, Martin Corley, Pedro Brito Lopes							Adult	M							39.4696	-8.8579
IBIDP615-20	INV08503	11894693	INV08503	INV08503	Research Center in Biodiversity and Genetic Resources		BOLD:AAG8508	20	Arthropoda	82	Insecta	127	Diptera	237246	Limoniidae	177979	Limoniinae	166462	Limonia	454773	Limonia nubeculosa			Jaroslav Stary	Morphology	Meigen, 1804		Vouchered:Registered Collection	Leg		Sonia Ferreira, Martin Corley, Pedro Brito Lopes							Adult	M							39.4688	-8.8547
IBIDP616-20	INV08504	11894694	INV08504	INV08504	Research Center in Biodiversity and Genetic Resources		BOLD:AEC9536	20	Arthropoda	82	Insecta	127	Diptera	669	Tipulidae	177980	Tipulinae	179388	Nephrotoma	453290	Nephrotoma submaculosa			Pjotr Oosterbroek	Morphology	Edwards, 1928		Vouchered:Registered Collection	Leg		Sonia Ferreira, Martin Corley, Pedro Brito Lopes							Adult	M							39.4688	-8.8547
IBIDP624-20	INV08535	11894702	INV08535	INV08535	Research Center in Biodiversity and Genetic Resources		BOLD:AEC7677	20	Arthropoda	82	Insecta	127	Diptera	237246	Limoniidae	314375	Limnophilinae	399152	Austrolimnophila	954091	Austrolimnophila latistyla			Jaroslav Stary	Morphology			Vouchered:Registered Collection	Leg		Sonia Ferreira, Martin Corley, Pedro Brito Lopes							Adult	M							38.7732	-9.4651
IBIDP626-20	INV08542	11894704	INV08542	INV08542	Research Center in Biodiversity and Genetic Resources		BOLD:AEC7677	20	Arthropoda	82	Insecta	127	Diptera	237246	Limoniidae	314375	Limnophilinae	399152	Austrolimnophila	954091	Austrolimnophila latistyla			Jaroslav Stary	Morphology			Vouchered:Registered Collection	Leg		Sonia Ferreira, Martin Corley, Pedro Brito Lopes							Adult	M							38.7732	-9.4651
IBIDP627-20	INV08547	11894705	INV08547	INV08547	Research Center in Biodiversity and Genetic Resources		BOLD:ABV5347	20	Arthropoda	82	Insecta	127	Diptera	237246	Limoniidae	177979	Limoniinae	400482	Neolimonia	447323	Neolimonia dumetorum			Jaroslav Stary	Morphology	Meigen, 1804		Vouchered:Registered Collection	Leg		Sonia Ferreira, Martin Corley, Pedro Brito Lopes							Adult	M							38.7732	-9.4651
IBIDP630-20	INV08554	11894708	INV08554	INV08554	Research Center in Biodiversity and Genetic Resources		BOLD:AEC7677	20	Arthropoda	82	Insecta	127	Diptera	237246	Limoniidae	314375	Limnophilinae	399152	Austrolimnophila	954091	Austrolimnophila latistyla			Jaroslav Stary	Morphology			Vouchered:Registered Collection	Leg		Sonia Ferreira, Martin Corley, Pedro Brito Lopes							Adult	M							38.7732	-9.4651
IBIDP636-20	INV08592	11894714	INV08592	INV08592	Research Center in Biodiversity and Genetic Resources		BOLD:ACO3207	20	Arthropoda	82	Insecta	127	Diptera	237246	Limoniidae	398448	Chioneinae	237249	Symplecta	266363	Symplecta pilipes			Jaroslav Stary	Morphology			Vouchered:Registered Collection	Leg		Sonia Ferreira, Martin Corley, Pedro Brito Lopes							Adult	M							38.1089	-8.7923
IBIDP637-20	INV08597	11894715	INV08597	INV08597	Research Center in Biodiversity and Genetic Resources		BOLD:ACO3207	20	Arthropoda	82	Insecta	127	Diptera	237246	Limoniidae	398448	Chioneinae	237249	Symplecta	266363	Symplecta pilipes			Jaroslav Stary	Morphology			Vouchered:Registered Collection	Leg		Sonia Ferreira, Martin Corley, Pedro Brito Lopes							Adult	M							38.1089	-8.7923
IBIDP655-20	INV08705	11894733	INV08705	INV08705	Research Center in Biodiversity and Genetic Resources		BOLD:AAG8508	20	Arthropoda	82	Insecta	127	Diptera	237246	Limoniidae	177979	Limoniinae	166462	Limonia	454773	Limonia nubeculosa			Jaroslav Stary	Morphology	Meigen, 1804		Vouchered:Registered Collection	Leg		Duarte Goncalves							Adult	M							41.1593	-8.6031
IBIDP656-20	INV08706	11894734	INV08706	INV08706	Research Center in Biodiversity and Genetic Resources		BOLD:AAG8508	20	Arthropoda	82	Insecta	127	Diptera	237246	Limoniidae	177979	Limoniinae	166462	Limonia	454773	Limonia nubeculosa			Jaroslav Stary	Morphology	Meigen, 1804		Vouchered:Registered Collection	Leg		Duarte Goncalves							Adult	M							41.1593	-8.6031
IBIDP658-20	INV08708	11894736	INV08708	INV08708	Research Center in Biodiversity and Genetic Resources		BOLD:AAG8508	20	Arthropoda	82	Insecta	127	Diptera	237246	Limoniidae	177979	Limoniinae	166462	Limonia	454773	Limonia nubeculosa			Jaroslav Stary	Morphology	Meigen, 1804		Vouchered:Registered Collection	Leg		Duarte Goncalves							Adult	M							41.1593	-8.6031
IBIDP660-20	INV08713	11894738	INV08713	INV08713	Research Center in Biodiversity and Genetic Resources		BOLD:ADS9890	20	Arthropoda	82	Insecta	127	Diptera	669	Tipulidae	177980	Tipulinae	179388	Nephrotoma	941146	Nephrotoma guestfalica			Pjotr Oosterbroek	Morphology			Vouchered:Registered Collection	Leg		Luis Silva							Adult	F							41.3307	-8.7375
IBIDP661-20	INV08720	11894739	INV08720	INV08720	Research Center in Biodiversity and Genetic Resources		BOLD:AAF9041	20	Arthropoda	82	Insecta	127	Diptera	669	Tipulidae	177980	Tipulinae	2421	Tipula	237272	Tipula oleracea			Pjotr Oosterbroek	Morphology	Linnaeus, 1758		Vouchered:Registered Collection	Leg		Sonia Ferreira, Martin Corley, Pedro Brito Lopes							Adult	F							39.5145	-8.9169
IBIDP664-20	INV08728	11894742	INV08728	INV08728	Research Center in Biodiversity and Genetic Resources		BOLD:AAF9041	20	Arthropoda	82	Insecta	127	Diptera	669	Tipulidae	177980	Tipulinae	2421	Tipula	237272	Tipula oleracea			Pjotr Oosterbroek	Morphology	Linnaeus, 1758		Vouchered:Registered Collection	Leg		Sonia Ferreira, Martin Corley, Pedro Brito Lopes							Adult	F							39.5145	-8.9169
IBIDP675-20	INV08760	11894753	INV08760	INV08760	Research Center in Biodiversity and Genetic Resources		BOLD:AEC7552	20	Arthropoda	82	Insecta	127	Diptera	669	Tipulidae	177980	Tipulinae	2421	Tipula	941153	Tipula trigona			Pjotr Oosterbroek	Morphology			Vouchered:Registered Collection	Leg		Sonia Ferreira, Martin Corley							Adult	F							37.712	-8.7529
IBIDP678-20	INV08764	11894756	INV08764	INV08764	Research Center in Biodiversity and Genetic Resources		BOLD:AEC9463	20	Arthropoda	82	Insecta	127	Diptera	669	Tipulidae	177980	Tipulinae	2421	Tipula	991144	Tipula fabiola			Pjotr Oosterbroek	Morphology			Vouchered:Registered Collection	Leg		Sonia Ferreira, Martin Corley, Pedro Brito Lopes							Adult	F							39.4688	-8.8547
IBIDP682-20	INV08775	11894760	INV08775	INV08775	Research Center in Biodiversity and Genetic Resources		BOLD:AEC7677	20	Arthropoda	82	Insecta	127	Diptera	237246	Limoniidae	314375	Limnophilinae	399152	Austrolimnophila	954091	Austrolimnophila latistyla			Jaroslav Stary	Morphology			Vouchered:Registered Collection	Leg		Sonia Ferreira, Martin Corley, Pedro Brito Lopes							Adult	M							38.7732	-9.4651
IBIDP684-20	INV08787	11894762	INV08787	INV08787	Research Center in Biodiversity and Genetic Resources		BOLD:AAF9041	20	Arthropoda	82	Insecta	127	Diptera	669	Tipulidae	177980	Tipulinae	2421	Tipula	237272	Tipula oleracea			Pjotr Oosterbroek	Morphology	Linnaeus, 1758		Vouchered:Registered Collection	Leg		Sonia Ferreira, Martin Corley, Pedro Brito Lopes							Adult	M							38.1089	-8.7923
IBIDP699-20	INV08927	11894777	INV08927	INV08927	Research Center in Biodiversity and Genetic Resources		BOLD:ADZ3003	20	Arthropoda	82	Insecta	127	Diptera	237246	Limoniidae	177979	Limoniinae	313661	Dicranoptycha	453281	Dicranoptycha fuscescens			Jaroslav Stary	Morphology	Schummel, 1829		Vouchered:Registered Collection	Leg									Adult
IBIDP701-20	INV08933	11894779	INV08933	INV08933	Research Center in Biodiversity and Genetic Resources		BOLD:ADZ3003	20	Arthropoda	82	Insecta	127	Diptera	237246	Limoniidae	177979	Limoniinae	313661	Dicranoptycha	453281	Dicranoptycha fuscescens			Jaroslav Stary	Morphology	Schummel, 1829		Vouchered:Registered Collection	Leg		Sonia Ferreira, Martin Corley							Adult								38.4752	-8.9937
IBIDP709-20	INV09013	11894787	INV09013	INV09013	Research Center in Biodiversity and Genetic Resources		BOLD:AAI1352	20	Arthropoda	82	Insecta	127	Diptera	237246	Limoniidae	177979	Limoniinae	261846	Dicranomyia	313129	Dicranomyia modesta			Jaroslav Stary	Morphology	Meigen, 1818		Vouchered:Registered Collection	Leg		Sonia Ferreira, Martin Corley							Adult								41.3992	-8.7523
IBIDP714-20	INV09027	11894792	INV09027	INV09027	Research Center in Biodiversity and Genetic Resources		BOLD:AEC7552	20	Arthropoda	82	Insecta	127	Diptera	669	Tipulidae	177980	Tipulinae	2421	Tipula	941153	Tipula trigona			Pjotr Oosterbroek	Morphology			Vouchered:Registered Collection	Leg		Sonia Ferreira, Martin Corley							Adult								37.712	-8.7529
IBIDP727-20	INV09051	11894805	INV09051	INV09051	Research Center in Biodiversity and Genetic Resources		BOLD:AAF9041	20	Arthropoda	82	Insecta	127	Diptera	669	Tipulidae	177980	Tipulinae	2421	Tipula	237272	Tipula oleracea			Pjotr Oosterbroek	Morphology	Linnaeus, 1758		Vouchered:Registered Collection	Leg		Sonia Ferreira, Martin Corley							Adult	M							41.3992	-8.7523
IBIDP738-20	INV09272	11894816	INV09272	PBL0035	Research Center in Biodiversity and Genetic Resources		BOLD:ADX1669	20	Arthropoda	82	Insecta	127	Diptera	669	Tipulidae	177980	Tipulinae	179388	Nephrotoma	941132	Nephrotoma appendiculata pertenua			Pjotr Oosterbroek	Morphology			Vouchered:Registered Collection	Leg		Pedro Brito Lopes							Adult	M							40.3134	-8.4033
IBIDP739-20	INV09273	11894817	INV09273	PBL0036	Research Center in Biodiversity and Genetic Resources		BOLD:ADV9772	20	Arthropoda	82	Insecta	127	Diptera	669	Tipulidae	177980	Tipulinae	2421	Tipula	941128	Tipula parallela			Pjotr Oosterbroek	Morphology			Vouchered:Registered Collection	Leg		Pedro Brito Lopes							Adult	F							40.3134	-8.4033
IBIDP747-20	INV09303	11894825	INV09303	PBL0177	Research Center in Biodiversity and Genetic Resources		BOLD:ADZ1801	20	Arthropoda	82	Insecta	127	Diptera	264822	Pediciidae	264803	Pediciinae	264823	Tricyphona	264824	Tricyphona immaculata			Jaroslav Stary	Morphology	Meigen, 1804		Vouchered:Registered Collection	Leg		Pedro Brito Lopes							Adult	M							40.2882	-6.9351
IBIDP752-20	INV09313	11894830	INV09313	PBL0309	Research Center in Biodiversity and Genetic Resources		BOLD:ADW1410	20	Arthropoda	82	Insecta	127	Diptera	669	Tipulidae	177980	Tipulinae	179388	Nephrotoma	941126	Nephrotoma luteata			Pjotr Oosterbroek	Morphology			Vouchered:Registered Collection	Leg		Pedro Brito Lopes							Adult	M							40.2882	-6.9351
IBIDP762-20	INV09324	11894840	INV09324	PBL0383	Research Center in Biodiversity and Genetic Resources		BOLD:ADX7095	20	Arthropoda	82	Insecta	127	Diptera	669	Tipulidae	177980	Tipulinae	2421	Tipula	513975	Tipula cava			Pjotr Oosterbroek	Morphology	Riedel, 1913		Vouchered:Registered Collection	Leg		Pedro Brito Lopes							Adult	M							40.279	-7.0746
IBIDP769-20	INV09709	11894847	INV09709	INV09709	Research Center in Biodiversity and Genetic Resources		BOLD:ACO3207	20	Arthropoda	82	Insecta	127	Diptera	237246	Limoniidae	398448	Chioneinae	237249	Symplecta	266363	Symplecta pilipes			Jaroslav Stary	Morphology			Vouchered:Registered Collection	Leg		Sonia Ferreira, Martin Corley							Adult	F							40.1025	-8.8083
IBIDP770-20	INV09721	11894848	INV09721	INV09721	Research Center in Biodiversity and Genetic Resources		BOLD:AEC9714	20	Arthropoda	82	Insecta	127	Diptera	237246	Limoniidae	177979	Limoniinae	166462	Limonia	941142	Limonia hercegovinae			Jaroslav Stary	Morphology			Vouchered:Registered Collection	Leg		Sonia Ferreira, Martin Corley							Adult	F							41.8816	-7.7286
IBIDP782-20	INV09858	11894860	INV09858	INV09858	Research Center in Biodiversity and Genetic Resources		BOLD:AEC9051	20	Arthropoda	82	Insecta	127	Diptera	237246	Limoniidae	177979	Limoniinae	261846	Dicranomyia	991149	Dicranomyia pauli			Jaroslav Stary	Morphology			Vouchered:Registered Collection	Leg		Sonia Ferreira, Martin Corley							Adult	M							41.9212	-6.5747
IBIDP784-20	INV10187	11894862	INV10187	INV10187	Research Center in Biodiversity and Genetic Resources		BOLD:ADX2493	20	Arthropoda	82	Insecta	127	Diptera	669	Tipulidae	177980	Tipulinae	2421	Tipula	941125	Tipula mediterranea			Pjotr Oosterbroek	Morphology			Vouchered:Registered Collection	Leg		Sonia Ferreira, Martin Corley							Adult	M							40.1025	-8.8083
IBIDP789-20	INV10218	11894867	INV10218	INV10218	Research Center in Biodiversity and Genetic Resources		BOLD:AEC7761	20	Arthropoda	82	Insecta	127	Diptera	669	Tipulidae	177980	Tipulinae	2421	Tipula	513977	Tipula repanda			Pjotr Oosterbroek	Morphology	Loew, 1864		Vouchered:Registered Collection	Leg		Sonia Ferreira, Martin Corley							Adult	M							41.8729	-7.669
IBIDP803-20	INV10245	11894881	INV10245	INV10245	Research Center in Biodiversity and Genetic Resources		BOLD:ABV4653	20	Arthropoda	82	Insecta	127	Diptera	669	Tipulidae	177980	Tipulinae	2421	Tipula	451218	Tipula confusa			Pjotr Oosterbroek	Morphology	van der Wulp, 1883		Vouchered:Registered Collection	Leg		Sonia Ferreira, Martin Corley, Joao Nunes							Adult	M							41.9518	-6.7615
IBIDP812-20	INV10274	11894890	INV10274	INV10274	Research Center in Biodiversity and Genetic Resources		BOLD:ABV4653	20	Arthropoda	82	Insecta	127	Diptera	669	Tipulidae	177980	Tipulinae	2421	Tipula	451218	Tipula confusa			Pjotr Oosterbroek	Morphology	van der Wulp, 1883		Vouchered:Registered Collection	Leg		Sonia Ferreira, Martin Corley, Joao Nunes							Adult	M							41.9212	-6.5747
IBIDP819-20	INV10294	11894897	INV10294	INV10294	Research Center in Biodiversity and Genetic Resources		BOLD:ABW4832	20	Arthropoda	82	Insecta	127	Diptera	237246	Limoniidae	314375	Limnophilinae	313489	Phylidorea	456576	Phylidorea ferruginea			Jaroslav Stary	Morphology	Meigen, 1818		Vouchered:Registered Collection	Leg		Sonia Ferreira, Martin Corley							Adult	M							41.4691	-6.8508
IBIDP845-20	INV10347	11894923	INV10347	INV10347	Research Center in Biodiversity and Genetic Resources		BOLD:AEC7677	20	Arthropoda	82	Insecta	127	Diptera	237246	Limoniidae	314375	Limnophilinae	399152	Austrolimnophila	954091	Austrolimnophila latistyla			Jaroslav Stary	Morphology			Vouchered:Registered Collection	Leg		Sonia Ferreira, Martin Corley							Adult	M							41.8384	-8.7321
IBIDP846-20	INV10349	11894924	INV10349	INV10349	Research Center in Biodiversity and Genetic Resources		BOLD:ABV4653	20	Arthropoda	82	Insecta	127	Diptera	669	Tipulidae	177980	Tipulinae	2421	Tipula	451218	Tipula confusa			Pjotr Oosterbroek	Morphology	van der Wulp, 1883		Vouchered:Registered Collection	Leg		Sonia Ferreira, Martin Corley							Adult	F							41.8384	-8.7321
IBIDP188-19	INV04527	10262338	INV04527	INV04527	Research Center in Biodiversity and Genetic Resources		BOLD:ADX3916	20	Arthropoda	82	Insecta	127	Diptera	669	Tipulidae	177980	Tipulinae	2421	Tipula	941127	Tipula pseudocinerascens			Pjotr Oosterbroek	Morphology			Vouchered:Registered Collection	Leg		Sonia Ferreira & Vanessa Mata							Adult	M							39.8212	-6.97375
IBIDP190-19	INV04550	10262340	INV04550	INV04550	Research Center in Biodiversity and Genetic Resources		BOLD:ADW6546	20	Arthropoda	82	Insecta	127	Diptera	237246	Limoniidae	177979	Limoniinae	261846	Dicranomyia	941129	Dicranomyia hamata			Pjotr Oosterbroek	Morphology			Vouchered:Registered Collection	Leg		Sonia Ferreira & Vanessa Mata							Adult								41.0571	-6.90634
IBIDP210-19	INV04616	10262360	INV04616	INV04616	Research Center in Biodiversity and Genetic Resources		BOLD:ADX3916	20	Arthropoda	82	Insecta	127	Diptera	669	Tipulidae	177980	Tipulinae	2421	Tipula	941127	Tipula pseudocinerascens			Pjotr Oosterbroek	Morphology			Vouchered:Registered Collection	Leg		Sonia Ferreira & Vanessa Mata							Adult	M							39.8212	-6.97375
IBIDP212-19	INV04630	10262362	INV04630	INV04630	Research Center in Biodiversity and Genetic Resources		BOLD:ADK4356	20	Arthropoda	82	Insecta	127	Diptera	669	Tipulidae	177980	Tipulinae	2421	Tipula	451233	Tipula lateralis			Pjotr Oosterbroek	Morphology	Meigen, 1804		Vouchered:Registered Collection	Leg		Sonia Ferreira & Vanessa Mata							Adult	M							41.0571	-6.90634
IBIDP214-19	INV04660	10262364	INV04660	INV04660	Research Center in Biodiversity and Genetic Resources		BOLD:ADX2493	20	Arthropoda	82	Insecta	127	Diptera	669	Tipulidae	177980	Tipulinae	2421	Tipula	941125	Tipula mediterranea			Pjotr Oosterbroek	Morphology			Vouchered:Registered Collection	Leg		Sonia Ferreira & Vanessa Mata							Adult	M							39.8212	-6.97375
IBIDP217-19	INV04862	10262367	INV04862	INV04862	Research Center in Biodiversity and Genetic Resources		BOLD:ACZ3074	20	Arthropoda	82	Insecta	127	Diptera	669	Tipulidae	177980	Tipulinae	179388	Nephrotoma	941133	Nephrotoma flavipalpis			Pjotr Oosterbroek	Morphology			Vouchered:Registered Collection	Leg		Sonia Ferreira							Adult	F							41.3283	-8.67276
IBIDP224-19	INV06006	10262374	INV06006	INV06006	Research Center in Biodiversity and Genetic Resources		BOLD:AEC9536	20	Arthropoda	82	Insecta	127	Diptera	669	Tipulidae	177980	Tipulinae	179388	Nephrotoma	453290	Nephrotoma submaculosa			Pjotr Oosterbroek	Morphology	Edwards, 1928		Vouchered:Registered Collection	Leg		Sonia Ferreira							Adult	M							41.3033	-8.65095
IBIDP226-19	INV06008	10262376	INV06008	INV06008	Research Center in Biodiversity and Genetic Resources		BOLD:AEC9536	20	Arthropoda	82	Insecta	127	Diptera	669	Tipulidae	177980	Tipulinae	179388	Nephrotoma	453290	Nephrotoma submaculosa			Pjotr Oosterbroek	Morphology	Edwards, 1928		Vouchered:Registered Collection	Leg		Sonia Ferreira							Adult	F							41.3033	-8.65095
IBIDP241-19	INV06030	10262391	INV06030	INV06030	Research Center in Biodiversity and Genetic Resources		BOLD:ADX7095	20	Arthropoda	82	Insecta	127	Diptera	669	Tipulidae	177980	Tipulinae	2421	Tipula	513975	Tipula cava			Pjotr Oosterbroek	Morphology	Riedel, 1913		Vouchered:Registered Collection	Leg		Sonia Ferreira & Vanessa Mata							Adult	M							41.3157	-7.21979
IBIDP267-19	INV06275	10262417	INV06275	INV06275	Research Center in Biodiversity and Genetic Resources		BOLD:ADX1669	20	Arthropoda	82	Insecta	127	Diptera	669	Tipulidae	177980	Tipulinae	179388	Nephrotoma	941132	Nephrotoma appendiculata pertenua			Pjotr Oosterbroek	Morphology			Vouchered:Registered Collection	Leg		Sonia Ferreira & Vanessa Mata							Adult	F							41.2131	-7.42768
IBIDP269-19	INV06277	10262419	INV06277	INV06277	Research Center in Biodiversity and Genetic Resources		BOLD:ADV9772	20	Arthropoda	82	Insecta	127	Diptera	669	Tipulidae	177980	Tipulinae	2421	Tipula	941128	Tipula parallela			Pjotr Oosterbroek	Morphology			Vouchered:Registered Collection	Leg		Sonia Ferreira & Vanessa Mata							Adult	M							41.3879	-7.20176
IBIDP276-19	INV06287	10262426	INV06287	INV06287	Research Center in Biodiversity and Genetic Resources		BOLD:ADX7619	20	Arthropoda	82	Insecta	127	Diptera	237246	Limoniidae	177979	Limoniinae	166462	Limonia	941137	Limonia maculipennis			Pjotr Oosterbroek	Morphology			Vouchered:Registered Collection	Leg		Sonia Ferreira & Vanessa Mata							Adult	M							41.3156	-7.21931
IBIDP278-19	INV06347	10262428	INV06347	INV06347	Research Center in Biodiversity and Genetic Resources		BOLD:AAD2491	20	Arthropoda	82	Insecta	127	Diptera	669	Tipulidae	177980	Tipulinae	2421	Tipula	266352	Tipula vernalis			Pjotr Oosterbroek	Morphology	Meigen, 1804		Vouchered:Registered Collection	Leg		Sonia Ferreira & Vanessa Mata							Adult	M							41.9057	-7.0304
IBIDP279-19	INV06356	10262429	INV06356	INV06356	Research Center in Biodiversity and Genetic Resources		BOLD:AEC8914	20	Arthropoda	82	Insecta	127	Diptera	237246	Limoniidae	314375	Limnophilinae	179429	Hexatoma	941141	Hexatoma nigra			Pjotr Oosterbroek	Morphology			Vouchered:Registered Collection	Leg		Sonia Ferreira & Vanessa Mata							Adult	F							41.8929	-6.83974
IBIDP281-19	INV06358	10262431	INV06358	INV06358	Research Center in Biodiversity and Genetic Resources		BOLD:ADX7515	20	Arthropoda	82	Insecta	127	Diptera	669	Tipulidae	177980	Tipulinae	2421	Tipula	513971	Tipula iberica			Pjotr Oosterbroek	Morphology			Vouchered:Registered Collection	Leg		Sonia Ferreira & Vanessa Mata							Adult	M							41.8929	-6.83974
IBIDP282-19	INV06369	10262432	INV06369	INV06369	Research Center in Biodiversity and Genetic Resources		BOLD:AEC9714	20	Arthropoda	82	Insecta	127	Diptera	237246	Limoniidae	177979	Limoniinae	166462	Limonia	941142	Limonia hercegovinae			Pjotr Oosterbroek	Morphology			Vouchered:Registered Collection	Leg		Sonia Ferreira & Vanessa Mata							Adult	M							41.9052	-6.77572
IBIDP283-19	INV06375	10262433	INV06375	INV06375	Research Center in Biodiversity and Genetic Resources		BOLD:AEC9823	20	Arthropoda	82	Insecta	127	Diptera	237246	Limoniidae	398448	Chioneinae	314811	Molophilus	451240	Molophilus flavus			Jaroslav Stary	Morphology	Goetghebuer, 1920		Vouchered:Registered Collection	Leg		Sonia Ferreira & Vanessa Mata							Adult	M							41.9052	-6.77572
IBIDP286-19	INV06478	10262436	INV06478	INV06478	Research Center in Biodiversity and Genetic Resources		BOLD:AEC8914	20	Arthropoda	82	Insecta	127	Diptera	237246	Limoniidae	314375	Limnophilinae	179429	Hexatoma	941141	Hexatoma nigra			Pjotr Oosterbroek	Morphology			Vouchered:Registered Collection	Leg		Sonia Ferreira							Adult	M							40.8632	-8.28705
IBIDP287-19	INV06479	10262437	INV06479	INV06479	Research Center in Biodiversity and Genetic Resources		BOLD:AEC8914	20	Arthropoda	82	Insecta	127	Diptera	237246	Limoniidae	314375	Limnophilinae	179429	Hexatoma	941141	Hexatoma nigra			Pjotr Oosterbroek	Morphology			Vouchered:Registered Collection	Leg		Sonia Ferreira							Adult	M							40.8632	-8.28705
IBIDP290-19	INV06489	10262440	INV06489	INV06489	Research Center in Biodiversity and Genetic Resources		BOLD:ADX5268	20	Arthropoda	82	Insecta	127	Diptera	669	Tipulidae	177980	Tipulinae	179388	Nephrotoma	941139	Nephrotoma sullingtonensis			Pjotr Oosterbroek	Morphology			Vouchered:Registered Collection	Leg		Sonia Ferreira							Adult	F							40.8594	-8.28836
IBIDP309-19	INV06696	10262459	INV06696	INV06696	Research Center in Biodiversity and Genetic Resources		BOLD:ADZ3003	20	Arthropoda	82	Insecta	127	Diptera	237246	Limoniidae	177979	Limoniinae	313661	Dicranoptycha	453281	Dicranoptycha fuscescens			Pjotr Oosterbroek	Morphology	Schummel, 1829		Vouchered:Registered Collection	Leg		Sonia Ferreira							Adult	M							41.3877	-7.18361
IBIDP314-19	INV06879	10262464	INV06879	INV06879	Research Center in Biodiversity and Genetic Resources		BOLD:ADX2493	20	Arthropoda	82	Insecta	127	Diptera	669	Tipulidae	177980	Tipulinae	2421	Tipula	941125	Tipula mediterranea			Pjotr Oosterbroek	Morphology			Vouchered:Registered Collection	Leg		Sonia Ferreira							Adult	M							41.3408	-7.49256
IBIDP318-19	INV06899	10262468	INV06899	INV06899	Research Center in Biodiversity and Genetic Resources		BOLD:ABW4832	20	Arthropoda	82	Insecta	127	Diptera	237246	Limoniidae	314375	Limnophilinae	313489	Phylidorea	456576	Phylidorea ferruginea			Pjotr Oosterbroek	Morphology	Meigen, 1818		Vouchered:Registered Collection	Leg		Sonia Ferreira							Adult	F							41.3408	-7.49256
IBIDP323-19	INV07037	10262473	INV07037	INV07037	Research Center in Biodiversity and Genetic Resources		BOLD:AAZ4292	20	Arthropoda	82	Insecta	127	Diptera	237246	Limoniidae	398448	Chioneinae	237249	Symplecta	237250	Symplecta hybrida			Pjotr Oosterbroek	Morphology	Meigen, 1804		Vouchered:Registered Collection	Leg		Sonia Ferreira							Adult	M							39.8212	-6.97375
IBIDP325-19	INV07150	10262475	INV07150	INV07150	Research Center in Biodiversity and Genetic Resources		BOLD:ABA4227	20	Arthropoda	82	Insecta	127	Diptera	237246	Limoniidae	314375	Limnophilinae	179443	Pseudolimnophila	451246	Pseudolimnophila lucorum			Pjotr Oosterbroek	Morphology	Meigen, 1818		Vouchered:Registered Collection	Leg		Sonia Ferreira							Adult	F							41.332	-7.25686
IBIDP331-19	INV07222	10262481	INV07222	INV07222	Research Center in Biodiversity and Genetic Resources		BOLD:AEC9216	20	Arthropoda	82	Insecta	127	Diptera	237246	Limoniidae	398448	Chioneinae	400411	Idiocera	941145	Idiocera sziladyi			Pjotr Oosterbroek	Morphology			Vouchered:Registered Collection	Leg		Sonia Ferreira							Adult	M							37.1972	-8.90695
IBIDP333-19	INV07309	10262483	INV07309	INV07309	Research Center in Biodiversity and Genetic Resources		BOLD:ABA4227	20	Arthropoda	82	Insecta	127	Diptera	237246	Limoniidae	314375	Limnophilinae	179443	Pseudolimnophila	451246	Pseudolimnophila lucorum			Pjotr Oosterbroek	Morphology	Meigen, 1818		Vouchered:Registered Collection	Leg		Sonia Ferreira							Adult	M							41.332	-7.25686
IBIDP338-19	INV07671	10262488	INV07671	INV07671	Research Center in Biodiversity and Genetic Resources		BOLD:AEC9216	20	Arthropoda	82	Insecta	127	Diptera	237246	Limoniidae	398448	Chioneinae	400411	Idiocera	941145	Idiocera sziladyi			Pjotr Oosterbroek	Morphology			Vouchered:Registered Collection	Leg		Sonia Ferreira							Adult	M							37.1972	-8.90695
IBIDP341-19	INV07774	10262491	INV07774	INV07774	Research Center in Biodiversity and Genetic Resources		BOLD:AAG8508	20	Arthropoda	82	Insecta	127	Diptera	237246	Limoniidae	177979	Limoniinae	166462	Limonia	454773	Limonia nubeculosa			Pjotr Oosterbroek	Morphology	Meigen, 1804		Vouchered:Registered Collection	Leg		Sonia Ferreira							Adult	M							37.3051	-8.5533
IBIDP353-19	INV08005	10262503	INV08005	INV08005	Research Center in Biodiversity and Genetic Resources		BOLD:ADS9890	20	Arthropoda	82	Insecta	127	Diptera	669	Tipulidae	177980	Tipulinae	179388	Nephrotoma	941146	Nephrotoma guestfalica			Pjotr Oosterbroek	Morphology			Vouchered:Registered Collection	Leg		Sonia Ferreira							Adult	M							41.018	-6.93365
IBIDP357-19	INV08009	10262507	INV08009	INV08009	Research Center in Biodiversity and Genetic Resources		BOLD:AEC7552	20	Arthropoda	82	Insecta	127	Diptera	669	Tipulidae	177980	Tipulinae	2421	Tipula	941153	Tipula trigona			Pjotr Oosterbroek	Morphology			Vouchered:Registered Collection	Leg		Sonia Ferreira							Adult	M							41.018	-6.93365
IBIDP392-19	INV05975	10604234	INV05975	INV05975	Research Center in Biodiversity and Genetic Resources		BOLD:ACZ3074	20	Arthropoda	82	Insecta	127	Diptera	669	Tipulidae	177980	Tipulinae	179388	Nephrotoma	941133	Nephrotoma flavipalpis			Pjotr Oosterbroek	Morphology			Vouchered:Registered Collection	Leg		Sonia Ferreira							Adult								41.3157	-7.21979
IBIDP436-19	INV08140	10604278	INV08140	INV08140	Research Center in Biodiversity and Genetic Resources		BOLD:ACR3244	20	Arthropoda	82	Insecta	127	Diptera	237246	Limoniidae	177979	Limoniinae	261846	Dicranomyia	941151	Dicranomyia sericata			Pjotr Oosterbroek	Morphology			DNA/Tissue Vouchered Only	Leg		J. Stary							Adult								37.2763	-7.5090
IBIDP440-19	INV08144	10604282	INV08144	INV08144	Research Center in Biodiversity and Genetic Resources		BOLD:AEC9216	20	Arthropoda	82	Insecta	127	Diptera	237246	Limoniidae	398448	Chioneinae	400411	Idiocera	941145	Idiocera sziladyi			Pjotr Oosterbroek	Morphology			DNA/Tissue Vouchered Only	Leg		J. Stary							Adult								37.2964	-7.7486
IBIDP454-19	INV08359	10604296	INV08359	INV08359	Research Center in Biodiversity and Genetic Resources		BOLD:AED0520	20	Arthropoda	82	Insecta	127	Diptera	237246	Limoniidae	177979	Limoniinae	261846	Dicranomyia	954097	Dicranomyia maderensis			Pjotr Oosterbroek	Morphology			DNA/Tissue Vouchered Only	Leg		J. Rohacek							Adult	M							32.7	-16.9		5000
IBIDP457-19	INV08362	10604299	INV08362	INV08362	Research Center in Biodiversity and Genetic Resources		BOLD:AEC9740	20	Arthropoda	82	Insecta	127	Diptera	237246	Limoniidae	177979	Limoniinae	266379	Geranomyia	954100	Geranomyia bivittata			Pjotr Oosterbroek	Morphology			DNA/Tissue Vouchered Only	Leg		J. Rohacek							Adult	M							32.7	-17.0		5000
IBIDP473-19	INV08392	10604315	INV08392	INV08392	Research Center in Biodiversity and Genetic Resources		BOLD:ADX2241	20	Arthropoda	82	Insecta	127	Diptera	237246	Limoniidae	177979	Limoniinae	261846	Dicranomyia	447257	Dicranomyia didyma			Pjotr Oosterbroek	Morphology	Meigen, 1804		Vouchered:Registered Collection	Leg		Sonia Ferreira							Adult								41.9717	-6.78085
IBIDP595-20	INV08441	11894673	INV08441	INV08441	Research Center in Biodiversity and Genetic Resources		BOLD:ABV3744	20	Arthropoda	82	Insecta	127	Diptera	237246	Limoniidae	177979	Limoniinae	166462	Limonia	451251	Limonia phragmitidis			Jaroslav Stary	Morphology	Schrank, 1781		Vouchered:Registered Collection	Leg		Sonia Ferreira, Martin Corley, Pedro Brito Lopes							Adult	M							39.5145	-8.9169
IBIDP597-20	INV08443	11894675	INV08443	INV08443	Research Center in Biodiversity and Genetic Resources		BOLD:AAK1647	20	Arthropoda	82	Insecta	127	Diptera	669	Tipulidae	177980	Tipulinae	2421	Tipula	264821	Tipula helvola			Pjotr Oosterbroek	Morphology	Loew, 1873		Vouchered:Registered Collection	Leg		Sonia Ferreira, Martin Corley, Pedro Brito Lopes							Adult	M							39.5145	-8.9169
IBIDP598-20	INV08445	11894676	INV08445	INV08445	Research Center in Biodiversity and Genetic Resources		BOLD:AEC7552	20	Arthropoda	82	Insecta	127	Diptera	669	Tipulidae	177980	Tipulinae	2421	Tipula	941153	Tipula trigona			Pjotr Oosterbroek	Morphology			Vouchered:Registered Collection	Leg		Sonia Ferreira, Martin Corley, Pedro Brito Lopes							Adult	M							39.5145	-8.9169
IBIDP601-20	INV08460	11894679	INV08460	INV08460	Research Center in Biodiversity and Genetic Resources		BOLD:AEC7552	20	Arthropoda	82	Insecta	127	Diptera	669	Tipulidae	177980	Tipulinae	2421	Tipula	941153	Tipula trigona			Pjotr Oosterbroek	Morphology			Vouchered:Registered Collection	Leg		Sonia Ferreira, Martin Corley, Pedro Brito Lopes							Adult	F							39.4276	-8.9003
IBIDP610-20	INV08487	11894688	INV08487	INV08487	Research Center in Biodiversity and Genetic Resources		BOLD:ABV3744	20	Arthropoda	82	Insecta	127	Diptera	237246	Limoniidae	177979	Limoniinae	166462	Limonia	451251	Limonia phragmitidis			Jaroslav Stary	Morphology	Schrank, 1781		Vouchered:Registered Collection	Leg		Sonia Ferreira, Martin Corley, Pedro Brito Lopes							Adult	M							39.4688	-8.8547
IBIDP617-20	INV08505	11894695	INV08505	INV08505	Research Center in Biodiversity and Genetic Resources		BOLD:ADZ3003	20	Arthropoda	82	Insecta	127	Diptera	237246	Limoniidae	177979	Limoniinae	313661	Dicranoptycha	453281	Dicranoptycha fuscescens			Jaroslav Stary	Morphology	Schummel, 1829		Vouchered:Registered Collection	Leg		Sonia Ferreira, Martin Corley, Pedro Brito Lopes							Adult	M							39.4688	-8.8547
IBIDP635-20	INV08582	11894713	INV08582	INV08582	Research Center in Biodiversity and Genetic Resources		BOLD:AAI1352	20	Arthropoda	82	Insecta	127	Diptera	237246	Limoniidae	177979	Limoniinae	261846	Dicranomyia	313129	Dicranomyia modesta			Jaroslav Stary	Morphology	Meigen, 1818		Vouchered:Registered Collection	Leg		Sonia Ferreira, Martin Corley, Pedro Brito Lopes							Adult	M							38.1089	-8.7923
IBIDP641-20	INV08608	11894719	INV08608	INV08608	Research Center in Biodiversity and Genetic Resources		BOLD:AEC7677	20	Arthropoda	82	Insecta	127	Diptera	237246	Limoniidae	314375	Limnophilinae	399152	Austrolimnophila	954091	Austrolimnophila latistyla			Jaroslav Stary	Morphology			Vouchered:Registered Collection	Leg		Sonia Ferreira, Martin Corley, Pedro Brito Lopes							Adult	M							38.0795	-8.81
IBIDP644-20	INV08655	11894722	INV08655	INV08655	Research Center in Biodiversity and Genetic Resources		BOLD:ABV4194	20	Arthropoda	82	Insecta	127	Diptera	237246	Limoniidae	398448	Chioneinae	309154	Gonomyia	453292	Gonomyia tenella			Jaroslav Stary	Morphology	Meigen, 1818		Vouchered:Registered Collection	Leg		Sonia Ferreira, Martin Corley							Adult								37.6116	-8.7135
IBIDP647-20	INV08663	11894725	INV08663	INV08663	Research Center in Biodiversity and Genetic Resources		BOLD:ABV5347	20	Arthropoda	82	Insecta	127	Diptera	237246	Limoniidae	177979	Limoniinae	400482	Neolimonia	447323	Neolimonia dumetorum			Jaroslav Stary	Morphology	Meigen, 1804		Vouchered:Registered Collection	Leg		Sonia Ferreira, Martin Corley							Adult	M							37.6116	-8.7135
IBIDP673-20	INV08757	11894751	INV08757	INV08757	Research Center in Biodiversity and Genetic Resources		BOLD:AEC7552	20	Arthropoda	82	Insecta	127	Diptera	669	Tipulidae	177980	Tipulinae	2421	Tipula	941153	Tipula trigona			Pjotr Oosterbroek	Morphology			Vouchered:Registered Collection	Leg		Sonia Ferreira, Martin Corley							Adult	M							37.712	-8.7529
IBIDP694-20	INV08858	11894772	INV08858	INV08858	Research Center in Biodiversity and Genetic Resources		BOLD:ADZ3003	20	Arthropoda	82	Insecta	127	Diptera	237246	Limoniidae	177979	Limoniinae	313661	Dicranoptycha	453281	Dicranoptycha fuscescens			Jaroslav Stary	Morphology	Schummel, 1829		Vouchered:Registered Collection	Leg		Sonia Ferreira, Martin Corley							Adult	M							37.712	-8.7529
IBIDP698-20	INV08923	11894776	INV08923	INV08923	Research Center in Biodiversity and Genetic Resources		BOLD:ADZ3003	20	Arthropoda	82	Insecta	127	Diptera	237246	Limoniidae	177979	Limoniinae	313661	Dicranoptycha	453281	Dicranoptycha fuscescens			Jaroslav Stary	Morphology	Schummel, 1829		Vouchered:Registered Collection	Leg		Sonia Ferreira, Martin Corley							Adult	M							38.4752	-8.9937
IBIDP740-20	INV09282	11894818	INV09282	PBL0057	Research Center in Biodiversity and Genetic Resources		BOLD:ADV9772	20	Arthropoda	82	Insecta	127	Diptera	669	Tipulidae	177980	Tipulinae	2421	Tipula	941128	Tipula parallela			Pjotr Oosterbroek	Morphology			Vouchered:Registered Collection	Leg		Pedro Brito Lopes							Adult	F							40.2433	-7.7141
IBIDP757-20	INV09319	11894835	INV09319	PBL0351	Research Center in Biodiversity and Genetic Resources		BOLD:ADX7095	20	Arthropoda	82	Insecta	127	Diptera	669	Tipulidae	177980	Tipulinae	2421	Tipula	513975	Tipula cava			Pjotr Oosterbroek	Morphology	Riedel, 1913		Vouchered:Registered Collection	Leg		Pedro Brito Lopes							Adult	M							40.2433	-7.7141
IBIDP758-20	INV09320	11894836	INV09320	PBL0352	Research Center in Biodiversity and Genetic Resources		BOLD:ADX7095	20	Arthropoda	82	Insecta	127	Diptera	669	Tipulidae	177980	Tipulinae	2421	Tipula	513975	Tipula cava			Pjotr Oosterbroek	Morphology	Riedel, 1913		Vouchered:Registered Collection	Leg		Pedro Brito Lopes							Adult	F							40.2433	-7.7141
IBIDP771-20	INV09722	11894849	INV09722	INV09722	Research Center in Biodiversity and Genetic Resources		BOLD:AEE5789	20	Arthropoda	82	Insecta	127	Diptera	669	Tipulidae	177980	Tipulinae	2421	Tipula	991148	Tipula serrulifera			Pjotr Oosterbroek	Morphology			Vouchered:Registered Collection	Leg		Sonia Ferreira, Martin Corley							Adult	F							41.8816	-7.7286
IBIDP775-20	INV09763	11894853	INV09763	INV09763	Research Center in Biodiversity and Genetic Resources		BOLD:AEC9051	20	Arthropoda	82	Insecta	127	Diptera	237246	Limoniidae	177979	Limoniinae	261846	Dicranomyia	991149	Dicranomyia pauli			Jaroslav Stary	Morphology			Vouchered:Registered Collection	Leg		Sonia Ferreira, Martin Corley							Adult	M							41.8464	-6.8794
IBIDP785-20	INV10192	11894863	INV10192	INV10192	Research Center in Biodiversity and Genetic Resources		BOLD:ACO3207	20	Arthropoda	82	Insecta	127	Diptera	237246	Limoniidae	398448	Chioneinae	237249	Symplecta	266363	Symplecta pilipes			Jaroslav Stary	Morphology			Vouchered:Registered Collection	Leg		Sonia Ferreira, Martin Corley							Adult	M							40.1025	-8.8083
IBIDP788-20	INV10217	11894866	INV10217	INV10217	Research Center in Biodiversity and Genetic Resources		BOLD:AEC7761	20	Arthropoda	82	Insecta	127	Diptera	669	Tipulidae	177980	Tipulinae	2421	Tipula	513977	Tipula repanda			Pjotr Oosterbroek	Morphology	Loew, 1864		Vouchered:Registered Collection	Leg		Sonia Ferreira, Martin Corley							Adult	M							41.8729	-7.669
IBIDP790-20	INV10219	11894868	INV10219	INV10219	Research Center in Biodiversity and Genetic Resources		BOLD:ADZ7173	20	Arthropoda	82	Insecta	127	Diptera	669	Tipulidae	177980	Tipulinae	2421	Tipula	261166	Tipula paludosa			Pjotr Oosterbroek	Morphology	Meigen, 1830		Vouchered:Registered Collection	Leg		Sonia Ferreira, Martin Corley							Adult	M							41.8729	-7.669
IBIDP795-20	INV10224	11894873	INV10224	INV10224	Research Center in Biodiversity and Genetic Resources		BOLD:AEC7761	20	Arthropoda	82	Insecta	127	Diptera	669	Tipulidae	177980	Tipulinae	2421	Tipula	513977	Tipula repanda			Pjotr Oosterbroek	Morphology	Loew, 1864		Vouchered:Registered Collection	Leg		Sonia Ferreira, Martin Corley							Adult	F							41.8729	-7.669
IBIDP796-20	INV10228	11894874	INV10228	INV10228	Research Center in Biodiversity and Genetic Resources		BOLD:ACR4602	20	Arthropoda	82	Insecta	127	Diptera	669	Tipulidae	177980	Tipulinae	2421	Tipula	640125	Tipula rufina			Pjotr Oosterbroek	Morphology			Vouchered:Registered Collection	Leg		Sonia Ferreira, Martin Corley							Adult	M							41.8464	-6.8794
IBIDP806-20	INV10255	11894884	INV10255	INV10255	Research Center in Biodiversity and Genetic Resources		BOLD:ABZ5659	20	Arthropoda	82	Insecta	127	Diptera	669	Tipulidae	177980	Tipulinae	2421	Tipula	991146	Tipula intermedia			Pjotr Oosterbroek	Morphology			Vouchered:Registered Collection	Leg		Sonia Ferreira, Martin Corley, Joao Nunes							Adult	M							41.9212	-6.5747
IBIDP810-20	INV10269	11894888	INV10269	INV10269	Research Center in Biodiversity and Genetic Resources		BOLD:ABV9683	20	Arthropoda	82	Insecta	127	Diptera	237246	Limoniidae	398448	Chioneinae	314811	Molophilus	991150	Molophilus testaceus			Jaroslav Stary	Morphology			Vouchered:Registered Collection	Leg		Sonia Ferreira, Martin Corley, Joao Nunes							Adult	M							41.9212	-6.5747
IBIDP818-20	INV10287	11894896	INV10287	INV10287	Research Center in Biodiversity and Genetic Resources		BOLD:ABZ5659	20	Arthropoda	82	Insecta	127	Diptera	669	Tipulidae	177980	Tipulinae	2421	Tipula	991146	Tipula intermedia			Pjotr Oosterbroek	Morphology			Vouchered:Registered Collection	Leg		Sonia Ferreira, Martin Corley							Adult	M							41.655	-6.3476
IBIDP841-20	INV10340	11894919	INV10340	INV10340	Research Center in Biodiversity and Genetic Resources		BOLD:AAG8508	20	Arthropoda	82	Insecta	127	Diptera	237246	Limoniidae	177979	Limoniinae	166462	Limonia	454773	Limonia nubeculosa			Jaroslav Stary	Morphology	Meigen, 1804		Vouchered:Registered Collection	Leg		Sonia Ferreira, Martin Corley							Adult	M							41.8384	-8.7321
IBIDP197-19	INV04600	10262347	INV04600	INV04600	Research Center in Biodiversity and Genetic Resources		BOLD:ADX3916	20	Arthropoda	82	Insecta	127	Diptera	669	Tipulidae	177980	Tipulinae	2421	Tipula	941127	Tipula pseudocinerascens			Pjotr Oosterbroek	Morphology			Vouchered:Registered Collection	Leg		Sonia Ferreira & Vanessa Mata							Adult	M							39.8212	-6.97375
IBIDP201-19	INV04607	10262351	INV04607	INV04607	Research Center in Biodiversity and Genetic Resources		BOLD:ADX3916	20	Arthropoda	82	Insecta	127	Diptera	669	Tipulidae	177980	Tipulinae	2421	Tipula	941127	Tipula pseudocinerascens			Pjotr Oosterbroek	Morphology			Vouchered:Registered Collection	Leg		Sonia Ferreira & Vanessa Mata							Adult	M							39.8212	-6.97375
IBIDP205-19	INV04611	10262355	INV04611	INV04611	Research Center in Biodiversity and Genetic Resources		BOLD:ADX3916	20	Arthropoda	82	Insecta	127	Diptera	669	Tipulidae	177980	Tipulinae	2421	Tipula	941127	Tipula pseudocinerascens			Pjotr Oosterbroek	Morphology			Vouchered:Registered Collection	Leg		Sonia Ferreira & Vanessa Mata							Adult	F							39.8212	-6.97375
IBIDP220-19	INV05330	10262370	INV05330	INV05330	Research Center in Biodiversity and Genetic Resources		BOLD:ADW8816	20	Arthropoda	82	Insecta	127	Diptera	669	Tipulidae	177980	Tipulinae	2421	Tipula	941135	Tipula hispanolivida			Pjotr Oosterbroek	Morphology			Vouchered:Registered Collection	Leg		Sonia Ferreira & Vanessa Mata							Adult	M							40.3728	-7.51629
IBIDP233-19	INV06020	10262383	INV06020	INV06020	Research Center in Biodiversity and Genetic Resources		BOLD:ADX0912	20	Arthropoda	82	Insecta	127	Diptera	669	Tipulidae	177980	Tipulinae	2421	Tipula	941131	Tipula zarcoi			Pjotr Oosterbroek	Morphology			Vouchered:Registered Collection	Leg		Sonia Ferreira & Vanessa Mata							Adult	M							41.3487	-7.40278
IBIDP235-19	INV06022	10262385	INV06022	INV06022	Research Center in Biodiversity and Genetic Resources		BOLD:ADX7619	20	Arthropoda	82	Insecta	127	Diptera	237246	Limoniidae	177979	Limoniinae	166462	Limonia	941137	Limonia maculipennis			Pjotr Oosterbroek	Morphology			Vouchered:Registered Collection	Leg		Sonia Ferreira & Vanessa Mata							Adult	F							41.3157	-7.21979
IBIDP257-19	INV06201	10262407	INV06201	INV06201	Research Center in Biodiversity and Genetic Resources		BOLD:AEC9486	20	Arthropoda	82	Insecta	127	Diptera	237246	Limoniidae	314375	Limnophilinae	313131	Dicranophragma	941140	Dicranophragma nemorale			Pjotr Oosterbroek	Morphology			Vouchered:Registered Collection	Leg		Sonia Ferreira							Adult	M							41.3411	-8.69227
IBIDP270-19	INV06278	10262420	INV06278	INV06278	Research Center in Biodiversity and Genetic Resources		BOLD:ADX7515	20	Arthropoda	82	Insecta	127	Diptera	669	Tipulidae	177980	Tipulinae	2421	Tipula	513971	Tipula iberica			Pjotr Oosterbroek	Morphology			Vouchered:Registered Collection	Leg		Sonia Ferreira & Vanessa Mata							Adult	M							41.3879	-7.20176
IBIDP274-19	INV06283	10262424	INV06283	INV06283	Research Center in Biodiversity and Genetic Resources		BOLD:ADX0912	20	Arthropoda	82	Insecta	127	Diptera	669	Tipulidae	177980	Tipulinae	2421	Tipula	941131	Tipula zarcoi			Pjotr Oosterbroek	Morphology			Vouchered:Registered Collection	Leg		Sonia Ferreira & Vanessa Mata							Adult	M							41.3738	-7.20325
IBIDP285-19	INV06477	10262435	INV06477	INV06477	Research Center in Biodiversity and Genetic Resources		BOLD:AEC8914	20	Arthropoda	82	Insecta	127	Diptera	237246	Limoniidae	314375	Limnophilinae	179429	Hexatoma	941141	Hexatoma nigra			Jaroslav Stary	Morphology			Vouchered:Registered Collection	Leg		Sonia Ferreira							Adult	M							40.8632	-8.28705
IBIDP315-19	INV06880	10262465	INV06880	INV06880	Research Center in Biodiversity and Genetic Resources		BOLD:AEC7761	20	Arthropoda	82	Insecta	127	Diptera	669	Tipulidae	177980	Tipulinae	2421	Tipula	513977	Tipula repanda			Pjotr Oosterbroek	Morphology	Loew, 1864		Vouchered:Registered Collection	Leg		Sonia Ferreira							Adult	F							41.3408	-7.49256
IBIDP319-19	INV06929	10262469	INV06929	INV06929	Research Center in Biodiversity and Genetic Resources		BOLD:AAF9041	20	Arthropoda	82	Insecta	127	Diptera	669	Tipulidae	177980	Tipulinae	2421	Tipula	237272	Tipula oleracea			Pjotr Oosterbroek	Morphology	Linnaeus, 1758		Vouchered:Registered Collection	Leg		Sonia Ferreira							Adult	M							39.8212	-6.97375
IBIDP321-19	INV06992	10262471	INV06992	INV06992	Research Center in Biodiversity and Genetic Resources		BOLD:ACO3207	20	Arthropoda	82	Insecta	127	Diptera	237246	Limoniidae	398448	Chioneinae	237249	Symplecta	266363	Symplecta pilipes			Pjotr Oosterbroek	Morphology			Vouchered:Registered Collection	Leg		Sonia Ferreira							Adult	M							40.0134	-8.87109
IBIDP322-19	INV07031	10262472	INV07031	INV07031	Research Center in Biodiversity and Genetic Resources		BOLD:AAI1352	20	Arthropoda	82	Insecta	127	Diptera	237246	Limoniidae	177979	Limoniinae	261846	Dicranomyia	313129	Dicranomyia modesta			Pjotr Oosterbroek	Morphology	Meigen, 1818		Vouchered:Registered Collection	Leg		Sonia Ferreira							Adult	M							39.8212	-6.97375
IBIDP330-19	INV07164	10262480	INV07164	INV07164	Research Center in Biodiversity and Genetic Resources		BOLD:AEC7761	20	Arthropoda	82	Insecta	127	Diptera	669	Tipulidae	177980	Tipulinae	2421	Tipula	513977	Tipula repanda			Pjotr Oosterbroek	Morphology	Loew, 1864		Vouchered:Registered Collection	Leg		Sonia Ferreira							Adult	F							41.332	-7.25686
IBIDP336-19	INV07561	10262486	INV07561	INV07561	Research Center in Biodiversity and Genetic Resources		BOLD:AED0251	20	Arthropoda	82	Insecta	127	Diptera	237246	Limoniidae	177979	Limoniinae	266379	Geranomyia	941148	Geranomyia unicolor			Jaroslav Stary	Morphology			Vouchered:Registered Collection	Leg		Sonia Ferreira							Adult	M							37.0291	-8.98766
IBIDP337-19	INV07596	10262487	INV07596	INV07596	Research Center in Biodiversity and Genetic Resources		BOLD:AEC9051	20	Arthropoda	82	Insecta	127	Diptera	237246	Limoniidae	177979	Limoniinae	261846	Dicranomyia	991149	Dicranomyia pauli			Jaroslav Stary	Morphology			Vouchered:Registered Collection	Leg		Sonia Ferreira							Adult	M							37.2097	-8.0107
IBIDP355-19	INV08007	10262505	INV08007	INV08007	Research Center in Biodiversity and Genetic Resources		BOLD:ADZ3003	20	Arthropoda	82	Insecta	127	Diptera	237246	Limoniidae	177979	Limoniinae	313661	Dicranoptycha	453281	Dicranoptycha fuscescens			Pjotr Oosterbroek	Morphology	Schummel, 1829		Vouchered:Registered Collection	Leg		Sonia Ferreira							Adult	M							41.018	-6.93365
IBIDP363-19	INV08379	10262513	INV08379	INV08379	Research Center in Biodiversity and Genetic Resources		BOLD:AEC9536	20	Arthropoda	82	Insecta	127	Diptera	669	Tipulidae	177980	Tipulinae	179388	Nephrotoma	453290	Nephrotoma submaculosa			Pjotr Oosterbroek	Morphology	Edwards, 1928		Vouchered:Registered Collection	Leg		Sonia Ferreira							Adult								41.9052	-6.77572
IBIDP367-19	INV08388	10262517	INV08388	INV08388	Research Center in Biodiversity and Genetic Resources		BOLD:AEC8483	20	Arthropoda	82	Insecta	127	Diptera	237246	Limoniidae	177979	Limoniinae	261846	Dicranomyia	879065	Dicranomyia affinis			Pjotr Oosterbroek	Morphology			Vouchered:Registered Collection	Leg		Sonia Ferreira							Adult								39.6804	-7.09763
IBIDP416-19	INV08015	10604258	INV08015	INV08015	Research Center in Biodiversity and Genetic Resources		BOLD:ADX2241	20	Arthropoda	82	Insecta	127	Diptera	237246	Limoniidae	177979	Limoniinae	261846	Dicranomyia	447257	Dicranomyia didyma			Pjotr Oosterbroek	Morphology	Meigen, 1804		Vouchered:Registered Collection	Leg		Sonia Ferreira							Adult	F							40.3846	-7.7049
IBIDP420-19	INV08124	10604262	INV08124	INV08124	Research Center in Biodiversity and Genetic Resources		BOLD:AEC9490	20	Arthropoda	82	Insecta	127	Diptera	237246	Limoniidae	177979	Limoniinae	261846	Dicranomyia	954084	Dicranomyia novemmaculata			Pjotr Oosterbroek	Morphology			DNA/Tissue Vouchered Only	Leg		J. Stary							Adult								37.2964	-7.7486
IBIDP432-19	INV08136	10604274	INV08136	INV08136	Research Center in Biodiversity and Genetic Resources		BOLD:ADZ6740	20	Arthropoda	82	Insecta	127	Diptera	237246	Limoniidae	314375	Limnophilinae	400459	Paradelphomyia	456935	Paradelphomyia senilis			Pjotr Oosterbroek	Morphology	Haliday, 1833		DNA/Tissue Vouchered Only	Leg		J. Stary							Adult								37.3	-8.52
IBIDP438-19	INV08142	10604280	INV08142	INV08142	Research Center in Biodiversity and Genetic Resources		BOLD:AEC7071	20	Arthropoda	82	Insecta	127	Diptera	237246	Limoniidae	398448	Chioneinae	174829	Erioptera	954089	Erioptera fuscipennis			Pjotr Oosterbroek	Morphology			DNA/Tissue Vouchered Only	Leg		J. Stary							Adult								37.32	-8.53
IBIDP448-19	INV08152	10604290	INV08152	INV08152	Research Center in Biodiversity and Genetic Resources		BOLD:ADZ3003	20	Arthropoda	82	Insecta	127	Diptera	237246	Limoniidae	177979	Limoniinae	313661	Dicranoptycha	453281	Dicranoptycha fuscescens			Pjotr Oosterbroek	Morphology	Schummel, 1829		DNA/Tissue Vouchered Only	Leg		J. Stary							Adult	M							37.2763	-7.5090
IBIDP449-19	INV08153	10604291	INV08153	INV08153	Research Center in Biodiversity and Genetic Resources		BOLD:ACO3207	20	Arthropoda	82	Insecta	127	Diptera	237246	Limoniidae	398448	Chioneinae	237249	Symplecta	266363	Symplecta pilipes			Pjotr Oosterbroek	Morphology			DNA/Tissue Vouchered Only	Leg		J. Stary							Adult	M							37.12	-8.9
IBIDP587-20	INV00683	11894665	INV00683	INV00683	Research Center in Biodiversity and Genetic Resources		BOLD:ACB7905	20	Arthropoda	82	Insecta	127	Diptera	669	Tipulidae	400499	Dolichopezinae	179404	Dolichopeza	451248	Dolichopeza albipes			Pjotr Oosterbroek	Morphology	(Ström, 1768)		Vouchered:Registered Collection	Leg		Jose Manuel Grosso-Silva							Adult	F							41.9323	-6.7211
IBIDP591-20	INV08013	11894669	INV08013	INV08013	Research Center in Biodiversity and Genetic Resources		BOLD:AEE4508	20	Arthropoda	82	Insecta	127	Diptera	264822	Pediciidae	264803	Pediciinae	166480	Pedicia	264806	Pedicia occulta			Pjotr Oosterbroek	Morphology	Meigen, 1830		Vouchered:Registered Collection	Leg		Sonia Ferreira							Adult	M							41.9057	-7.0304
IBIDP592-20	INV08430	11894670	INV08430	INV08430	Research Center in Biodiversity and Genetic Resources		BOLD:AAG8508	20	Arthropoda	82	Insecta	127	Diptera	237246	Limoniidae	177979	Limoniinae	166462	Limonia	454773	Limonia nubeculosa			Jaroslav Stary	Morphology	Meigen, 1804		Vouchered:Registered Collection	Leg		Sonia Ferreira, Martin Corley, Pedro Brito Lopes							Adult	M							39.5145	-8.9169
IBIDP593-20	INV08438	11894671	INV08438	INV08438	Research Center in Biodiversity and Genetic Resources		BOLD:AEC7552	20	Arthropoda	82	Insecta	127	Diptera	669	Tipulidae	177980	Tipulinae	2421	Tipula	941153	Tipula trigona			Pjotr Oosterbroek	Morphology			Vouchered:Registered Collection	Leg		Sonia Ferreira, Martin Corley, Pedro Brito Lopes							Adult	F							39.5145	-8.9169
IBIDP604-20	INV08463	11894682	INV08463	INV08463	Research Center in Biodiversity and Genetic Resources		BOLD:AEC7552	20	Arthropoda	82	Insecta	127	Diptera	669	Tipulidae	177980	Tipulinae	2421	Tipula	941153	Tipula trigona			Pjotr Oosterbroek	Morphology			Vouchered:Registered Collection	Leg		Sonia Ferreira, Martin Corley, Pedro Brito Lopes							Adult	M							39.4276	-8.9003
IBIDP606-20	INV08477	11894684	INV08477	INV08477	Research Center in Biodiversity and Genetic Resources		BOLD:ADX0912	20	Arthropoda	82	Insecta	127	Diptera	669	Tipulidae	177980	Tipulinae	2421	Tipula	941131	Tipula zarcoi			Pjotr Oosterbroek	Morphology			Vouchered:Registered Collection	Leg		Sonia Ferreira, Martin Corley, Pedro Brito Lopes							Adult	F							39.4688	-8.8547
IBIDP608-20	INV08483	11894686	INV08483	INV08483	Research Center in Biodiversity and Genetic Resources		BOLD:ABV5347	20	Arthropoda	82	Insecta	127	Diptera	237246	Limoniidae	177979	Limoniinae	400482	Neolimonia	447323	Neolimonia dumetorum			Jaroslav Stary	Morphology	Meigen, 1804		Vouchered:Registered Collection	Leg		Sonia Ferreira, Martin Corley, Pedro Brito Lopes							Adult								39.4688	-8.8547
IBIDP619-20	INV08507	11894697	INV08507	INV08507	Research Center in Biodiversity and Genetic Resources		BOLD:AEC7677	20	Arthropoda	82	Insecta	127	Diptera	237246	Limoniidae	314375	Limnophilinae	399152	Austrolimnophila	954091	Austrolimnophila latistyla			Jaroslav Stary	Morphology			Vouchered:Registered Collection	Leg		Sonia Ferreira, Martin Corley, Pedro Brito Lopes							Adult	M							39.4688	-8.8547
IBIDP621-20	INV08529	11894699	INV08529	INV08529	Research Center in Biodiversity and Genetic Resources		BOLD:AEE5475	20	Arthropoda	82	Insecta	127	Diptera	237246	Limoniidae	314375	Limnophilinae	392140	Euphylidorea	954087	Euphylidorea aperta			Jaroslav Stary	Morphology			Vouchered:Registered Collection	Leg		Sonia Ferreira, Martin Corley, Pedro Brito Lopes							Adult	M							38.7732	-9.4651
IBIDP628-20	INV08549	11894706	INV08549	INV08549	Research Center in Biodiversity and Genetic Resources		BOLD:AEC7677	20	Arthropoda	82	Insecta	127	Diptera	237246	Limoniidae	314375	Limnophilinae	399152	Austrolimnophila	954091	Austrolimnophila latistyla			Jaroslav Stary	Morphology			Vouchered:Registered Collection	Leg		Sonia Ferreira, Martin Corley, Pedro Brito Lopes							Adult	M							38.7732	-9.4651
IBIDP651-20	INV08698	11894729	INV08698	INV08698	Research Center in Biodiversity and Genetic Resources		BOLD:AAG8508	20	Arthropoda	82	Insecta	127	Diptera	237246	Limoniidae	177979	Limoniinae	166462	Limonia	454773	Limonia nubeculosa			Jaroslav Stary	Morphology	Meigen, 1804		Vouchered:Registered Collection	Leg		Sonia Ferreira							Adult	M							41.2573	-8.5936
IBIDP662-20	INV08726	11894740	INV08726	INV08726	Research Center in Biodiversity and Genetic Resources		BOLD:AEC7552	20	Arthropoda	82	Insecta	127	Diptera	669	Tipulidae	177980	Tipulinae	2421	Tipula	941153	Tipula trigona			Pjotr Oosterbroek	Morphology			Vouchered:Registered Collection	Leg		Sonia Ferreira, Martin Corley, Pedro Brito Lopes							Adult	F							39.5145	-8.9169
IBIDP663-20	INV08727	11894741	INV08727	INV08727	Research Center in Biodiversity and Genetic Resources		BOLD:AAF9041	20	Arthropoda	82	Insecta	127	Diptera	669	Tipulidae	177980	Tipulinae	2421	Tipula	237272	Tipula oleracea			Pjotr Oosterbroek	Morphology	Linnaeus, 1758		Vouchered:Registered Collection	Leg		Sonia Ferreira, Martin Corley, Pedro Brito Lopes							Adult	F							39.5145	-8.9169
IBIDP667-20	INV08743	11894745	INV08743	INV08743	Research Center in Biodiversity and Genetic Resources		BOLD:AAF9041	20	Arthropoda	82	Insecta	127	Diptera	669	Tipulidae	177980	Tipulinae	2421	Tipula	237272	Tipula oleracea			Pjotr Oosterbroek	Morphology	Linnaeus, 1758		Vouchered:Registered Collection	Leg		Sonia Ferreira, Martin Corley, Pedro Brito Lopes							Adult	F							37.6116	-8.7135
IBIDP672-20	INV08755	11894750	INV08755	INV08755	Research Center in Biodiversity and Genetic Resources		BOLD:AEC7552	20	Arthropoda	82	Insecta	127	Diptera	669	Tipulidae	177980	Tipulinae	2421	Tipula	941153	Tipula trigona			Pjotr Oosterbroek	Morphology			Vouchered:Registered Collection	Leg		Sonia Ferreira, Martin Corley							Adult	M							37.712	-8.7529
IBIDP702-20	INV08940	11894780	INV08940	INV08940	Research Center in Biodiversity and Genetic Resources		BOLD:ADZ3003	20	Arthropoda	82	Insecta	127	Diptera	237246	Limoniidae	177979	Limoniinae	313661	Dicranoptycha	453281	Dicranoptycha fuscescens			Jaroslav Stary	Morphology	Schummel, 1829		Vouchered:Registered Collection	Leg		Sonia Ferreira, Martin Corley							Adult								38.4752	-8.9937
IBIDP704-20	INV08948	11894782	INV08948	INV08948	Research Center in Biodiversity and Genetic Resources		BOLD:ADZ3003	20	Arthropoda	82	Insecta	127	Diptera	237246	Limoniidae	177979	Limoniinae	313661	Dicranoptycha	453281	Dicranoptycha fuscescens			Jaroslav Stary	Morphology	Schummel, 1829		Vouchered:Registered Collection	Leg		Sonia Ferreira, Martin Corley							Adult								38.4752	-8.9937
IBIDP707-20	INV08998	11894785	INV08998	INV08998	Research Center in Biodiversity and Genetic Resources		BOLD:ABW4832	20	Arthropoda	82	Insecta	127	Diptera	237246	Limoniidae	314375	Limnophilinae	313489	Phylidorea	456576	Phylidorea ferruginea			Jaroslav Stary	Morphology	Meigen, 1818		Vouchered:Registered Collection	Leg		Martin Corley							Adult								40.1025	-8.8083
IBIDP708-20	INV09011	11894786	INV09011	INV09011	Research Center in Biodiversity and Genetic Resources		BOLD:AAI1352	20	Arthropoda	82	Insecta	127	Diptera	237246	Limoniidae	177979	Limoniinae	261846	Dicranomyia	313129	Dicranomyia modesta			Jaroslav Stary	Morphology	Meigen, 1818		Vouchered:Registered Collection	Leg		Sonia Ferreira, Martin Corley							Adult								41.3992	-8.7523
IBIDP716-20	INV09034	11894794	INV09034	INV09034	Research Center in Biodiversity and Genetic Resources		BOLD:ABV5347	20	Arthropoda	82	Insecta	127	Diptera	237246	Limoniidae	177979	Limoniinae	400482	Neolimonia	447323	Neolimonia dumetorum			Jaroslav Stary	Morphology	Meigen, 1804		Vouchered:Registered Collection	Leg		Sonia Ferreira, Martin Corley							Adult								38.4752	-8.9937
IBIDP718-20	INV09038	11894796	INV09038	INV09038	Research Center in Biodiversity and Genetic Resources		BOLD:AAG8508	20	Arthropoda	82	Insecta	127	Diptera	237246	Limoniidae	177979	Limoniinae	166462	Limonia	454773	Limonia nubeculosa			Jaroslav Stary	Morphology	Meigen, 1804		Vouchered:Registered Collection	Leg		Sonia Ferreira, Martin Corley							Adult	M							38.4752	-8.9937
IBIDP731-20	INV09056	11894809	INV09056	INV09056	Research Center in Biodiversity and Genetic Resources		BOLD:ABZ5659	20	Arthropoda	82	Insecta	127	Diptera	669	Tipulidae	177980	Tipulinae	2421	Tipula	451233	Tipula lateralis			Pjotr Oosterbroek	Morphology	Meigen, 1804		Vouchered:Registered Collection	Leg		Sonia Ferreira, Martin Corley							Adult	M							41.3992	-8.7523
IBIDP735-20	INV09075	11894813	INV09075	INV09075	Research Center in Biodiversity and Genetic Resources		BOLD:ABV4653	20	Arthropoda	82	Insecta	127	Diptera	669	Tipulidae	177980	Tipulinae	2421	Tipula	451218	Tipula confusa			Pjotr Oosterbroek	Morphology	van der Wulp, 1883		Vouchered:Registered Collection	Leg		Sonia Ferreira, Martin Corley							Adult	M							41.3283	-8.6728
IBIDP741-20	INV09293	11894819	INV09293	PBL0121	Research Center in Biodiversity and Genetic Resources		BOLD:ADV9772	20	Arthropoda	82	Insecta	127	Diptera	669	Tipulidae	177980	Tipulinae	2421	Tipula	941128	Tipula parallela			Pjotr Oosterbroek	Morphology			Vouchered:Registered Collection	Leg		Pedro Brito Lopes							Adult	M							40.232	-7.6968
IBIDP742-20	INV09295	11894820	INV09295	PBL0133	Research Center in Biodiversity and Genetic Resources		BOLD:ADX5268	20	Arthropoda	82	Insecta	127	Diptera	669	Tipulidae	177980	Tipulinae	179388	Nephrotoma	941139	Nephrotoma sullingtonensis			Pjotr Oosterbroek	Morphology			Vouchered:Registered Collection	Leg		Pedro Brito Lopes							Adult	M							40.2433	-7.7141
IBIDP748-20	INV09304	11894826	INV09304	PBL0178	Research Center in Biodiversity and Genetic Resources		BOLD:ADX2241	20	Arthropoda	82	Insecta	127	Diptera	237246	Limoniidae	177979	Limoniinae	261846	Dicranomyia	447257	Dicranomyia didyma			Jaroslav Stary	Morphology	Meigen, 1804		Vouchered:Registered Collection	Leg		Pedro Brito Lopes							Adult	M							40.2882	-6.9351
IBIDP776-20	INV09764	11894854	INV09764	INV09764	Research Center in Biodiversity and Genetic Resources		BOLD:AEC9051	20	Arthropoda	82	Insecta	127	Diptera	237246	Limoniidae	177979	Limoniinae	261846	Dicranomyia	991149	Dicranomyia pauli			Jaroslav Stary	Morphology			Vouchered:Registered Collection	Leg		Sonia Ferreira, Martin Corley							Adult	F							41.8464	-6.8794
IBIDP779-20	INV09826	11894857	INV09826	INV09826	Research Center in Biodiversity and Genetic Resources		BOLD:AEC9714	20	Arthropoda	82	Insecta	127	Diptera	237246	Limoniidae	177979	Limoniinae	166462	Limonia	941142	Limonia hercegovinae			Jaroslav Stary	Morphology			Vouchered:Registered Collection	Leg		Sonia Ferreira, Martin Corley							Adult	M							41.9052	-6.7757
IBIDP783-20	INV10185	11894861	INV10185	INV10185	Research Center in Biodiversity and Genetic Resources		BOLD:ACO3207	20	Arthropoda	82	Insecta	127	Diptera	237246	Limoniidae	398448	Chioneinae	237249	Symplecta	266363	Symplecta pilipes			Jaroslav Stary	Morphology			Vouchered:Registered Collection	Leg		Sonia Ferreira, Martin Corley							Adult	M							40.1025	-8.8083
IBIDP787-20	INV10210	11894865	INV10210	INV10210	Research Center in Biodiversity and Genetic Resources		BOLD:AEC7761	20	Arthropoda	82	Insecta	127	Diptera	669	Tipulidae	177980	Tipulinae	2421	Tipula	513977	Tipula repanda			Pjotr Oosterbroek	Morphology	Loew, 1864		Vouchered:Registered Collection	Leg		Sonia Ferreira, Martin Corley							Adult	M							41.8729	-7.669
IBIDP792-20	INV10221	11894870	INV10221	INV10221	Research Center in Biodiversity and Genetic Resources		BOLD:ABV5347	20	Arthropoda	82	Insecta	127	Diptera	237246	Limoniidae	177979	Limoniinae	400482	Neolimonia	447323	Neolimonia dumetorum			Jaroslav Stary	Morphology	Meigen, 1804		Vouchered:Registered Collection	Leg		Sonia Ferreira, Martin Corley							Adult	M							41.8729	-7.669
IBIDP801-20	INV10235	11894879	INV10235	INV10235	Research Center in Biodiversity and Genetic Resources		BOLD:AEC7761	20	Arthropoda	82	Insecta	127	Diptera	669	Tipulidae	177980	Tipulinae	2421	Tipula	513977	Tipula repanda			Pjotr Oosterbroek	Morphology	Loew, 1864		Vouchered:Registered Collection	Leg		Sonia Ferreira, Martin Corley, Joao Nunes							Adult	M							41.7664	-6.9023
IBIDP811-20	INV10270	11894889	INV10270	INV10270	Research Center in Biodiversity and Genetic Resources		BOLD:ABZ5659	20	Arthropoda	82	Insecta	127	Diptera	669	Tipulidae	177980	Tipulinae	2421	Tipula	991146	Tipula intermedia			Pjotr Oosterbroek	Morphology			Vouchered:Registered Collection	Leg		Sonia Ferreira, Martin Corley, Joao Nunes							Adult	M							41.9212	-6.5747
IBIDP822-20	INV10297	11894900	INV10297	INV10297	Research Center in Biodiversity and Genetic Resources		BOLD:ABZ5659	20	Arthropoda	82	Insecta	127	Diptera	669	Tipulidae	177980	Tipulinae	2421	Tipula	991146	Tipula intermedia			Pjotr Oosterbroek	Morphology			Vouchered:Registered Collection	Leg		Sonia Ferreira, Martin Corley							Adult	M							41.4691	-6.8508
IBIDP835-20	INV10321	11894913	INV10321	INV10321	Research Center in Biodiversity and Genetic Resources		BOLD:ADX2493	20	Arthropoda	82	Insecta	127	Diptera	669	Tipulidae	177980	Tipulinae	2421	Tipula	941125	Tipula mediterranea			Pjotr Oosterbroek	Morphology			Vouchered:Registered Collection	Leg		Sonia Ferreira, Martin Corley							Adult	M							41.2327	-7.0729
IBIDP837-20	INV10332	11894915	INV10332	INV10332	Research Center in Biodiversity and Genetic Resources		BOLD:ADZ7173	20	Arthropoda	82	Insecta	127	Diptera	669	Tipulidae	177980	Tipulinae	2421	Tipula	261166	Tipula paludosa			Pjotr Oosterbroek	Morphology	Meigen, 1830		Vouchered:Registered Collection	Leg		Sonia Ferreira, Martin Corley							Adult	M							41.8384	-8.7321
IBIDP839-20	INV10336	11894917	INV10336	INV10336	Research Center in Biodiversity and Genetic Resources		BOLD:AEE5290	20	Arthropoda	82	Insecta	127	Diptera	237246	Limoniidae	177979	Limoniinae	261846	Dicranomyia	991152	Dicranomyia eulaliae			Jaroslav Stary	Morphology			Vouchered:Registered Collection	Leg		Sonia Ferreira, Martin Corley							Adult	M							41.8384	-8.7321
IBIDP843-20	INV10343	11894921	INV10343	INV10343	Research Center in Biodiversity and Genetic Resources		BOLD:ABV4653	20	Arthropoda	82	Insecta	127	Diptera	669	Tipulidae	177980	Tipulinae	2421	Tipula	451218	Tipula confusa			Pjotr Oosterbroek	Morphology	van der Wulp, 1883		Vouchered:Registered Collection	Leg		Sonia Ferreira, Martin Corley							Adult	M							41.8384	-8.7321
IBIDP194-19	INV04591	10262344	INV04591	INV04591	Research Center in Biodiversity and Genetic Resources		BOLD:ADX2241	20	Arthropoda	82	Insecta	127	Diptera	237246	Limoniidae	177979	Limoniinae	261846	Dicranomyia	447257	Dicranomyia didyma			Pjotr Oosterbroek	Morphology	Meigen, 1804		Vouchered:Registered Collection	Leg		Sonia Ferreira & Vanessa Mata							Adult	M							41.0571	-6.90634
IBIDP198-19	INV04603	10262348	INV04603	INV04603	Research Center in Biodiversity and Genetic Resources		BOLD:ADX0912	20	Arthropoda	82	Insecta	127	Diptera	669	Tipulidae	177980	Tipulinae	2421	Tipula	941131	Tipula zarcoi			Pjotr Oosterbroek	Morphology			Vouchered:Registered Collection	Leg		Sonia Ferreira & Vanessa Mata							Adult	M							39.8212	-6.97375
IBIDP200-19	INV04606	10262350	INV04606	INV04606	Research Center in Biodiversity and Genetic Resources		BOLD:ADX3916	20	Arthropoda	82	Insecta	127	Diptera	669	Tipulidae	177980	Tipulinae	2421	Tipula	941127	Tipula pseudocinerascens			Pjotr Oosterbroek	Morphology			Vouchered:Registered Collection	Leg		Sonia Ferreira & Vanessa Mata							Adult	M							39.8212	-6.97375
IBIDP204-19	INV04610	10262354	INV04610	INV04610	Research Center in Biodiversity and Genetic Resources		BOLD:ADX3916	20	Arthropoda	82	Insecta	127	Diptera	669	Tipulidae	177980	Tipulinae	2421	Tipula	941127	Tipula pseudocinerascens			Pjotr Oosterbroek	Morphology			Vouchered:Registered Collection	Leg		Sonia Ferreira & Vanessa Mata							Adult	M							39.8212	-6.97375
IBIDP225-19	INV06007	10262375	INV06007	INV06007	Research Center in Biodiversity and Genetic Resources		BOLD:ADX1669	20	Arthropoda	82	Insecta	127	Diptera	669	Tipulidae	177980	Tipulinae	179388	Nephrotoma	941132	Nephrotoma appendiculata pertenua			Pjotr Oosterbroek	Morphology			Vouchered:Registered Collection	Leg		Sonia Ferreira							Adult	F							41.3033	-8.65095
IBIDP234-19	INV06021	10262384	INV06021	INV06021	Research Center in Biodiversity and Genetic Resources		BOLD:ABW3498	20	Arthropoda	82	Insecta	127	Diptera	669	Tipulidae	177980	Tipulinae	179388	Nephrotoma	453290	Nephrotoma submaculosa			Pjotr Oosterbroek	Morphology	Edwards, 1928		Vouchered:Registered Collection	Leg		Sonia Ferreira & Vanessa Mata							Adult	F							41.3487	-7.40278
IBIDP239-19	INV06028	10262389	INV06028	INV06028	Research Center in Biodiversity and Genetic Resources		BOLD:ADX7095	20	Arthropoda	82	Insecta	127	Diptera	669	Tipulidae	177980	Tipulinae	2421	Tipula	513975	Tipula cava			Pjotr Oosterbroek	Morphology	Riedel, 1913		Vouchered:Registered Collection	Leg		Sonia Ferreira & Vanessa Mata							Adult	M							41.3157	-7.21979
IBIDP240-19	INV06029	10262390	INV06029	INV06029	Research Center in Biodiversity and Genetic Resources		BOLD:ADV9772	20	Arthropoda	82	Insecta	127	Diptera	669	Tipulidae	177980	Tipulinae	2421	Tipula	941128	Tipula parallela				Morphology			Vouchered:Registered Collection	Leg		Sonia Ferreira & Vanessa Mata							Adult	F							41.3157	-7.21979
IBIDP242-19	INV06033	10262392	INV06033	INV06033	Research Center in Biodiversity and Genetic Resources		BOLD:ADV9772	20	Arthropoda	82	Insecta	127	Diptera	669	Tipulidae	177980	Tipulinae	2421	Tipula	941128	Tipula parallela			Pjotr Oosterbroek	Morphology			Vouchered:Registered Collection	Leg		Sonia Ferreira & Vanessa Mata							Adult	M							41.2145	-7.39722
IBIDP246-19	INV06172	10262396	INV06172	INV06172	Research Center in Biodiversity and Genetic Resources		BOLD:ADX1669	20	Arthropoda	82	Insecta	127	Diptera	669	Tipulidae	177980	Tipulinae	179388	Nephrotoma	941132	Nephrotoma appendiculata pertenua			Pjotr Oosterbroek	Morphology			Vouchered:Registered Collection	Leg		Sonia Ferreira & Vanessa Mata							Adult	F							41.4011	-7.16096
IBIDP247-19	INV06173	10262397	INV06173	INV06173	Research Center in Biodiversity and Genetic Resources		BOLD:ADX1669	20	Arthropoda	82	Insecta	127	Diptera	669	Tipulidae	177980	Tipulinae	179388	Nephrotoma	941132	Nephrotoma appendiculata pertenua			Pjotr Oosterbroek	Morphology			Vouchered:Registered Collection	Leg		Sonia Ferreira & Vanessa Mata							Adult	M							41.4011	-7.16096
IBIDP254-19	INV06192	10262404	INV06192	INV06192	Research Center in Biodiversity and Genetic Resources		BOLD:ADX1669	20	Arthropoda	82	Insecta	127	Diptera	669	Tipulidae	177980	Tipulinae	179388	Nephrotoma	941132	Nephrotoma appendiculata pertenua			Pjotr Oosterbroek	Morphology			Vouchered:Registered Collection	Leg		Sonia Ferreira							Adult	F							39.9365	-8.53769
IBIDP256-19	INV06199	10262406	INV06199	INV06199	Research Center in Biodiversity and Genetic Resources		BOLD:AEC9486	20	Arthropoda	82	Insecta	127	Diptera	237246	Limoniidae	314375	Limnophilinae	313131	Dicranophragma	941140	Dicranophragma nemorale			Pjotr Oosterbroek	Morphology			Vouchered:Registered Collection	Leg		Sonia Ferreira							Adult	M							41.3411	-8.69227
IBIDP261-19	INV06269	10262411	INV06269	INV06269	Research Center in Biodiversity and Genetic Resources		BOLD:ADX0912	20	Arthropoda	82	Insecta	127	Diptera	669	Tipulidae	177980	Tipulinae	2421	Tipula	941131	Tipula zarcoi				Morphology			Vouchered:Registered Collection	Leg		Sonia Ferreira & Vanessa Mata							Adult	M							41.4011	-7.16096
IBIDP265-19	INV06273	10262415	INV06273	INV06273	Research Center in Biodiversity and Genetic Resources		BOLD:ADV9772	20	Arthropoda	82	Insecta	127	Diptera	669	Tipulidae	177980	Tipulinae	2421	Tipula	941128	Tipula parallela			Pjotr Oosterbroek	Morphology			Vouchered:Registered Collection	Leg		Sonia Ferreira & Vanessa Mata							Adult	M							41.4011	-7.16096
IBIDP268-19	INV06276	10262418	INV06276	INV06276	Research Center in Biodiversity and Genetic Resources		BOLD:ABW3498	20	Arthropoda	82	Insecta	127	Diptera	669	Tipulidae	177980	Tipulinae	179388	Nephrotoma	453290	Nephrotoma submaculosa			Pjotr Oosterbroek	Morphology	Edwards, 1928		Vouchered:Registered Collection	Leg		Luis Silva & Pedro Lopes							Adult	M							41.2268	-7.42553
IBIDP273-19	INV06282	10262423	INV06282	INV06282	Research Center in Biodiversity and Genetic Resources		BOLD:ADX1669	20	Arthropoda	82	Insecta	127	Diptera	669	Tipulidae	177980	Tipulinae	179388	Nephrotoma	941132	Nephrotoma appendiculata pertenua			Pjotr Oosterbroek	Morphology			Vouchered:Registered Collection	Leg		Sonia Ferreira & Vanessa Mata							Adult	F							41.3792	-7.20757
IBIDP275-19	INV06284	10262425	INV06284	INV06284	Research Center in Biodiversity and Genetic Resources		BOLD:ADX0912	20	Arthropoda	82	Insecta	127	Diptera	669	Tipulidae	177980	Tipulinae	2421	Tipula	941131	Tipula zarcoi				Morphology			Vouchered:Registered Collection	Leg		Sonia Ferreira & Vanessa Mata							Adult	F							41.3736	-7.20335
IBIDP280-19	INV06357	10262430	INV06357	INV06357	Research Center in Biodiversity and Genetic Resources		BOLD:AEC9714	20	Arthropoda	82	Insecta	127	Diptera	237246	Limoniidae	177979	Limoniinae	166462	Limonia	941142	Limonia hercegovinae			Pjotr Oosterbroek	Morphology			Vouchered:Registered Collection	Leg		Sonia Ferreira & Vanessa Mata							Adult	M							41.8929	-6.83974
IBIDP296-19	INV06504	10262446	INV06504	INV06504	Research Center in Biodiversity and Genetic Resources		BOLD:AEC7892	20	Arthropoda	82	Insecta	127	Diptera	669	Tipulidae	177980	Tipulinae	2421	Tipula	941138	Tipula morenae			Pjotr Oosterbroek	Morphology			Vouchered:Registered Collection	Leg		Sonia Ferreira							Adult	M							39.8212	-6.97375
IBIDP298-19	INV06514	10262448	INV06514	INV06514	Research Center in Biodiversity and Genetic Resources		BOLD:AAF9041	20	Arthropoda	82	Insecta	127	Diptera	669	Tipulidae	177980	Tipulinae	2421	Tipula	237272	Tipula oleracea			Pjotr Oosterbroek	Morphology	Linnaeus, 1758		Vouchered:Registered Collection	Leg		Sonia Ferreira							Adult	M							40.1354	-8.83643
IBIDP312-19	INV06863	10262462	INV06863	INV06863	Research Center in Biodiversity and Genetic Resources		BOLD:AEC7837	20	Arthropoda	82	Insecta	127	Diptera	669	Tipulidae	177980	Tipulinae	2421	Tipula	991151	Tipula intermixta			Pjotr Oosterbroek	Morphology			Vouchered:Registered Collection	Leg		Sonia Ferreira							Adult	M							41.3154	-7.21985
IBIDP317-19	INV06889	10262467	INV06889	INV06889	Research Center in Biodiversity and Genetic Resources		BOLD:ADZ7173	20	Arthropoda	82	Insecta	127	Diptera	669	Tipulidae	177980	Tipulinae	2421	Tipula	261166	Tipula paludosa			Pjotr Oosterbroek	Morphology	Meigen, 1830		Vouchered:Registered Collection	Leg		Sonia Ferreira							Adult	M							41.3408	-7.49256
IBIDP328-19	INV07162	10262478	INV07162	INV07162	Research Center in Biodiversity and Genetic Resources		BOLD:ABA4227	20	Arthropoda	82	Insecta	127	Diptera	237246	Limoniidae	314375	Limnophilinae	179443	Pseudolimnophila	451246	Pseudolimnophila lucorum			Pjotr Oosterbroek	Morphology	Meigen, 1818		Vouchered:Registered Collection	Leg		Sonia Ferreira							Adult	M							41.332	-7.25686
IBIDP335-19	INV07541	10262485	INV07541	INV07541	Research Center in Biodiversity and Genetic Resources		BOLD:ABZ0908	20	Arthropoda	82	Insecta	127	Diptera	669	Tipulidae	177980	Tipulinae	179388	Nephrotoma	941147	Nephrotoma suturalis wulpiana			Pjotr Oosterbroek	Morphology			Vouchered:Registered Collection	Leg		Sonia Ferreira							Adult	M							37.1028	-7.96246
IBIDP342-19	INV07775	10262492	INV07775	INV07775	Research Center in Biodiversity and Genetic Resources		BOLD:AAG8508	20	Arthropoda	82	Insecta	127	Diptera	237246	Limoniidae	177979	Limoniinae	166462	Limonia	454773	Limonia nubeculosa			Pjotr Oosterbroek	Morphology	Meigen, 1804		Vouchered:Registered Collection	Leg		Sonia Ferreira							Adult	M							37.3051	-8.5533
IBIDP343-19	INV07776	10262493	INV07776	INV07776	Research Center in Biodiversity and Genetic Resources		BOLD:AAG8508	20	Arthropoda	82	Insecta	127	Diptera	237246	Limoniidae	177979	Limoniinae	166462	Limonia	454773	Limonia nubeculosa			Pjotr Oosterbroek	Morphology	Meigen, 1804		Vouchered:Registered Collection	Leg		Sonia Ferreira							Adult	F							37.3051	-8.5533
IBIDP354-19	INV08006	10262504	INV08006	INV08006	Research Center in Biodiversity and Genetic Resources		BOLD:AEC7552	20	Arthropoda	82	Insecta	127	Diptera	669	Tipulidae	177980	Tipulinae	2421	Tipula	941153	Tipula trigona			Pjotr Oosterbroek	Morphology			Vouchered:Registered Collection	Leg		Sonia Ferreira							Adult	M							41.018	-6.93365
IBIDP358-19	INV08010	10262508	INV08010	INV08010	Research Center in Biodiversity and Genetic Resources		BOLD:ADW6590	20	Arthropoda	82	Insecta	127	Diptera	669	Tipulidae	177980	Tipulinae	2421	Tipula	941138	Tipula morenae			Pjotr Oosterbroek	Morphology			Vouchered:Registered Collection	Leg		Sonia Ferreira							Adult	M							41.018	-6.93365
IBIDP419-19	INV08123	10604261	INV08123	INV08123	Research Center in Biodiversity and Genetic Resources		BOLD:AEC6944	20	Arthropoda	82	Insecta	127	Diptera	237246	Limoniidae	177979	Limoniinae	262586	Helius	954083	Helius calviensis			Pjotr Oosterbroek	Morphology			DNA/Tissue Vouchered Only	Leg		J. Stary							Adult	M							37.33	-8.57
IBIDP423-19	INV08127	10604265	INV08127	INV08127	Research Center in Biodiversity and Genetic Resources		BOLD:ABV5347	20	Arthropoda	82	Insecta	127	Diptera	237246	Limoniidae	177979	Limoniinae	400482	Neolimonia	447323	Neolimonia dumetorum			Pjotr Oosterbroek	Morphology	Meigen, 1804		DNA/Tissue Vouchered Only	Leg		J. Stary							Adult	M							37.32	-8.53
IBIDP425-19	INV08129	10604267	INV08129	INV08129	Research Center in Biodiversity and Genetic Resources		BOLD:AEC7553	20	Arthropoda	82	Insecta	127	Diptera	237246	Limoniidae	177979	Limoniinae	261846	Dicranomyia	954085	Dicranomyia patricia			Pjotr Oosterbroek	Morphology			DNA/Tissue Vouchered Only	Leg		J. Stary							Adult								37.33	-8.57
IBIDP427-19	INV08131	10604269	INV08131	INV08131	Research Center in Biodiversity and Genetic Resources		BOLD:ABU9992	20	Arthropoda	82	Insecta	127	Diptera	237246	Limoniidae	177979	Limoniinae	261846	Dicranomyia	659266	Dicranomyia chorea			Pjotr Oosterbroek	Morphology			DNA/Tissue Vouchered Only	Leg		J. Stary							Adult	M							37.23	-8.55
IBIDP445-19	INV08149	10604287	INV08149	INV08149	Research Center in Biodiversity and Genetic Resources		BOLD:AEC9918	20	Arthropoda	82	Insecta	127	Diptera	237246	Limoniidae	177979	Limoniinae	261846	Dicranomyia	941155	Dicranomyia longicollis			Pjotr Oosterbroek	Morphology			DNA/Tissue Vouchered Only	Leg		J. Stary							Adult								37.2763	-7.5090
IBIDP450-19	INV08355	10604292	INV08355	INV08355	Research Center in Biodiversity and Genetic Resources		BOLD:AEC9561	20	Arthropoda	82	Insecta	127	Diptera	237246	Limoniidae	398448	Chioneinae	314811	Molophilus	954094	Molophilus baezi			Pjotr Oosterbroek	Morphology			DNA/Tissue Vouchered Only	Leg		J. Rohacek							Adult	M							32.8	-16.9		5000
IBIDP475-19	INV08394	10604317	INV08394	INV08394	Research Center in Biodiversity and Genetic Resources		BOLD:AEC9216	20	Arthropoda	82	Insecta	127	Diptera	237246	Limoniidae	398448	Chioneinae	400411	Idiocera	941145	Idiocera sziladyi			Pjotr Oosterbroek	Morphology			Vouchered:Registered Collection	Leg		Sonia Ferreira							Adult								39.8215	-6.97337
IBIDP590-20	INV08003	11894668	INV08003	INV08003	Research Center in Biodiversity and Genetic Resources		BOLD:AEE4508	20	Arthropoda	82	Insecta	127	Diptera	264822	Pediciidae	264803	Pediciinae	166480	Pedicia	264806	Pedicia occulta			Pjotr Oosterbroek	Morphology	Meigen, 1830		Vouchered:Registered Collection	Leg		Sonia Ferreira							Adult	F							41.9792	-6.7938
IBIDP605-20	INV08472	11894683	INV08472	INV08472	Research Center in Biodiversity and Genetic Resources		BOLD:ABV5347	20	Arthropoda	82	Insecta	127	Diptera	237246	Limoniidae	177979	Limoniinae	400482	Neolimonia	447323	Neolimonia dumetorum			Jaroslav Stary	Morphology	Meigen, 1804		Vouchered:Registered Collection	Leg		Sonia Ferreira, Martin Corley, Pedro Brito Lopes							Adult	M							39.4688	-8.8547
IBIDP607-20	INV08480	11894685	INV08480	INV08480	Research Center in Biodiversity and Genetic Resources		BOLD:AEC9536	20	Arthropoda	82	Insecta	127	Diptera	669	Tipulidae	177980	Tipulinae	179388	Nephrotoma	453290	Nephrotoma submaculosa			Pjotr Oosterbroek	Morphology	Edwards, 1928		Vouchered:Registered Collection	Leg		Sonia Ferreira, Martin Corley, Pedro Brito Lopes							Adult	M							39.4688	-8.8547
IBIDP609-20	INV08485	11894687	INV08485	INV08485	Research Center in Biodiversity and Genetic Resources		BOLD:ABV5347	20	Arthropoda	82	Insecta	127	Diptera	237246	Limoniidae	177979	Limoniinae	400482	Neolimonia	447323	Neolimonia dumetorum			Jaroslav Stary	Morphology	Meigen, 1804		Vouchered:Registered Collection	Leg		Sonia Ferreira, Martin Corley, Pedro Brito Lopes							Adult								39.4688	-8.8547
IBIDP618-20	INV08506	11894696	INV08506	INV08506	Research Center in Biodiversity and Genetic Resources		BOLD:AAG8508	20	Arthropoda	82	Insecta	127	Diptera	237246	Limoniidae	177979	Limoniinae	166462	Limonia	454773	Limonia nubeculosa			Jaroslav Stary	Morphology	Meigen, 1804		Vouchered:Registered Collection	Leg		Sonia Ferreira, Martin Corley, Pedro Brito Lopes							Adult	M							39.4688	-8.8547
IBIDP633-20	INV08557	11894711	INV08557	INV08557	Research Center in Biodiversity and Genetic Resources		BOLD:AEC7677	20	Arthropoda	82	Insecta	127	Diptera	237246	Limoniidae	314375	Limnophilinae	399152	Austrolimnophila	954091	Austrolimnophila latistyla			Jaroslav Stary	Morphology			Vouchered:Registered Collection	Leg		Sonia Ferreira, Martin Corley, Pedro Brito Lopes							Adult	M							38.7732	-9.4651
IBIDP634-20	INV08581	11894712	INV08581	INV08581	Research Center in Biodiversity and Genetic Resources		BOLD:AEC6944	20	Arthropoda	82	Insecta	127	Diptera	237246	Limoniidae	177979	Limoniinae	262586	Helius	954083	Helius calviensis			Jaroslav Stary	Morphology			Vouchered:Registered Collection	Leg		Sonia Ferreira, Martin Corley, Pedro Brito Lopes							Adult	M							38.1089	-8.7923
IBIDP654-20	INV08701	11894732	INV08701	INV08701	Research Center in Biodiversity and Genetic Resources		BOLD:ABV5347	20	Arthropoda	82	Insecta	127	Diptera	237246	Limoniidae	177979	Limoniinae	400482	Neolimonia	447323	Neolimonia dumetorum			Jaroslav Stary	Morphology	Meigen, 1804		Vouchered:Registered Collection	Leg		Sonia Ferreira							Adult	M							41.3283	-8.6728
IBIDP668-20	INV08744	11894746	INV08744	INV08744	Research Center in Biodiversity and Genetic Resources		BOLD:AAF9041	20	Arthropoda	82	Insecta	127	Diptera	669	Tipulidae	177980	Tipulinae	2421	Tipula	237272	Tipula oleracea			Pjotr Oosterbroek	Morphology	Linnaeus, 1758		Vouchered:Registered Collection	Leg		Sonia Ferreira, Martin Corley, Pedro Brito Lopes							Adult	M							37.6116	-8.7135
IBIDP669-20	INV08745	11894747	INV08745	INV08745	Research Center in Biodiversity and Genetic Resources		BOLD:AAF9041	20	Arthropoda	82	Insecta	127	Diptera	669	Tipulidae	177980	Tipulinae	2421	Tipula	237272	Tipula oleracea			Pjotr Oosterbroek	Morphology	Linnaeus, 1758		Vouchered:Registered Collection	Leg		Sonia Ferreira, Martin Corley, Pedro Brito Lopes							Adult	M							37.6116	-8.7135
IBIDP674-20	INV08758	11894752	INV08758	INV08758	Research Center in Biodiversity and Genetic Resources		BOLD:AEC7552	20	Arthropoda	82	Insecta	127	Diptera	669	Tipulidae	177980	Tipulinae	2421	Tipula	941153	Tipula trigona			Pjotr Oosterbroek	Morphology			Vouchered:Registered Collection	Leg		Sonia Ferreira, Martin Corley							Adult	M							37.712	-8.7529
IBIDP680-20	INV08770	11894758	INV08770	INV08770	Research Center in Biodiversity and Genetic Resources		BOLD:AAG8508	20	Arthropoda	82	Insecta	127	Diptera	237246	Limoniidae	177979	Limoniinae	166462	Limonia	454773	Limonia nubeculosa			Jaroslav Stary	Morphology	Meigen, 1804		Vouchered:Registered Collection	Leg		Sonia Ferreira, Martin Corley, Pedro Brito Lopes							Adult	M							39.4688	-8.8547
IBIDP686-20	INV08791	11894764	INV08791	INV08791	Research Center in Biodiversity and Genetic Resources		BOLD:AAF9041	20	Arthropoda	82	Insecta	127	Diptera	669	Tipulidae	177980	Tipulinae	2421	Tipula	237272	Tipula oleracea			Pjotr Oosterbroek	Morphology	Linnaeus, 1758		Vouchered:Registered Collection	Leg		Sonia Ferreira, Martin Corley, Pedro Brito Lopes							Adult	M							38.1089	-8.7923
IBIDP690-20	INV08817	11894768	INV08817	INV08817	Research Center in Biodiversity and Genetic Resources		BOLD:AEC7677	20	Arthropoda	82	Insecta	127	Diptera	237246	Limoniidae	314375	Limnophilinae	399152	Austrolimnophila	954091	Austrolimnophila latistyla			Jaroslav Stary	Morphology			Vouchered:Registered Collection	Leg		Sonia Ferreira, Martin Corley							Adult	M							38.7732	-9.4651
IBIDP697-20	INV08917	11894775	INV08917	INV08917	Research Center in Biodiversity and Genetic Resources		BOLD:ADZ3003	20	Arthropoda	82	Insecta	127	Diptera	237246	Limoniidae	177979	Limoniinae	313661	Dicranoptycha	453281	Dicranoptycha fuscescens			Jaroslav Stary	Morphology	Schummel, 1829		Vouchered:Registered Collection	Leg		Sonia Ferreira, Martin Corley							Adult	M							38.4752	-8.9937
IBIDP710-20	INV09017	11894788	INV09017	INV09017	Research Center in Biodiversity and Genetic Resources		BOLD:AEC7677	20	Arthropoda	82	Insecta	127	Diptera	237246	Limoniidae	314375	Limnophilinae	399152	Austrolimnophila	954091	Austrolimnophila latistyla			Jaroslav Stary	Morphology			Vouchered:Registered Collection	Leg		Sonia Ferreira, Martin Corley							Adult								37.712	-8.7529
IBIDP719-20	INV09039	11894797	INV09039	INV09039	Research Center in Biodiversity and Genetic Resources		BOLD:AAF9041	20	Arthropoda	82	Insecta	127	Diptera	669	Tipulidae	177980	Tipulinae	2421	Tipula	237272	Tipula oleracea			Pjotr Oosterbroek	Morphology	Linnaeus, 1758		Vouchered:Registered Collection	Leg		Sonia Ferreira, Martin Corley							Adult	M							41.3992	-8.7523
IBIDP728-20	INV09052	11894806	INV09052	INV09052	Research Center in Biodiversity and Genetic Resources		BOLD:AAF9041	20	Arthropoda	82	Insecta	127	Diptera	669	Tipulidae	177980	Tipulinae	2421	Tipula	237272	Tipula oleracea			Pjotr Oosterbroek	Morphology	Linnaeus, 1758		Vouchered:Registered Collection	Leg		Sonia Ferreira, Martin Corley							Adult	M							41.3992	-8.7523
IBIDP729-20	INV09053	11894807	INV09053	INV09053	Research Center in Biodiversity and Genetic Resources		BOLD:AAF9041	20	Arthropoda	82	Insecta	127	Diptera	669	Tipulidae	177980	Tipulinae	2421	Tipula	237272	Tipula oleracea			Pjotr Oosterbroek	Morphology	Linnaeus, 1758		Vouchered:Registered Collection	Leg		Sonia Ferreira, Martin Corley							Adult	M							41.3992	-8.7523
IBIDP736-20	INV09076	11894814	INV09076	INV09076	Research Center in Biodiversity and Genetic Resources		BOLD:ABV4653	20	Arthropoda	82	Insecta	127	Diptera	669	Tipulidae	177980	Tipulinae	2421	Tipula	451218	Tipula confusa			Pjotr Oosterbroek	Morphology	van der Wulp, 1883		Vouchered:Registered Collection	Leg		Sonia Ferreira, Martin Corley							Adult	M							41.3283	-8.6728
IBIDP749-20	INV09306	11894827	INV09306	PBL0189	Research Center in Biodiversity and Genetic Resources		BOLD:AEC9714	20	Arthropoda	82	Insecta	127	Diptera	237246	Limoniidae	177979	Limoniinae	166462	Limonia	941142	Limonia hercegovinae			Jaroslav Stary	Morphology			Vouchered:Registered Collection	Leg		Pedro Brito Lopes							Adult	M							40.2882	-6.9351
IBIDP766-20	INV09687	11894844	INV09687	INV09687	Research Center in Biodiversity and Genetic Resources		BOLD:ACO3207	20	Arthropoda	82	Insecta	127	Diptera	237246	Limoniidae	398448	Chioneinae	237249	Symplecta	266363	Symplecta pilipes			Jaroslav Stary	Morphology			Vouchered:Registered Collection	Leg		Sonia Ferreira, Martin Corley							Adult	M							40.1025	-8.8083
IBIDP791-20	INV10220	11894869	INV10220	INV10220	Research Center in Biodiversity and Genetic Resources		BOLD:AEC7761	20	Arthropoda	82	Insecta	127	Diptera	669	Tipulidae	177980	Tipulinae	2421	Tipula	513977	Tipula repanda			Pjotr Oosterbroek	Morphology	Loew, 1864		Vouchered:Registered Collection	Leg		Sonia Ferreira, Martin Corley							Adult	M							41.8729	-7.669
IBIDP798-20	INV10230	11894876	INV10230	INV10230	Research Center in Biodiversity and Genetic Resources		BOLD:ABV4653	20	Arthropoda	82	Insecta	127	Diptera	669	Tipulidae	177980	Tipulinae	2421	Tipula	451218	Tipula confusa			Pjotr Oosterbroek	Morphology	van der Wulp, 1883		Vouchered:Registered Collection	Leg		Sonia Ferreira, Martin Corley							Adult	M							41.8464	-6.8794
IBIDP804-20	INV10251	11894882	INV10251	INV10251	Research Center in Biodiversity and Genetic Resources		BOLD:AEC7761	20	Arthropoda	82	Insecta	127	Diptera	669	Tipulidae	177980	Tipulinae	2421	Tipula	513977	Tipula repanda			Pjotr Oosterbroek	Morphology	Loew, 1864		Vouchered:Registered Collection	Leg		Sonia Ferreira, Martin Corley, Joao Nunes							Adult	M							41.9212	-6.5747
IBIDP808-20	INV10259	11894886	INV10259	INV10259	Research Center in Biodiversity and Genetic Resources		BOLD:ABZ5659	20	Arthropoda	82	Insecta	127	Diptera	669	Tipulidae	177980	Tipulinae	2421	Tipula	991146	Tipula intermedia			Pjotr Oosterbroek	Morphology			Vouchered:Registered Collection	Leg		Sonia Ferreira, Martin Corley, Joao Nunes							Adult	M							41.9212	-6.5747
IBIDP823-20	INV10298	11894901	INV10298	INV10298	Research Center in Biodiversity and Genetic Resources		BOLD:AEC7761	20	Arthropoda	82	Insecta	127	Diptera	669	Tipulidae	177980	Tipulinae	2421	Tipula	513977	Tipula repanda			Pjotr Oosterbroek	Morphology	Loew, 1864		Vouchered:Registered Collection	Leg		Sonia Ferreira, Martin Corley							Adult	M							41.4691	-6.8508
IBIDP844-20	INV10344	11894922	INV10344	INV10344	Research Center in Biodiversity and Genetic Resources		BOLD:ABV4653	20	Arthropoda	82	Insecta	127	Diptera	669	Tipulidae	177980	Tipulinae	2421	Tipula	451218	Tipula confusa			Pjotr Oosterbroek	Morphology	van der Wulp, 1883		Vouchered:Registered Collection	Leg		Sonia Ferreira, Martin Corley							Adult	M							41.8384	-8.7321
IBIDP186-19	INV04296	10262336	INV04296	INV04296	Research Center in Biodiversity and Genetic Resources		BOLD:ADW1410	20	Arthropoda	82	Insecta	127	Diptera	669	Tipulidae	177980	Tipulinae	179388	Nephrotoma	941126	Nephrotoma luteata			Pjotr Oosterbroek	Morphology			Vouchered:Registered Collection	Leg		Sonia Ferreira & Vanessa Mata							Adult	M							41.3283	-8.67276
IBIDP196-19	INV04593	10262346	INV04593	INV04593	Research Center in Biodiversity and Genetic Resources		BOLD:ADX2241	20	Arthropoda	82	Insecta	127	Diptera	237246	Limoniidae	177979	Limoniinae	261846	Dicranomyia	447257	Dicranomyia didyma			Pjotr Oosterbroek	Morphology	Meigen, 1804		Vouchered:Registered Collection	Leg		Sonia Ferreira & Vanessa Mata							Adult	M							41.0571	-6.90634
IBIDP202-19	INV04608	10262352	INV04608	INV04608	Research Center in Biodiversity and Genetic Resources		BOLD:AEC9536	20	Arthropoda	82	Insecta	127	Diptera	669	Tipulidae	177980	Tipulinae	179388	Nephrotoma	453290	Nephrotoma submaculosa			Pjotr Oosterbroek	Morphology	Edwards, 1928		Vouchered:Registered Collection	Leg		Sonia Ferreira & Vanessa Mata							Adult	M							39.8212	-6.97375
IBIDP218-19	INV05298	10262368	INV05298	INV05298	Research Center in Biodiversity and Genetic Resources		BOLD:AAD6106	20	Arthropoda	82	Insecta	127	Diptera	669	Tipulidae	177980	Tipulinae	2421	Tipula	264819	Tipula maxima			Pjotr Oosterbroek	Morphology	Poda, 1761		Vouchered:Registered Collection	Leg		Sonia Ferreira & Vanessa Mata							Adult	M							41.9052	-6.77572
IBIDP228-19	INV06010	10262378	INV06010	INV06010	Research Center in Biodiversity and Genetic Resources		BOLD:ADW9682	20	Arthropoda	82	Insecta	127	Diptera	669	Tipulidae	177980	Tipulinae	2421	Tipula	941136	Tipula pilicauda			Pjotr Oosterbroek	Morphology			Vouchered:Registered Collection	Leg		Sonia Ferreira							Adult	M							41.3283	-8.67276
IBIDP236-19	INV06023	10262386	INV06023	INV06023	Research Center in Biodiversity and Genetic Resources		BOLD:ADX0912	20	Arthropoda	82	Insecta	127	Diptera	669	Tipulidae	177980	Tipulinae	2421	Tipula	941131	Tipula zarcoi			Pjotr Oosterbroek	Morphology			Vouchered:Registered Collection	Leg		Sonia Ferreira & Vanessa Mata							Adult	M							41.3157	-7.21979
IBIDP243-19	INV06035	10262393	INV06035	INV06035	Research Center in Biodiversity and Genetic Resources		BOLD:AEC9536	20	Arthropoda	82	Insecta	127	Diptera	669	Tipulidae	177980	Tipulinae	179388	Nephrotoma	453290	Nephrotoma submaculosa			Pjotr Oosterbroek	Morphology	Edwards, 1928		Vouchered:Registered Collection	Leg		Sonia Ferreira & Vanessa Mata							Adult	F							41.2145	-7.39722
IBIDP272-19	INV06280	10262422	INV06280	INV06280	Research Center in Biodiversity and Genetic Resources		BOLD:ADX0912	20	Arthropoda	82	Insecta	127	Diptera	669	Tipulidae	177980	Tipulinae	2421	Tipula	941131	Tipula zarcoi				Morphology			Vouchered:Registered Collection	Leg		Sonia Ferreira & Vanessa Mata							Adult	F							41.3731	-7.21452
IBIDP277-19	INV06345	10262427	INV06345	INV06345	Research Center in Biodiversity and Genetic Resources		BOLD:AAD2491	20	Arthropoda	82	Insecta	127	Diptera	669	Tipulidae	177980	Tipulinae	2421	Tipula	266352	Tipula vernalis			Pjotr Oosterbroek	Morphology	Meigen, 1804		Vouchered:Registered Collection	Leg		Sonia Ferreira & Vanessa Mata							Adult	F							41.9057	-7.0304
IBIDP288-19	INV06485	10262438	INV06485	INV06485	Research Center in Biodiversity and Genetic Resources		BOLD:ADX2241	20	Arthropoda	82	Insecta	127	Diptera	237246	Limoniidae	177979	Limoniinae	261846	Dicranomyia	447257	Dicranomyia didyma			Pjotr Oosterbroek	Morphology	Meigen, 1804		Vouchered:Registered Collection	Leg		Sonia Ferreira							Adult	F							40.8594	-8.28836
IBIDP294-19	INV06499	10262444	INV06499	INV06499	Research Center in Biodiversity and Genetic Resources		BOLD:ACO3207	20	Arthropoda	82	Insecta	127	Diptera	237246	Limoniidae	398448	Chioneinae	237249	Symplecta	266363	Symplecta pilipes			Pjotr Oosterbroek	Morphology			Vouchered:Registered Collection	Leg		Sonia Ferreira							Adult	F							40.1354	-8.83643
IBIDP311-19	INV06698	10262461	INV06698	INV06698	Research Center in Biodiversity and Genetic Resources		BOLD:ADZ3003	20	Arthropoda	82	Insecta	127	Diptera	237246	Limoniidae	177979	Limoniinae	313661	Dicranoptycha	453281	Dicranoptycha fuscescens			Pjotr Oosterbroek	Morphology	Schummel, 1829		Vouchered:Registered Collection	Leg		Sonia Ferreira							Adult	M							41.3877	-7.18361
IBIDP313-19	INV06872	10262463	INV06872	INV06872	Research Center in Biodiversity and Genetic Resources		BOLD:ADZ7173	20	Arthropoda	82	Insecta	127	Diptera	669	Tipulidae	177980	Tipulinae	2421	Tipula	261166	Tipula paludosa			Pjotr Oosterbroek	Morphology	Meigen, 1830		Vouchered:Registered Collection	Leg		Sonia Ferreira							Adult	M							41.3408	-7.49256
IBIDP334-19	INV07536	10262484	INV07536	INV07536	Research Center in Biodiversity and Genetic Resources		BOLD:AAF9041	20	Arthropoda	82	Insecta	127	Diptera	669	Tipulidae	177980	Tipulinae	2421	Tipula	237272	Tipula oleracea			Pjotr Oosterbroek	Morphology	Linnaeus, 1758		Vouchered:Registered Collection	Leg		Sonia Ferreira							Adult	M							37.2097	-8.0107
IBIDP339-19	INV07679	10262489	INV07679	INV07679	Research Center in Biodiversity and Genetic Resources		BOLD:AEC9216	20	Arthropoda	82	Insecta	127	Diptera	237246	Limoniidae	398448	Chioneinae	400411	Idiocera	941145	Idiocera sziladyi			Pjotr Oosterbroek	Morphology			Vouchered:Registered Collection	Leg		Sonia Ferreira							Adult	F							37.1972	-8.90695
IBIDP347-19	INV07806	10262497	INV07806	INV07806	Research Center in Biodiversity and Genetic Resources		BOLD:AED0251	20	Arthropoda	82	Insecta	127	Diptera	237246	Limoniidae	177979	Limoniinae	266379	Geranomyia	941148	Geranomyia unicolor			Pjotr Oosterbroek	Morphology			Vouchered:Registered Collection	Leg		Sonia Ferreira							Adult	M							37.1972	-8.90695
IBIDP348-19	INV07809	10262498	INV07809	INV07809	Research Center in Biodiversity and Genetic Resources		BOLD:AEC9051	20	Arthropoda	82	Insecta	127	Diptera	237246	Limoniidae	177979	Limoniinae	261846	Dicranomyia	991149	Dicranomyia pauli			Pjotr Oosterbroek	Morphology			Vouchered:Registered Collection	Leg		Sonia Ferreira							Adult	M							37.1972	-8.90695
IBIDP349-19	INV08000	10262499	INV08000	INV08000	Research Center in Biodiversity and Genetic Resources		BOLD:ADX0913	20	Arthropoda	82	Insecta	127	Diptera	669	Tipulidae	177980	Tipulinae	2421	Tipula	941150	Tipula trifasciculata			Pjotr Oosterbroek	Morphology			Vouchered:Registered Collection	Leg		Sonia Ferreira							Adult	M							39.6804	-7.09763
IBIDP351-19	INV08002	10262501	INV08002	INV08002	Research Center in Biodiversity and Genetic Resources		BOLD:AEC9536	20	Arthropoda	82	Insecta	127	Diptera	669	Tipulidae	177980	Tipulinae	179388	Nephrotoma	453290	Nephrotoma submaculosa			Pjotr Oosterbroek	Morphology	Edwards, 1928		Vouchered:Registered Collection	Leg		Sonia Ferreira							Adult	M							41.9052	-6.77572
IBIDP356-19	INV08008	10262506	INV08008	INV08008	Research Center in Biodiversity and Genetic Resources		BOLD:AEC8062	20	Arthropoda	82	Insecta	127	Diptera	669	Tipulidae	177980	Tipulinae	2421	Tipula	941154	Tipula pustulata			Pjotr Oosterbroek	Morphology			Vouchered:Registered Collection	Leg		Sonia Ferreira							Adult	M							41.018	-6.93365
IBIDP359-19	INV08011	10262509	INV08011	INV08011	Research Center in Biodiversity and Genetic Resources		BOLD:AEC7552	20	Arthropoda	82	Insecta	127	Diptera	669	Tipulidae	177980	Tipulinae	2421	Tipula	941153	Tipula trigona			Pjotr Oosterbroek	Morphology			Vouchered:Registered Collection	Leg		Sonia Ferreira							Adult	M							41.018	-6.93365
IBIDP360-19	INV08012	10262510	INV08012	INV08012	Research Center in Biodiversity and Genetic Resources		BOLD:ADZ7705	20	Arthropoda	82	Insecta	127	Diptera	669	Tipulidae	177980	Tipulinae	2421	Tipula	941136	Tipula pilicauda			Pjotr Oosterbroek	Morphology			Vouchered:Registered Collection	Leg		Sonia Ferreira							Adult	F							41.3408	-7.49256
IBIDP361-19	INV08014	10262511	INV08014	INV08014	Research Center in Biodiversity and Genetic Resources		BOLD:AEC7892	20	Arthropoda	82	Insecta	127	Diptera	669	Tipulidae	177980	Tipulinae	2421	Tipula	941138	Tipula morenae			Pjotr Oosterbroek	Morphology			Vouchered:Registered Collection	Leg		Sonia Ferreira							Adult	M							39.8212	-6.97375
IBIDP362-19	INV08378	10262512	INV08378	INV08378	Research Center in Biodiversity and Genetic Resources		BOLD:ADX0913	20	Arthropoda	82	Insecta	127	Diptera	669	Tipulidae	177980	Tipulinae	2421	Tipula	941150	Tipula trifasciculata			Pjotr Oosterbroek	Morphology			Vouchered:Registered Collection	Leg		Sonia Ferreira							Adult								39.6804	-7.09763
IBIDP364-19	INV08380	10262514	INV08380	INV08380	Research Center in Biodiversity and Genetic Resources		BOLD:AEC9536	20	Arthropoda	82	Insecta	127	Diptera	669	Tipulidae	177980	Tipulinae	179388	Nephrotoma	453290	Nephrotoma submaculosa			Pjotr Oosterbroek	Morphology	Edwards, 1928		Vouchered:Registered Collection	Leg		Sonia Ferreira							Adult								41.9052	-6.77572
IBIDP365-19	INV08381	10262515	INV08381	INV08381	Research Center in Biodiversity and Genetic Resources		BOLD:ADW6590	20	Arthropoda	82	Insecta	127	Diptera	669	Tipulidae	177980	Tipulinae	2421	Tipula	941138	Tipula morenae			Pjotr Oosterbroek	Morphology			Vouchered:Registered Collection	Leg		Sonia Ferreira							Adult								41.018	-6.93365
IBIDP368-19	INV08389	10262518	INV08389	INV08389	Research Center in Biodiversity and Genetic Resources		BOLD:AEC8483	20	Arthropoda	82	Insecta	127	Diptera	237246	Limoniidae	177979	Limoniinae	261846	Dicranomyia	879065	Dicranomyia affinis			Pjotr Oosterbroek	Morphology			Vouchered:Registered Collection	Leg		Sonia Ferreira							Adult								39.6804	-7.09763
IBIDP370-19	INV08391	10262520	INV08391	INV08391	Research Center in Biodiversity and Genetic Resources		BOLD:AEC9918	20	Arthropoda	82	Insecta	127	Diptera	237246	Limoniidae	177979	Limoniinae	261846	Dicranomyia	941155	Dicranomyia longicollis			Pjotr Oosterbroek	Morphology			Vouchered:Registered Collection	Leg		Sonia Ferreira							Adult								39.8212	-6.97375
IBIDP414-19	INV07772	10604256	INV07772	INV07772	Research Center in Biodiversity and Genetic Resources		BOLD:AEC9051	20	Arthropoda	82	Insecta	127	Diptera	237246	Limoniidae	177979	Limoniinae	261846	Dicranomyia	991149	Dicranomyia pauli			Pjotr Oosterbroek	Morphology			Vouchered:Registered Collection	Leg		Sonia Ferreira							Adult	F							37.3051	-8.5533
IBIDP422-19	INV08126	10604264	INV08126	INV08126	Research Center in Biodiversity and Genetic Resources		BOLD:ABU8822	20	Arthropoda	82	Insecta	127	Diptera	237246	Limoniidae	177979	Limoniinae	400472	Achyrolimonia	447242	Achyrolimonia decemmaculata			Pjotr Oosterbroek	Morphology	Loew, 1873		DNA/Tissue Vouchered Only	Leg		J. Stary							Adult	M							37.33	-8.57
IBIDP428-19	INV08132	10604270	INV08132	INV08132	Research Center in Biodiversity and Genetic Resources		BOLD:AEC9714	20	Arthropoda	82	Insecta	127	Diptera	237246	Limoniidae	177979	Limoniinae	166462	Limonia	941142	Limonia hercegovinae			Pjotr Oosterbroek	Morphology			DNA/Tissue Vouchered Only	Leg		J. Stary							Adult								37.33	-8.57
IBIDP433-19	INV08137	10604275	INV08137	INV08137	Research Center in Biodiversity and Genetic Resources		BOLD:ABW4832	20	Arthropoda	82	Insecta	127	Diptera	237246	Limoniidae	314375	Limnophilinae	313489	Phylidorea	456576	Phylidorea ferruginea			Pjotr Oosterbroek	Morphology	Meigen, 1818		DNA/Tissue Vouchered Only	Leg		J. Stary							Adult	M							37.12	-8.9
IBIDP441-19	INV08145	10604283	INV08145	INV08145	Research Center in Biodiversity and Genetic Resources		BOLD:AEC7677	20	Arthropoda	82	Insecta	127	Diptera	237246	Limoniidae	314375	Limnophilinae	399152	Austrolimnophila	954091	Austrolimnophila latistyla			Pjotr Oosterbroek	Morphology			DNA/Tissue Vouchered Only	Leg		J. Stary							Adult								37.3333	-8.5667
IBIDP452-19	INV08357	10604294	INV08357	INV08357	Research Center in Biodiversity and Genetic Resources		BOLD:AEC6671	20	Arthropoda	82	Insecta	127	Diptera	237246	Limoniidae	314375	Limnophilinae	399152	Austrolimnophila	954095	Austrolimnophila analis			Pjotr Oosterbroek	Morphology			DNA/Tissue Vouchered Only	Leg		M. Vala							Adult	M							32.8	-17.2		5000
IBIDP477-19	INV08396	10604319	INV08396	INV08396	Research Center in Biodiversity and Genetic Resources		BOLD:AEC9216	20	Arthropoda	82	Insecta	127	Diptera	237246	Limoniidae	398448	Chioneinae	400411	Idiocera	941145	Idiocera sziladyi			Pjotr Oosterbroek	Morphology			Vouchered:Registered Collection	Leg		Sonia Ferreira							Adult								39.8215	-6.97337
IBIDP611-20	INV08488	11894689	INV08488	INV08488	Research Center in Biodiversity and Genetic Resources		BOLD:AAG8508	20	Arthropoda	82	Insecta	127	Diptera	237246	Limoniidae	177979	Limoniinae	166462	Limonia	454773	Limonia nubeculosa			Jaroslav Stary	Morphology	Meigen, 1804		Vouchered:Registered Collection	Leg		Sonia Ferreira, Martin Corley, Pedro Brito Lopes							Adult	M							39.4688	-8.8547
IBIDP612-20	INV08495	11894690	INV08495	INV08495	Research Center in Biodiversity and Genetic Resources		BOLD:AEC9536	20	Arthropoda	82	Insecta	127	Diptera	669	Tipulidae	177980	Tipulinae	179388	Nephrotoma	453290	Nephrotoma submaculosa			Pjotr Oosterbroek	Morphology	Edwards, 1928		Vouchered:Registered Collection	Leg		Sonia Ferreira, Martin Corley, Pedro Brito Lopes							Adult	M							39.4688	-8.8547
IBIDP613-20	INV08498	11894691	INV08498	INV08498	Research Center in Biodiversity and Genetic Resources		BOLD:AAG8508	20	Arthropoda	82	Insecta	127	Diptera	237246	Limoniidae	177979	Limoniinae	166462	Limonia	454773	Limonia nubeculosa			Jaroslav Stary	Morphology	Meigen, 1804		Vouchered:Registered Collection	Leg		Sonia Ferreira, Martin Corley, Pedro Brito Lopes							Adult	M							39.4692	-8.8505
IBIDP629-20	INV08551	11894707	INV08551	INV08551	Research Center in Biodiversity and Genetic Resources		BOLD:AEC7677	20	Arthropoda	82	Insecta	127	Diptera	237246	Limoniidae	314375	Limnophilinae	399152	Austrolimnophila	954091	Austrolimnophila latistyla			Jaroslav Stary	Morphology			Vouchered:Registered Collection	Leg		Sonia Ferreira, Martin Corley, Pedro Brito Lopes							Adult	M							38.7732	-9.4651
IBIDP632-20	INV08556	11894710	INV08556	INV08556	Research Center in Biodiversity and Genetic Resources		BOLD:AEC7677	20	Arthropoda	82	Insecta	127	Diptera	237246	Limoniidae	314375	Limnophilinae	399152	Austrolimnophila	954091	Austrolimnophila latistyla			Jaroslav Stary	Morphology			Vouchered:Registered Collection	Leg		Sonia Ferreira, Martin Corley, Pedro Brito Lopes							Adult	M							38.7732	-9.4651
IBIDP640-20	INV08606	11894718	INV08606	INV08606	Research Center in Biodiversity and Genetic Resources		BOLD:ADZ3003	20	Arthropoda	82	Insecta	127	Diptera	237246	Limoniidae	177979	Limoniinae	313661	Dicranoptycha	453281	Dicranoptycha fuscescens			Jaroslav Stary	Morphology	Schummel, 1829		Vouchered:Registered Collection	Leg		Sonia Ferreira, Martin Corley, Pedro Brito Lopes							Adult	M							38.0862	-8.7718
IBIDP645-20	INV08661	11894723	INV08661	INV08661	Research Center in Biodiversity and Genetic Resources		BOLD:AEC7677	20	Arthropoda	82	Insecta	127	Diptera	237246	Limoniidae	314375	Limnophilinae	399152	Austrolimnophila	954091	Austrolimnophila latistyla			Jaroslav Stary	Morphology			Vouchered:Registered Collection	Leg		Sonia Ferreira, Martin Corley							Adult	M							37.6116	-8.7135
IBIDP652-20	INV08699	11894730	INV08699	INV08699	Research Center in Biodiversity and Genetic Resources		BOLD:AAG8508	20	Arthropoda	82	Insecta	127	Diptera	237246	Limoniidae	177979	Limoniinae	166462	Limonia	454773	Limonia nubeculosa			Jaroslav Stary	Morphology	Meigen, 1804		Vouchered:Registered Collection	Leg		Sonia Ferreira							Adult	M							41.2573	-8.5936
IBIDP653-20	INV08700	11894731	INV08700	INV08700	Research Center in Biodiversity and Genetic Resources		BOLD:ACZ3074	20	Arthropoda	82	Insecta	127	Diptera	669	Tipulidae	177980	Tipulinae	179388	Nephrotoma	941133	Nephrotoma flavipalpis			Pjotr Oosterbroek	Morphology			Vouchered:Registered Collection	Leg		Sonia Ferreira							Adult	M							41.3283	-8.6728
IBIDP657-20	INV08707	11894735	INV08707	INV08707	Research Center in Biodiversity and Genetic Resources		BOLD:AAG8508	20	Arthropoda	82	Insecta	127	Diptera	237246	Limoniidae	177979	Limoniinae	166462	Limonia	454773	Limonia nubeculosa			Jaroslav Stary	Morphology	Meigen, 1804		Vouchered:Registered Collection	Leg		Duarte Goncalves							Adult	M							41.1593	-8.6031
IBIDP666-20	INV08742	11894744	INV08742	INV08742	Research Center in Biodiversity and Genetic Resources		BOLD:AAF9041	20	Arthropoda	82	Insecta	127	Diptera	669	Tipulidae	177980	Tipulinae	2421	Tipula	237272	Tipula oleracea			Pjotr Oosterbroek	Morphology	Linnaeus, 1758		Vouchered:Registered Collection	Leg		Sonia Ferreira, Martin Corley, Pedro Brito Lopes							Adult	M							37.6116	-8.7135
IBIDP670-20	INV08749	11894748	INV08749	INV08749	Research Center in Biodiversity and Genetic Resources		BOLD:AAF9041	20	Arthropoda	82	Insecta	127	Diptera	669	Tipulidae	177980	Tipulinae	2421	Tipula	237272	Tipula oleracea			Pjotr Oosterbroek	Morphology	Linnaeus, 1758		Vouchered:Registered Collection	Leg		Sonia Ferreira, Martin Corley							Adult	M							41.8384	-8.7321
IBIDP676-20	INV08761	11894754	INV08761	INV08761	Research Center in Biodiversity and Genetic Resources		BOLD:AEC7552	20	Arthropoda	82	Insecta	127	Diptera	669	Tipulidae	177980	Tipulinae	2421	Tipula	941153	Tipula trigona			Pjotr Oosterbroek	Morphology			Vouchered:Registered Collection	Leg		Sonia Ferreira, Martin Corley							Adult	F							37.712	-8.7529
IBIDP681-20	INV08772	11894759	INV08772	INV08772	Research Center in Biodiversity and Genetic Resources		BOLD:AAG8508	20	Arthropoda	82	Insecta	127	Diptera	237246	Limoniidae	177979	Limoniinae	166462	Limonia	454773	Limonia nubeculosa			Jaroslav Stary	Morphology	Meigen, 1804		Vouchered:Registered Collection	Leg		Sonia Ferreira, Martin Corley, Pedro Brito Lopes							Adult	M							38.7732	-9.4651
IBIDP687-20	INV08792	11894765	INV08792	INV08792	Research Center in Biodiversity and Genetic Resources		BOLD:AAF9041	20	Arthropoda	82	Insecta	127	Diptera	669	Tipulidae	177980	Tipulinae	2421	Tipula	237272	Tipula oleracea			Pjotr Oosterbroek	Morphology	Linnaeus, 1758		Vouchered:Registered Collection	Leg		Sonia Ferreira, Martin Corley, Pedro Brito Lopes							Adult	F							38.1089	-8.7923
IBIDP688-20	INV08795	11894766	INV08795	INV08795	Research Center in Biodiversity and Genetic Resources		BOLD:AAF9041	20	Arthropoda	82	Insecta	127	Diptera	669	Tipulidae	177980	Tipulinae	2421	Tipula	237272	Tipula oleracea			Pjotr Oosterbroek	Morphology	Linnaeus, 1758		Vouchered:Registered Collection	Leg		Sonia Ferreira, Martin Corley, Pedro Brito Lopes							Adult	M							38.1089	-8.7923
IBIDP689-20	INV08796	11894767	INV08796	INV08796	Research Center in Biodiversity and Genetic Resources		BOLD:AAF9041	20	Arthropoda	82	Insecta	127	Diptera	669	Tipulidae	177980	Tipulinae	2421	Tipula	237272	Tipula oleracea			Pjotr Oosterbroek	Morphology	Linnaeus, 1758		Vouchered:Registered Collection	Leg		Sonia Ferreira, Martin Corley, Pedro Brito Lopes							Adult	M							38.1089	-8.7923
IBIDP706-20	INV08951	11894784	INV08951	INV08951	Research Center in Biodiversity and Genetic Resources		BOLD:ADZ3003	20	Arthropoda	82	Insecta	127	Diptera	237246	Limoniidae	177979	Limoniinae	313661	Dicranoptycha	453281	Dicranoptycha fuscescens			Jaroslav Stary	Morphology	Schummel, 1829		Vouchered:Registered Collection	Leg		Sonia Ferreira, Martin Corley							Adult								38.4752	-8.9937
IBIDP722-20	INV09043	11894800	INV09043	INV09043	Research Center in Biodiversity and Genetic Resources		BOLD:AAF9041	20	Arthropoda	82	Insecta	127	Diptera	669	Tipulidae	177980	Tipulinae	2421	Tipula	237272	Tipula oleracea			Pjotr Oosterbroek	Morphology	Linnaeus, 1758		Vouchered:Registered Collection	Leg		Sonia Ferreira, Martin Corley							Adult	M							41.3992	-8.7523
IBIDP723-20	INV09047	11894801	INV09047	INV09047	Research Center in Biodiversity and Genetic Resources		BOLD:AEC7552	20	Arthropoda	82	Insecta	127	Diptera	669	Tipulidae	177980	Tipulinae	2421	Tipula	941153	Tipula trigona			Pjotr Oosterbroek	Morphology			Vouchered:Registered Collection	Leg		Sonia Ferreira, Martin Corley							Adult	M							38.4752	-8.9937
IBIDP732-20	INV09057	11894810	INV09057	INV09057	Research Center in Biodiversity and Genetic Resources		BOLD:ABZ5659	20	Arthropoda	82	Insecta	127	Diptera	669	Tipulidae	177980	Tipulinae	2421	Tipula	991146	Tipula intermedia			Pjotr Oosterbroek	Morphology			Vouchered:Registered Collection	Leg		Sonia Ferreira, Martin Corley							Adult	M							41.3992	-8.7523
IBIDP745-20	INV09301	11894823	INV09301	PBL0175	Research Center in Biodiversity and Genetic Resources		BOLD:AEE0656	20	Arthropoda	82	Insecta	127	Diptera	669	Tipulidae	177980	Tipulinae	2421	Tipula	513984	Tipula vittata			Pjotr Oosterbroek	Morphology	Meigen, 1804		Vouchered:Registered Collection	Leg		Pedro Brito Lopes							Adult	F							40.2882	-6.9351
IBIDP751-20	INV09310	11894829	INV09310	PBL0253	Research Center in Biodiversity and Genetic Resources		BOLD:ABW4832	20	Arthropoda	82	Insecta	127	Diptera	237246	Limoniidae	314375	Limnophilinae	313489	Phylidorea	456576	Phylidorea ferruginea			Jaroslav Stary	Morphology	Meigen, 1818		Vouchered:Registered Collection	Leg		Pedro Brito Lopes							Adult	F							40.3125	-7.0052
IBIDP813-20	INV10278	11894891	INV10278	INV10278	Research Center in Biodiversity and Genetic Resources		BOLD:ABZ5659	20	Arthropoda	82	Insecta	127	Diptera	669	Tipulidae	177980	Tipulinae	2421	Tipula	451233	Tipula lateralis			Pjotr Oosterbroek	Morphology	Meigen, 1804		Vouchered:Registered Collection	Leg		Sonia Ferreira, Martin Corley, Joao Nunes							Adult	M							41.9212	-6.5747
IBIDP817-20	INV10286	11894895	INV10286	INV10286	Research Center in Biodiversity and Genetic Resources		BOLD:ABZ5659	20	Arthropoda	82	Insecta	127	Diptera	669	Tipulidae	177980	Tipulinae	2421	Tipula	451233	Tipula lateralis			Pjotr Oosterbroek	Morphology	Meigen, 1804		Vouchered:Registered Collection	Leg		Sonia Ferreira, Martin Corley							Adult	F							41.655	-6.3476
IBIDP820-20	INV10295	11894898	INV10295	INV10295	Research Center in Biodiversity and Genetic Resources		BOLD:AAG8508	20	Arthropoda	82	Insecta	127	Diptera	237246	Limoniidae	177979	Limoniinae	166462	Limonia	454773	Limonia nubeculosa			Jaroslav Stary	Morphology	Meigen, 1804		Vouchered:Registered Collection	Leg		Sonia Ferreira, Martin Corley							Adult	M							41.4691	-6.8508
IBIDP821-20	INV10296	11894899	INV10296	INV10296	Research Center in Biodiversity and Genetic Resources		BOLD:ABZ5659	20	Arthropoda	82	Insecta	127	Diptera	669	Tipulidae	177980	Tipulinae	2421	Tipula	451233	Tipula lateralis			Pjotr Oosterbroek	Morphology	Meigen, 1804		Vouchered:Registered Collection	Leg		Sonia Ferreira, Martin Corley							Adult	M							41.4691	-6.8508
IBIDP838-20	INV10333	11894916	INV10333	INV10333	Research Center in Biodiversity and Genetic Resources		BOLD:ABV4653	20	Arthropoda	82	Insecta	127	Diptera	669	Tipulidae	177980	Tipulinae	2421	Tipula	451218	Tipula confusa			Pjotr Oosterbroek	Morphology	van der Wulp, 1883		Vouchered:Registered Collection	Leg		Sonia Ferreira, Martin Corley							Adult	F							41.8384	-8.7321
IBIDP849-20	INV08808	11926500	INV08808	INV08808	Research Center in Biodiversity and Genetic Resources		BOLD:AEC9798	20	Arthropoda	82	Insecta	127	Diptera	237246	Limoniidae	177979	Limoniinae	262586	Helius	954088	Helius hispanicus				BOLD ID Engine			Vouchered:Registered Collection	Leg		Sonia Ferreira, Martin Corley							Adult								37.968	-8.872
IBIDP191-19	INV04553	10262341	INV04553	INV04553	Research Center in Biodiversity and Genetic Resources		BOLD:ADX2241	20	Arthropoda	82	Insecta	127	Diptera	237246	Limoniidae	177979	Limoniinae	261846	Dicranomyia	447257	Dicranomyia didyma			Pjotr Oosterbroek	Morphology	Meigen, 1804		Vouchered:Registered Collection	Leg		Sonia Ferreira & Vanessa Mata							Adult	F							41.0571	-6.90634
IBIDP199-19	INV04605	10262349	INV04605	INV04605	Research Center in Biodiversity and Genetic Resources		BOLD:ADX1669	20	Arthropoda	82	Insecta	127	Diptera	669	Tipulidae	177980	Tipulinae	179388	Nephrotoma	941132	Nephrotoma appendiculata pertenua			Pjotr Oosterbroek	Morphology			Vouchered:Registered Collection	Leg		Sonia Ferreira & Vanessa Mata							Adult	M							39.8212	-6.97375
IBIDP207-19	INV04613	10262357	INV04613	INV04613	Research Center in Biodiversity and Genetic Resources		BOLD:ADX2493	20	Arthropoda	82	Insecta	127	Diptera	669	Tipulidae	177980	Tipulinae	2421	Tipula	941125	Tipula mediterranea			Pjotr Oosterbroek	Morphology			Vouchered:Registered Collection	Leg		Sonia Ferreira & Vanessa Mata							Adult	F							39.8212	-6.97375
IBIDP208-19	INV04614	10262358	INV04614	INV04614	Research Center in Biodiversity and Genetic Resources		BOLD:ADX1669	20	Arthropoda	82	Insecta	127	Diptera	669	Tipulidae	177980	Tipulinae	179388	Nephrotoma	941132	Nephrotoma appendiculata pertenua			Pjotr Oosterbroek	Morphology			Vouchered:Registered Collection	Leg		Sonia Ferreira & Vanessa Mata							Adult	F							39.8212	-6.97375
IBIDP209-19	INV04615	10262359	INV04615	INV04615	Research Center in Biodiversity and Genetic Resources		BOLD:ADV9772	20	Arthropoda	82	Insecta	127	Diptera	669	Tipulidae	177980	Tipulinae	2421	Tipula	941128	Tipula parallela			Pjotr Oosterbroek	Morphology			Vouchered:Registered Collection	Leg		Sonia Ferreira & Vanessa Mata							Adult	M							39.8212	-6.97375
IBIDP216-19	INV04861	10262366	INV04861	INV04861	Research Center in Biodiversity and Genetic Resources		BOLD:ADW1410	20	Arthropoda	82	Insecta	127	Diptera	669	Tipulidae	177980	Tipulinae	179388	Nephrotoma	941126	Nephrotoma luteata			Pjotr Oosterbroek	Morphology			Vouchered:Registered Collection	Leg		Sonia Ferreira							Adult	M							41.3283	-8.67276
IBIDP219-19	INV05306	10262369	INV05306	INV05306	Research Center in Biodiversity and Genetic Resources		BOLD:ADX2561	20	Arthropoda	82	Insecta	127	Diptera	669	Tipulidae	399985	Ctenophorinae	179397	Ctenophora	941134	Ctenophora ornata			Pjotr Oosterbroek	Morphology			Vouchered:Registered Collection	Leg		Sonia Ferreira & Vanessa Mata							Adult	M							41.9052	-6.77572
IBIDP221-19	INV05431	10262371	INV05431	INV05431	Research Center in Biodiversity and Genetic Resources		BOLD:ABZ5659	20	Arthropoda	82	Insecta	127	Diptera	669	Tipulidae	177980	Tipulinae	2421	Tipula	451233	Tipula lateralis			Pjotr Oosterbroek	Morphology	Meigen, 1804		Vouchered:Registered Collection	Leg		Sonia Ferreira & Vanessa Mata							Adult	M							40.3846	-7.7049
IBIDP222-19	INV05449	10262372	INV05449	INV05449	Research Center in Biodiversity and Genetic Resources		BOLD:ADX2561	20	Arthropoda	82	Insecta	127	Diptera	669	Tipulidae	399985	Ctenophorinae	179397	Ctenophora	941134	Ctenophora ornata			Pjotr Oosterbroek	Morphology			Vouchered:Registered Collection	Leg		Sonia Ferreira & Vanessa Mata							Adult	M							40.3846	-7.7049
IBIDP227-19	INV06009	10262377	INV06009	INV06009	Research Center in Biodiversity and Genetic Resources		BOLD:AEC9536	20	Arthropoda	82	Insecta	127	Diptera	669	Tipulidae	177980	Tipulinae	179388	Nephrotoma	453290	Nephrotoma submaculosa			Pjotr Oosterbroek	Morphology	Edwards, 1928		Vouchered:Registered Collection	Leg		Sonia Ferreira							Adult	M							41.3033	-8.65095
IBIDP237-19	INV06024	10262387	INV06024	INV06024	Research Center in Biodiversity and Genetic Resources		BOLD:ADW6590	20	Arthropoda	82	Insecta	127	Diptera	669	Tipulidae	177980	Tipulinae	2421	Tipula	941138	Tipula morenae			Pjotr Oosterbroek	Morphology			Vouchered:Registered Collection	Leg		Sonia Ferreira & Vanessa Mata							Adult	M							41.3157	-7.21979
IBIDP244-19	INV06170	10262394	INV06170	INV06170	Research Center in Biodiversity and Genetic Resources		BOLD:ABW3498	20	Arthropoda	82	Insecta	127	Diptera	669	Tipulidae	177980	Tipulinae	179388	Nephrotoma	453290	Nephrotoma submaculosa			Pjotr Oosterbroek	Morphology	Edwards, 1928		Vouchered:Registered Collection	Leg		Sonia Ferreira & Vanessa Mata							Adult	M							41.4011	-7.16096
IBIDP252-19	INV06182	10262402	INV06182	INV06182	Research Center in Biodiversity and Genetic Resources		BOLD:AEC9536	20	Arthropoda	82	Insecta	127	Diptera	669	Tipulidae	177980	Tipulinae	179388	Nephrotoma	453290	Nephrotoma submaculosa			Pjotr Oosterbroek	Morphology	Edwards, 1928		Vouchered:Registered Collection	Leg		Luis Silva & Pedro Lopes							Adult	M							41.3738	-7.20325
IBIDP263-19	INV06271	10262413	INV06271	INV06271	Research Center in Biodiversity and Genetic Resources		BOLD:ADX0912	20	Arthropoda	82	Insecta	127	Diptera	669	Tipulidae	177980	Tipulinae	2421	Tipula	941131	Tipula zarcoi			Pjotr Oosterbroek	Morphology			Vouchered:Registered Collection	Leg		Sonia Ferreira & Vanessa Mata							Adult	F							41.2161	-7.4369
IBIDP266-19	INV06274	10262416	INV06274	INV06274	Research Center in Biodiversity and Genetic Resources		BOLD:ADV9772	20	Arthropoda	82	Insecta	127	Diptera	669	Tipulidae	177980	Tipulinae	2421	Tipula	941128	Tipula parallela				Morphology			Vouchered:Registered Collection	Leg		Sonia Ferreira & Vanessa Mata							Adult	F							41.4011	-7.16096
IBIDP292-19	INV06497	10262442	INV06497	INV06497	Research Center in Biodiversity and Genetic Resources		BOLD:ADX5268	20	Arthropoda	82	Insecta	127	Diptera	669	Tipulidae	177980	Tipulinae	179388	Nephrotoma	941139	Nephrotoma sullingtonensis			Pjotr Oosterbroek	Morphology			Vouchered:Registered Collection	Leg		Sonia Ferreira							Adult	F							40.8594	-8.28836
IBIDP300-19	INV06532	10262450	INV06532	INV06532	Research Center in Biodiversity and Genetic Resources		BOLD:AEC6673	20	Arthropoda	82	Insecta	127	Diptera	669	Tipulidae	177980	Tipulinae	2421	Tipula	264819	Tipula maxima			Pjotr Oosterbroek	Morphology	Poda, 1761		Vouchered:Registered Collection	Leg		Sonia Ferreira							Adult								40.3846	-7.7049
IBIDP301-19	INV06546	10262451	INV06546	INV06546	Research Center in Biodiversity and Genetic Resources		BOLD:ADW1410	20	Arthropoda	82	Insecta	127	Diptera	669	Tipulidae	177980	Tipulinae	179388	Nephrotoma	941126	Nephrotoma luteata			Pjotr Oosterbroek	Morphology			Vouchered:Registered Collection	Leg		Sonia Ferreira							Adult	F							41.3033	-8.65095
IBIDP332-19	INV07242	10262482	INV07242	INV07242	Research Center in Biodiversity and Genetic Resources		BOLD:ADS9890	20	Arthropoda	82	Insecta	127	Diptera	669	Tipulidae	177980	Tipulinae	179388	Nephrotoma	941146	Nephrotoma guestfalica			Pjotr Oosterbroek	Morphology			Vouchered:Registered Collection	Leg		Sonia Ferreira							Adult	F							40.4482	-8.75572
IBIDP352-19	INV08004	10262502	INV08004	INV08004	Research Center in Biodiversity and Genetic Resources		BOLD:AEC9463	20	Arthropoda	82	Insecta	127	Diptera	669	Tipulidae	177980	Tipulinae	2421	Tipula	991144	Tipula fabiola			Pjotr Oosterbroek	Morphology			Vouchered:Registered Collection	Leg		Sonia Ferreira							Adult	F							41.018	-6.93365
IBIDP426-19	INV08130	10604268	INV08130	INV08130	Research Center in Biodiversity and Genetic Resources		BOLD:AAI1352	20	Arthropoda	82	Insecta	127	Diptera	237246	Limoniidae	177979	Limoniinae	261846	Dicranomyia	313129	Dicranomyia modesta			Pjotr Oosterbroek	Morphology	Meigen, 1818		DNA/Tissue Vouchered Only	Leg		J. Stary							Adult	M							37.33	-8.57
IBIDP430-19	INV08134	10604272	INV08134	INV08134	Research Center in Biodiversity and Genetic Resources		BOLD:AAG8508	20	Arthropoda	82	Insecta	127	Diptera	237246	Limoniidae	177979	Limoniinae	166462	Limonia	454773	Limonia nubeculosa			Pjotr Oosterbroek	Morphology	Meigen, 1804		DNA/Tissue Vouchered Only	Leg		J. Stary							Adult	F							37.2763	-7.5090
IBIDP431-19	INV08135	10604273	INV08135	INV08135	Research Center in Biodiversity and Genetic Resources		BOLD:ADW6546	20	Arthropoda	82	Insecta	127	Diptera	237246	Limoniidae	177979	Limoniinae	261846	Dicranomyia	941129	Dicranomyia hamata			Pjotr Oosterbroek	Morphology			DNA/Tissue Vouchered Only	Leg		J. Stary							Adult								37.3333	-8.5667
IBIDP437-19	INV08141	10604279	INV08141	INV08141	Research Center in Biodiversity and Genetic Resources		BOLD:AEC9798	20	Arthropoda	82	Insecta	127	Diptera	237246	Limoniidae	177979	Limoniinae	262586	Helius	954088	Helius hispanicus			Pjotr Oosterbroek	Morphology			DNA/Tissue Vouchered Only	Leg		J. Stary							Adult								37.3	-8.52
IBIDP446-19	INV08150	10604288	INV08150	INV08150	Research Center in Biodiversity and Genetic Resources		BOLD:ADZ3321	20	Arthropoda	82	Insecta	127	Diptera	237246	Limoniidae	398448	Chioneinae	400400	Erioconopa	447235	Erioconopa diuturna			Pjotr Oosterbroek	Morphology	Walker, 1848		DNA/Tissue Vouchered Only	Leg		J. Stary							Adult								37.12	-8.9
IBIDP455-19	INV08360	10604297	INV08360	INV08360	Research Center in Biodiversity and Genetic Resources		BOLD:AEC9533	20	Arthropoda	82	Insecta	127	Diptera	237246	Limoniidae	177979	Limoniinae	261846	Dicranomyia	954098	Dicranomyia vicina			Pjotr Oosterbroek	Morphology			DNA/Tissue Vouchered Only	Leg		M. Vala							Adult	M							32.7	-17.0		5000
IBIDP596-20	INV08442	11894674	INV08442	INV08442	Research Center in Biodiversity and Genetic Resources		BOLD:ABV3744	20	Arthropoda	82	Insecta	127	Diptera	237246	Limoniidae	177979	Limoniinae	166462	Limonia	451251	Limonia phragmitidis			Jaroslav Stary	Morphology	Schrank, 1781		Vouchered:Registered Collection	Leg		Sonia Ferreira, Martin Corley, Pedro Brito Lopes							Adult	M							39.5145	-8.9169
IBIDP599-20	INV08446	11894677	INV08446	INV08446	Research Center in Biodiversity and Genetic Resources		BOLD:AAG8508	20	Arthropoda	82	Insecta	127	Diptera	237246	Limoniidae	177979	Limoniinae	166462	Limonia	454773	Limonia nubeculosa			Jaroslav Stary	Morphology	Meigen, 1804		Vouchered:Registered Collection	Leg		Sonia Ferreira, Martin Corley, Pedro Brito Lopes							Adult	M							39.5145	-8.9169
IBIDP622-20	INV08531	11894700	INV08531	INV08531	Research Center in Biodiversity and Genetic Resources		BOLD:AEC7677	20	Arthropoda	82	Insecta	127	Diptera	237246	Limoniidae	314375	Limnophilinae	399152	Austrolimnophila	954091	Austrolimnophila latistyla			Jaroslav Stary	Morphology			Vouchered:Registered Collection	Leg		Sonia Ferreira, Martin Corley, Pedro Brito Lopes							Adult	M							38.7732	-9.4651
IBIDP623-20	INV08534	11894701	INV08534	INV08534	Research Center in Biodiversity and Genetic Resources		BOLD:AAG8508	20	Arthropoda	82	Insecta	127	Diptera	237246	Limoniidae	177979	Limoniinae	166462	Limonia	454773	Limonia nubeculosa			Jaroslav Stary	Morphology	Meigen, 1804		Vouchered:Registered Collection	Leg		Sonia Ferreira, Martin Corley, Pedro Brito Lopes							Adult	M							38.7732	-9.4651
IBIDP625-20	INV08538	11894703	INV08538	INV08538	Research Center in Biodiversity and Genetic Resources		BOLD:AEC7677	20	Arthropoda	82	Insecta	127	Diptera	237246	Limoniidae	314375	Limnophilinae	399152	Austrolimnophila	954091	Austrolimnophila latistyla			Jaroslav Stary	Morphology			Vouchered:Registered Collection	Leg		Sonia Ferreira, Martin Corley, Pedro Brito Lopes							Adult	M							38.7732	-9.4651
IBIDP631-20	INV08555	11894709	INV08555	INV08555	Research Center in Biodiversity and Genetic Resources		BOLD:AAI1352	20	Arthropoda	82	Insecta	127	Diptera	237246	Limoniidae	177979	Limoniinae	261846	Dicranomyia	313129	Dicranomyia modesta			Jaroslav Stary	Morphology	Meigen, 1818		Vouchered:Registered Collection	Leg		Sonia Ferreira, Martin Corley, Pedro Brito Lopes							Adult	M							38.7732	-9.4651
IBIDP643-20	INV08651	11894721	INV08651	INV08651	Research Center in Biodiversity and Genetic Resources		BOLD:ABW4832	20	Arthropoda	82	Insecta	127	Diptera	237246	Limoniidae	314375	Limnophilinae	313489	Phylidorea	456576	Phylidorea ferruginea			Jaroslav Stary	Morphology	Meigen, 1818		Vouchered:Registered Collection	Leg		Sonia Ferreira, Martin Corley							Adult	M							37.6116	-8.7135
IBIDP648-20	INV08687	11894726	INV08687	INV08687	Research Center in Biodiversity and Genetic Resources		BOLD:AEC9798	20	Arthropoda	82	Insecta	127	Diptera	237246	Limoniidae	177979	Limoniinae	262586	Helius	954088	Helius hispanicus			Jaroslav Stary	Morphology			Vouchered:Registered Collection	Leg		Sonia Ferreira, Martin Corley							Adult	M							37.9685	-8.8719
IBIDP677-20	INV08763	11894755	INV08763	INV08763	Research Center in Biodiversity and Genetic Resources		BOLD:ADW9682	20	Arthropoda	82	Insecta	127	Diptera	669	Tipulidae	177980	Tipulinae	2421	Tipula	941136	Tipula pilicauda			Pjotr Oosterbroek	Morphology			Vouchered:Registered Collection	Leg		Sonia Ferreira, Martin Corley, Pedro Brito Lopes							Adult	M							39.4688	-8.8547
IBIDP685-20	INV08788	11894763	INV08788	INV08788	Research Center in Biodiversity and Genetic Resources		BOLD:AAF9041	20	Arthropoda	82	Insecta	127	Diptera	669	Tipulidae	177980	Tipulinae	2421	Tipula	237272	Tipula oleracea			Pjotr Oosterbroek	Morphology	Linnaeus, 1758		Vouchered:Registered Collection	Leg		Sonia Ferreira, Martin Corley, Pedro Brito Lopes							Adult	M							38.1089	-8.7923
IBIDP700-20	INV08929	11894778	INV08929	INV08929	Research Center in Biodiversity and Genetic Resources		BOLD:ADZ3003	20	Arthropoda	82	Insecta	127	Diptera	237246	Limoniidae	177979	Limoniinae	313661	Dicranoptycha	453281	Dicranoptycha fuscescens			Jaroslav Stary	Morphology	Schummel, 1829		Vouchered:Registered Collection	Leg		Sonia Ferreira, Martin Corley							Adult								38.4752	-8.9937
IBIDP703-20	INV08944	11894781	INV08944	INV08944	Research Center in Biodiversity and Genetic Resources		BOLD:ADZ3003	20	Arthropoda	82	Insecta	127	Diptera	237246	Limoniidae	177979	Limoniinae	313661	Dicranoptycha	453281	Dicranoptycha fuscescens			Jaroslav Stary	Morphology	Schummel, 1829		Vouchered:Registered Collection	Leg		Sonia Ferreira, Martin Corley							Adult								38.4752	-8.9937
IBIDP711-20	INV09018	11894789	INV09018	INV09018	Research Center in Biodiversity and Genetic Resources		BOLD:ABV5347	20	Arthropoda	82	Insecta	127	Diptera	237246	Limoniidae	177979	Limoniinae	400482	Neolimonia	447323	Neolimonia dumetorum			Jaroslav Stary	Morphology	Meigen, 1804		Vouchered:Registered Collection	Leg		Sonia Ferreira, Martin Corley							Adult								37.712	-8.7529
IBIDP712-20	INV09019	11894790	INV09019	INV09019	Research Center in Biodiversity and Genetic Resources		BOLD:ADV9772	20	Arthropoda	82	Insecta	127	Diptera	669	Tipulidae	177980	Tipulinae	2421	Tipula	941128	Tipula parallela			Pjotr Oosterbroek	Morphology			Vouchered:Registered Collection	Leg		Sonia Ferreira, Martin Corley							Adult								37.712	-8.7529
IBIDP715-20	INV09032	11894793	INV09032	INV09032	Research Center in Biodiversity and Genetic Resources		BOLD:AAF9041	20	Arthropoda	82	Insecta	127	Diptera	669	Tipulidae	177980	Tipulinae	2421	Tipula	237272	Tipula oleracea			Pjotr Oosterbroek	Morphology	Linnaeus, 1758		Vouchered:Registered Collection	Leg		Sonia Ferreira, Martin Corley							Adult								41.3992	-8.7523
IBIDP726-20	INV09050	11894804	INV09050	INV09050	Research Center in Biodiversity and Genetic Resources		BOLD:AAF9041	20	Arthropoda	82	Insecta	127	Diptera	669	Tipulidae	177980	Tipulinae	2421	Tipula	237272	Tipula oleracea			Pjotr Oosterbroek	Morphology	Linnaeus, 1758		Vouchered:Registered Collection	Leg		Sonia Ferreira, Martin Corley							Adult	M							41.3992	-8.7523
IBIDP730-20	INV09055	11894808	INV09055	INV09055	Research Center in Biodiversity and Genetic Resources		BOLD:AAF9041	20	Arthropoda	82	Insecta	127	Diptera	669	Tipulidae	177980	Tipulinae	2421	Tipula	237272	Tipula oleracea			Pjotr Oosterbroek	Morphology	Linnaeus, 1758		Vouchered:Registered Collection	Leg		Sonia Ferreira, Martin Corley							Adult	M							41.3992	-8.7523
IBIDP737-20	INV09270	11894815	INV09270	PBL0008	Research Center in Biodiversity and Genetic Resources		BOLD:AAG8508	20	Arthropoda	82	Insecta	127	Diptera	237246	Limoniidae	177979	Limoniinae	166462	Limonia	454773	Limonia nubeculosa			Jaroslav Stary	Morphology	Meigen, 1804		Vouchered:Registered Collection	Leg		Pedro Brito Lopes							Adult	M							40.2119	-8.4178
IBIDP750-20	INV09307	11894828	INV09307	PBL0190	Research Center in Biodiversity and Genetic Resources		BOLD:AEE4238	20	Arthropoda	82	Insecta	127	Diptera	237246	Limoniidae	314375	Limnophilinae	179429	Hexatoma	941141	Hexatoma nigra			Jaroslav Stary	Morphology			Vouchered:Registered Collection	Leg		Pedro Brito Lopes							Adult	M							40.2882	-6.9351
IBIDP753-20	INV09314	11894831	INV09314	PBL0310	Research Center in Biodiversity and Genetic Resources		BOLD:ADW1410	20	Arthropoda	82	Insecta	127	Diptera	669	Tipulidae	177980	Tipulinae	179388	Nephrotoma	941126	Nephrotoma luteata			Pjotr Oosterbroek	Morphology			Vouchered:Registered Collection	Leg		Pedro Brito Lopes							Adult	M							40.2882	-6.9351
IBIDP763-20	INV09325	11894841	INV09325	PBL0389	Research Center in Biodiversity and Genetic Resources		BOLD:AEE8951	20	Arthropoda	82	Insecta	127	Diptera	669	Tipulidae	177980	Tipulinae	2421	Tipula	991147	Tipula yerburyi			Pjotr Oosterbroek	Morphology			Vouchered:Registered Collection	Leg		Pedro Brito Lopes							Adult	M							40.2433	-7.7141
IBIDP767-20	INV09693	11894845	INV09693	INV09693	Research Center in Biodiversity and Genetic Resources		BOLD:ACO3207	20	Arthropoda	82	Insecta	127	Diptera	237246	Limoniidae	398448	Chioneinae	237249	Symplecta	266363	Symplecta pilipes			Jaroslav Stary	Morphology			Vouchered:Registered Collection	Leg		Sonia Ferreira, Martin Corley							Adult	F							40.1025	-8.8083
IBIDP768-20	INV09695	11894846	INV09695	INV09695	Research Center in Biodiversity and Genetic Resources		BOLD:ACO3207	20	Arthropoda	82	Insecta	127	Diptera	237246	Limoniidae	398448	Chioneinae	237249	Symplecta	266363	Symplecta pilipes			Jaroslav Stary	Morphology			Vouchered:Registered Collection	Leg		Sonia Ferreira, Martin Corley							Adult	M							40.1025	-8.8083
IBIDP777-20	INV09780	11894855	INV09780	INV09780	Research Center in Biodiversity and Genetic Resources		BOLD:ABA4227	20	Arthropoda	82	Insecta	127	Diptera	237246	Limoniidae	314375	Limnophilinae	179443	Pseudolimnophila	451246	Pseudolimnophila lucorum			Jaroslav Stary	Morphology	Meigen, 1818		Vouchered:Registered Collection	Leg		Sonia Ferreira, Martin Corley							Adult	M							41.7664	-6.9023
IBIDP797-20	INV10229	11894875	INV10229	INV10229	Research Center in Biodiversity and Genetic Resources		BOLD:ABZ5659	20	Arthropoda	82	Insecta	127	Diptera	669	Tipulidae	177980	Tipulinae	2421	Tipula	991146	Tipula intermedia			Pjotr Oosterbroek	Morphology			Vouchered:Registered Collection	Leg		Sonia Ferreira, Martin Corley							Adult	F							41.8464	-6.8794
IBIDP805-20	INV10254	11894883	INV10254	INV10254	Research Center in Biodiversity and Genetic Resources		BOLD:ABZ5659	20	Arthropoda	82	Insecta	127	Diptera	669	Tipulidae	177980	Tipulinae	2421	Tipula	991146	Tipula intermedia			Pjotr Oosterbroek	Morphology			Vouchered:Registered Collection	Leg		Sonia Ferreira, Martin Corley, Joao Nunes							Adult	M							41.9212	-6.5747
IBIDP809-20	INV10264	11894887	INV10264	INV10264	Research Center in Biodiversity and Genetic Resources		BOLD:AEC9051	20	Arthropoda	82	Insecta	127	Diptera	237246	Limoniidae	177979	Limoniinae	261846	Dicranomyia	991149	Dicranomyia pauli			Jaroslav Stary	Morphology			Vouchered:Registered Collection	Leg		Sonia Ferreira, Martin Corley, Joao Nunes							Adult	F							41.9212	-6.5747
IBIDP815-20	INV10280	11894893	INV10280	INV10280	Research Center in Biodiversity and Genetic Resources		BOLD:AEC9714	20	Arthropoda	82	Insecta	127	Diptera	237246	Limoniidae	177979	Limoniinae	166462	Limonia	941142	Limonia hercegovinae			Jaroslav Stary	Morphology			Vouchered:Registered Collection	Leg		Sonia Ferreira, Martin Corley, Joao Nunes							Adult	F							41.9212	-6.5747
IBIDP816-20	INV10281	11894894	INV10281	INV10281	Research Center in Biodiversity and Genetic Resources		BOLD:ABA4227	20	Arthropoda	82	Insecta	127	Diptera	237246	Limoniidae	314375	Limnophilinae	179443	Pseudolimnophila	451246	Pseudolimnophila lucorum			Jaroslav Stary	Morphology	Meigen, 1818		Vouchered:Registered Collection	Leg		Sonia Ferreira, Martin Corley, Joao Nunes							Adult	M							41.9212	-6.5747
IBIDP824-20	INV10300	11894902	INV10300	INV10300	Research Center in Biodiversity and Genetic Resources		BOLD:ABZ5659	20	Arthropoda	82	Insecta	127	Diptera	669	Tipulidae	177980	Tipulinae	2421	Tipula	451233	Tipula lateralis			Pjotr Oosterbroek	Morphology	Meigen, 1804		Vouchered:Registered Collection	Leg		Sonia Ferreira, Martin Corley							Adult	M							41.4691	-6.8508
IBIDP826-20	INV10303	11894904	INV10303	INV10303	Research Center in Biodiversity and Genetic Resources		BOLD:ABZ5659	20	Arthropoda	82	Insecta	127	Diptera	669	Tipulidae	177980	Tipulinae	2421	Tipula	451233	Tipula lateralis			Pjotr Oosterbroek	Morphology	Meigen, 1804		Vouchered:Registered Collection	Leg		Sonia Ferreira, Martin Corley							Adult	M							41.4691	-6.8508
IBIDP830-20	INV10310	11894908	INV10310	INV10310	Research Center in Biodiversity and Genetic Resources		BOLD:ACO3207	20	Arthropoda	82	Insecta	127	Diptera	237246	Limoniidae	398448	Chioneinae	237249	Symplecta	266363	Symplecta pilipes			Jaroslav Stary	Morphology			Vouchered:Registered Collection	Leg		Sonia Ferreira, Martin Corley							Adult	M							41.4691	-6.8508
IBIDP832-20	INV10313	11894910	INV10313	INV10313	Research Center in Biodiversity and Genetic Resources		BOLD:ABZ5659	20	Arthropoda	82	Insecta	127	Diptera	669	Tipulidae	177980	Tipulinae	2421	Tipula	991146	Tipula intermedia			Pjotr Oosterbroek	Morphology			Vouchered:Registered Collection	Leg		Sonia Ferreira, Martin Corley							Adult	M							41.655	-6.3476
IBIDP834-20	INV10316	11894912	INV10316	INV10316	Research Center in Biodiversity and Genetic Resources		BOLD:ABZ5659	20	Arthropoda	82	Insecta	127	Diptera	669	Tipulidae	177980	Tipulinae	2421	Tipula	451233	Tipula lateralis			Pjotr Oosterbroek	Morphology	Meigen, 1804		Vouchered:Registered Collection	Leg		Sonia Ferreira, Martin Corley							Adult	M							41.655	-6.3476
IBIDP840-20	INV10337	11894918	INV10337	INV10337	Research Center in Biodiversity and Genetic Resources		BOLD:ABV4653	20	Arthropoda	82	Insecta	127	Diptera	669	Tipulidae	177980	Tipulinae	2421	Tipula	451218	Tipula confusa			Pjotr Oosterbroek	Morphology	van der Wulp, 1883		Vouchered:Registered Collection	Leg		Sonia Ferreira, Martin Corley							Adult	F							41.8384	-8.7321
IBIDP842-20	INV10341	11894920	INV10341	INV10341	Research Center in Biodiversity and Genetic Resources		BOLD:ADZ7173	20	Arthropoda	82	Insecta	127	Diptera	669	Tipulidae	177980	Tipulinae	2421	Tipula	261166	Tipula paludosa			Pjotr Oosterbroek	Morphology	Meigen, 1830		Vouchered:Registered Collection	Leg		Sonia Ferreira, Martin Corley							Adult	M							41.8384	-8.7321
IBIDP850-20	INV08809	11926501	INV08809	INV08809	Research Center in Biodiversity and Genetic Resources		BOLD:AEC9798	20	Arthropoda	82	Insecta	127	Diptera	237246	Limoniidae	177979	Limoniinae	262586	Helius	954088	Helius hispanicus				BOLD ID Engine			Vouchered:Registered Collection	Leg		Sonia Ferreira, Martin Corley							Adult								37.968	-8.872
IBIDP851-20	INV09279	11926502	INV09279	PBL0044	Research Center in Biodiversity and Genetic Resources		BOLD:ADX5268	20	Arthropoda	82	Insecta	127	Diptera	669	Tipulidae	177980	Tipulinae	179388	Nephrotoma	941139	Nephrotoma sullingtonensis				BOLD ID Engine			Vouchered:Registered Collection	Leg		Pedro Brito Lopes							Adult								40.048	-8.189
IBIDP193-19	INV04587	10262343	INV04587	INV04587	Research Center in Biodiversity and Genetic Resources		BOLD:ADW0650	20	Arthropoda	82	Insecta	127	Diptera	237246	Limoniidae	400434	Dactylolabinae	313134	Dactylolabis	941130	Dactylolabis sexmaculata			Pjotr Oosterbroek	Morphology			Vouchered:Registered Collection	Leg		Sonia Ferreira & Vanessa Mata							Adult	M							41.0571	-6.90634
IBIDP195-19	INV04592	10262345	INV04592	INV04592	Research Center in Biodiversity and Genetic Resources		BOLD:ADW6546	20	Arthropoda	82	Insecta	127	Diptera	237246	Limoniidae	177979	Limoniinae	261846	Dicranomyia	941129	Dicranomyia hamata			Pjotr Oosterbroek	Morphology			Vouchered:Registered Collection	Leg		Sonia Ferreira & Vanessa Mata							Adult								41.0571	-6.90634
IBIDP203-19	INV04609	10262353	INV04609	INV04609	Research Center in Biodiversity and Genetic Resources		BOLD:ADX7515	20	Arthropoda	82	Insecta	127	Diptera	669	Tipulidae	177980	Tipulinae	2421	Tipula	513971	Tipula iberica			Pjotr Oosterbroek	Morphology			Vouchered:Registered Collection	Leg		Sonia Ferreira & Vanessa Mata							Adult	M							39.8212	-6.97375
IBIDP213-19	INV04637	10262363	INV04637	INV04637	Research Center in Biodiversity and Genetic Resources		BOLD:ADX2493	20	Arthropoda	82	Insecta	127	Diptera	669	Tipulidae	177980	Tipulinae	2421	Tipula	941125	Tipula mediterranea			Pjotr Oosterbroek	Morphology			Vouchered:Registered Collection	Leg		Sonia Ferreira & Vanessa Mata							Adult	M							41.0571	-6.90634
IBIDP229-19	INV06011	10262379	INV06011	INV06011	Research Center in Biodiversity and Genetic Resources		BOLD:ADV9772	20	Arthropoda	82	Insecta	127	Diptera	669	Tipulidae	177980	Tipulinae	2421	Tipula	941128	Tipula parallela			Pjotr Oosterbroek	Morphology			Vouchered:Registered Collection	Leg		Sonia Ferreira & Vanessa Mata							Adult	M							41.3274	-7.36811
IBIDP245-19	INV06171	10262395	INV06171	INV06171	Research Center in Biodiversity and Genetic Resources		BOLD:AEC9536	20	Arthropoda	82	Insecta	127	Diptera	669	Tipulidae	177980	Tipulinae	179388	Nephrotoma	453290	Nephrotoma submaculosa			Pjotr Oosterbroek	Morphology	Edwards, 1928		Vouchered:Registered Collection	Leg		Sonia Ferreira & Vanessa Mata							Adult	M							41.4011	-7.16096
IBIDP260-19	INV06218	10262410	INV06218	INV06218	Research Center in Biodiversity and Genetic Resources		BOLD:ACO3207	20	Arthropoda	82	Insecta	127	Diptera	237246	Limoniidae	398448	Chioneinae	237249	Symplecta	266363	Symplecta pilipes			Pjotr Oosterbroek	Morphology			Vouchered:Registered Collection	Leg		Sonia Ferreira							Adult	M							40.1354	-8.83643
IBIDP299-19	INV06522	10262449	INV06522	INV06522	Research Center in Biodiversity and Genetic Resources		BOLD:AEC6673	20	Arthropoda	82	Insecta	127	Diptera	669	Tipulidae	177980	Tipulinae	2421	Tipula	264819	Tipula maxima			Pjotr Oosterbroek	Morphology	Poda, 1761		Vouchered:Registered Collection	Leg		Sonia Ferreira							Adult								40.3846	-7.7049
IBIDP320-19	INV06967	10262470	INV06967	INV06967	Research Center in Biodiversity and Genetic Resources		BOLD:AEC9051	20	Arthropoda	82	Insecta	127	Diptera	237246	Limoniidae	177979	Limoniinae	261846	Dicranomyia	991149	Dicranomyia pauli			Jaroslav Stary	Morphology			Vouchered:Registered Collection	Leg		Sonia Ferreira							Adult	M							37.2097	-8.0107
IBIDP324-19	INV07149	10262474	INV07149	INV07149	Research Center in Biodiversity and Genetic Resources		BOLD:ABA4227	20	Arthropoda	82	Insecta	127	Diptera	237246	Limoniidae	314375	Limnophilinae	179443	Pseudolimnophila	451246	Pseudolimnophila lucorum			Pjotr Oosterbroek	Morphology	Meigen, 1818		Vouchered:Registered Collection	Leg		Sonia Ferreira							Adult	M							41.332	-7.25686
IBIDP340-19	INV07686	10262490	INV07686	INV07686	Research Center in Biodiversity and Genetic Resources		BOLD:ABW9444	20	Arthropoda	82	Insecta	127	Diptera	237246	Limoniidae	314375	Limnophilinae	179443	Pseudolimnophila	954082	Pseudolimnophila ebullata			Jaroslav Stary	Morphology			Vouchered:Registered Collection	Leg		Sonia Ferreira							Adult	F							37.1826	-8.88463
IBIDP408-19	INV06870	10604250	INV06870	INV06870	Research Center in Biodiversity and Genetic Resources		BOLD:AEC9051	20	Arthropoda	82	Insecta	127	Diptera	237246	Limoniidae	177979	Limoniinae	261846	Dicranomyia	991149	Dicranomyia pauli			Pjotr Oosterbroek	Morphology			Vouchered:Registered Collection	Leg		Sonia Ferreira							Adult	F							41.3154	-7.21985
IBIDP415-19	INV07797	10604257	INV07797	INV07797	Research Center in Biodiversity and Genetic Resources		BOLD:AEC7677	20	Arthropoda	82	Insecta	127	Diptera	237246	Limoniidae	314375	Limnophilinae	399152	Austrolimnophila	954091	Austrolimnophila latistyla			Pjotr Oosterbroek	Morphology			Vouchered:Registered Collection	Leg		Sonia Ferreira							Adult	F							37.3051	-8.5533
IBIDP421-19	INV08125	10604263	INV08125	INV08125	Research Center in Biodiversity and Genetic Resources		BOLD:ADN4631	20	Arthropoda	82	Insecta	127	Diptera	237246	Limoniidae	398448	Chioneinae	237249	Symplecta	447309	Symplecta stictica			Pjotr Oosterbroek	Morphology			DNA/Tissue Vouchered Only	Leg		J. Stary							Adult								37.1964	-7.4600
IBIDP451-19	INV08356	10604293	INV08356	INV08356	Research Center in Biodiversity and Genetic Resources		BOLD:AAZ4292	20	Arthropoda	82	Insecta	127	Diptera	237246	Limoniidae	398448	Chioneinae	237249	Symplecta	237250	Symplecta hybrida			Pjotr Oosterbroek	Morphology	Meigen, 1804		DNA/Tissue Vouchered Only	Leg		J. Rohacek & M. Vala							Adult	M							37.8	-25.5		5000
IBIDP474-19	INV08393	10604316	INV08393	INV08393	Research Center in Biodiversity and Genetic Resources		BOLD:AEC9216	20	Arthropoda	82	Insecta	127	Diptera	237246	Limoniidae	398448	Chioneinae	400411	Idiocera	941145	Idiocera sziladyi			Pjotr Oosterbroek	Morphology			Vouchered:Registered Collection	Leg		Sonia Ferreira							Adult								39.8215	-6.97337
IBIDP476-19	INV08395	10604318	INV08395	INV08395	Research Center in Biodiversity and Genetic Resources		BOLD:AEC9216	20	Arthropoda	82	Insecta	127	Diptera	237246	Limoniidae	398448	Chioneinae	400411	Idiocera	941145	Idiocera sziladyi			Pjotr Oosterbroek	Morphology			Vouchered:Registered Collection	Leg		Sonia Ferreira							Adult								39.8215	-6.97337
IBIDP478-19	INV08154	10604320	INV08154	INV08154	Research Center in Biodiversity and Genetic Resources		BOLD:ADZ1801	20	Arthropoda	82	Insecta	127	Diptera	264822	Pediciidae	264803	Pediciinae	264823	Tricyphona	264824	Tricyphona immaculata			Pjotr Oosterbroek	Morphology	Meigen, 1804		DNA/Tissue Vouchered Only	Leg		Jaroslav Stary							Adult	M							37.3167	-8.6
IBIDP603-20	INV08462	11894681	INV08462	INV08462	Research Center in Biodiversity and Genetic Resources		BOLD:AEC7552	20	Arthropoda	82	Insecta	127	Diptera	669	Tipulidae	177980	Tipulinae	2421	Tipula	941153	Tipula trigona			Pjotr Oosterbroek	Morphology			Vouchered:Registered Collection	Leg		Sonia Ferreira, Martin Corley, Pedro Brito Lopes							Adult	F							39.4276	-8.9003
IBIDP620-20	INV08509	11894698	INV08509	INV08509	Research Center in Biodiversity and Genetic Resources		BOLD:ABV5347	20	Arthropoda	82	Insecta	127	Diptera	237246	Limoniidae	177979	Limoniinae	400482	Neolimonia	447323	Neolimonia dumetorum			Jaroslav Stary	Morphology	Meigen, 1804		Vouchered:Registered Collection	Leg		Sonia Ferreira, Martin Corley, Pedro Brito Lopes							Adult								39.4688	-8.8547
IBIDP639-20	INV08599	11894717	INV08599	INV08599	Research Center in Biodiversity and Genetic Resources		BOLD:ACO3207	20	Arthropoda	82	Insecta	127	Diptera	237246	Limoniidae	398448	Chioneinae	237249	Symplecta	266363	Symplecta pilipes			Jaroslav Stary	Morphology			Vouchered:Registered Collection	Leg		Sonia Ferreira, Martin Corley, Pedro Brito Lopes							Adult	M							38.1089	-8.7923
IBIDP646-20	INV08662	11894724	INV08662	INV08662	Research Center in Biodiversity and Genetic Resources		BOLD:AAG8508	20	Arthropoda	82	Insecta	127	Diptera	237246	Limoniidae	177979	Limoniinae	166462	Limonia	454773	Limonia nubeculosa			Jaroslav Stary	Morphology	Meigen, 1804		Vouchered:Registered Collection	Leg		Sonia Ferreira, Martin Corley							Adult	M							37.6116	-8.7135
IBIDP650-20	INV08697	11894728	INV08697	INV08697	Research Center in Biodiversity and Genetic Resources		BOLD:ABV5347	20	Arthropoda	82	Insecta	127	Diptera	237246	Limoniidae	177979	Limoniinae	400482	Neolimonia	447323	Neolimonia dumetorum			Jaroslav Stary	Morphology	Meigen, 1804		Vouchered:Registered Collection	Leg		Sonia Ferreira, Martin Corley							Adult	M							37.6116	-8.7135
IBIDP665-20	INV08738	11894743	INV08738	INV08738	Research Center in Biodiversity and Genetic Resources		BOLD:ABV3744	20	Arthropoda	82	Insecta	127	Diptera	237246	Limoniidae	177979	Limoniinae	166462	Limonia	451251	Limonia phragmitidis			Jaroslav Stary	Morphology	Schrank, 1781		Vouchered:Registered Collection	Leg		Sonia Ferreira, Martin Corley, Pedro Brito Lopes							Adult	M							39.5145	-8.9169
IBIDP774-20	INV09761	11894852	INV09761	INV09761	Research Center in Biodiversity and Genetic Resources		BOLD:ADZ7173	20	Arthropoda	82	Insecta	127	Diptera	669	Tipulidae	177980	Tipulinae	2421	Tipula	261166	Tipula paludosa			Pjotr Oosterbroek	Morphology	Meigen, 1830		Vouchered:Registered Collection	Leg		Sonia Ferreira, Martin Corley							Adult	M							41.8464	-6.8794
IBIDP786-20	INV10209	11894864	INV10209	INV10209	Research Center in Biodiversity and Genetic Resources		BOLD:AAF9041	20	Arthropoda	82	Insecta	127	Diptera	669	Tipulidae	177980	Tipulinae	2421	Tipula	237272	Tipula oleracea			Pjotr Oosterbroek	Morphology	Linnaeus, 1758		Vouchered:Registered Collection	Leg		Sonia Ferreira, Martin Corley							Adult	M							41.8729	-7.669
IBIDP794-20	INV10223	11894872	INV10223	INV10223	Research Center in Biodiversity and Genetic Resources		BOLD:ADZ7173	20	Arthropoda	82	Insecta	127	Diptera	669	Tipulidae	177980	Tipulinae	2421	Tipula	261166	Tipula paludosa			Pjotr Oosterbroek	Morphology	Meigen, 1830		Vouchered:Registered Collection	Leg		Sonia Ferreira, Martin Corley							Adult	M							41.8729	-7.669
IBIDP829-20	INV10309	11894907	INV10309	INV10309	Research Center in Biodiversity and Genetic Resources		BOLD:ABZ5659	20	Arthropoda	82	Insecta	127	Diptera	669	Tipulidae	177980	Tipulinae	2421	Tipula	991146	Tipula intermedia			Pjotr Oosterbroek	Morphology			Vouchered:Registered Collection	Leg		Sonia Ferreira, Martin Corley							Adult	M							41.4691	-6.8508
[truncated: 18 more columns]
