# Supplementary material for: The InBIO Barcoding Initiative Database: DNA barcodes of Portuguese Diptera 02 - Limoniidae, Pediciidae and Tipulidae
Source: Biodivers Data J. 2021 Sep 24;9:e69841. doi: 10.3897/BDJ.9.e69841 (PMC8486732; doi:10.3897/BDJ.9.e69841)
Supplement: Supplementary material 2 — IBI - Diptera 02 library - Specimen details - Darwin Core Standard [file bdj-09-e69841-s002.txt]

id	type	modified	language	license	rightsHolder	institutionID	collectionID	datasetID	institutionCode	collectionCode	datasetName	ownerInstitutionCode	basisOfRecord	dynamicProperties	occurrenceID	catalogNumber	recordedBy	individualCount	Sex	lifeStage	preparations	disposition	associatedSequences	eventDate	year	month	day	fieldNumber	continent	country	countryCode	stateProvince	county	locality	minimumElevationInMeters	maximumElevationInMeters	decimalLatitude	decimalLongitude	geodeticDatum	coordinateUncertaintyInMeters	identifiedBy	identificationRemarks	scientificName	higherClassification	kingdom	phylum	class	order	family
2f2afd10-f4e1-42fd-ab0e-7a839f01c24e	PhysicalObject	2021-07-19	en	https://creativecommons.org/licenses/by/4.0/legalcode	Research Center in Biodiversity and Genetic Resources	37560003-ae75-43c3-95aa-48c98797aa2a	4ec2b246-f5fa-4b90-9a8d-ddafc2a3f970	4257bc94-7319-4378-b64c-77757c1250a4	CIBIO	InBIO Barcoding Initiative	DS-IBIDP02 IBI-Diptera 02	CIBIO	PreservedSpecimen	{"BOLD_ProcessID":"IBIDP587-20" | "BOLD_BINURI":"BOLD:ACB7905" | "GenBank_Accession":"MZ196554"}	2f2afd10-f4e1-42fd-ab0e-7a839f01c24e	INV00683	J. M. Grosso-Silva	1	Female	Adult	whole animal (ETOH) | DNA extract	in collection	http://boldsystems.org/index.php/Public_RecordView?processid=IBIDP587-20 | http://www.ncbi.nlm.nih.gov/nuccore/MZ196554	2015-04-29	2015	04	29	INV00683	Europe	Portugal	PT	Bragança	Bragança	Rio Calabor			41.9323	-6.7211	WGS84	30	Pjotr Oosterbroek	Morphology, corroborated by BOLD ID Engine	Dolichopeza (Dolichopeza) albipes (Strom, 1768)	Animalia | Arthropoda | Insecta | Diptera | Tipulidae | Dolichopezinae | Dolichopeza | Dolichopeza	Animalia	Arthropoda	Insecta	Diptera	Tipulidae
a69c241f-9749-49d9-9d6e-4ad2e89b851d	PhysicalObject	2021-07-19	en	https://creativecommons.org/licenses/by/4.0/legalcode	Research Center in Biodiversity and Genetic Resources	37560003-ae75-43c3-95aa-48c98797aa2a	4ec2b246-f5fa-4b90-9a8d-ddafc2a3f970	4257bc94-7319-4378-b64c-77757c1250a4	CIBIO	InBIO Barcoding Initiative	DS-IBIDP02 IBI-Diptera 02	CIBIO	PreservedSpecimen	{"BOLD_ProcessID":"IBIDP185-19" | "BOLD_BINURI":"BOLD:ADX2493" | "GenBank_Accession":"MZ196832"}	a69c241f-9749-49d9-9d6e-4ad2e89b851d	INV04294	Vanessa Mata	1	Female	Adult	whole animal (ETOH) | DNA extract	in collection	http://boldsystems.org/index.php/Public_RecordView?processid=IBIDP185-19 | http://www.ncbi.nlm.nih.gov/nuccore/MZ196832	2017-04-21	2017	04	21	INV04294	Europe	Portugal	PT	Viana do Castelo	Paredes de Coura	Corno de Bico			41.9103	-8.4930	WGS84	30	Pjotr Oosterbroek	Morphology	Tipula (Tipula) mediterranea Lackschewitz, 1830	Animalia | Arthropoda | Insecta | Diptera | Tipulidae | Tipulinae | Tipula | Tipula	Animalia	Arthropoda	Insecta	Diptera	Tipulidae
e25ff1ed-ac13-4301-87c0-42027a3aae87	PhysicalObject	2021-07-19	en	https://creativecommons.org/licenses/by/4.0/legalcode	Research Center in Biodiversity and Genetic Resources	37560003-ae75-43c3-95aa-48c98797aa2a	4ec2b246-f5fa-4b90-9a8d-ddafc2a3f970	4257bc94-7319-4378-b64c-77757c1250a4	CIBIO	InBIO Barcoding Initiative	DS-IBIDP02 IBI-Diptera 02	CIBIO	PreservedSpecimen	{"BOLD_ProcessID":"IBIDP186-19" | "BOLD_BINURI":"BOLD:ADW1410" | "GenBank_Accession":"MZ196522"}	e25ff1ed-ac13-4301-87c0-42027a3aae87	INV04296	Sónia Ferreira | Vanessa Mata	1	Male	Adult	whole animal (ETOH) | DNA extract	in collection	http://boldsystems.org/index.php/Public_RecordView?processid=IBIDP186-19 | http://www.ncbi.nlm.nih.gov/nuccore/MZ196522	2017-04-22	2017	04	22	INV04296	Europe	Portugal	PT	Porto	Vila do Conde	Campus Agrário de Vairão	100		41.3283	-8.6728	WGS84	30	Pjotr Oosterbroek	Morphology	Nephrotoma luteata (Meigen, 1818)	Animalia | Arthropoda | Insecta | Diptera | Tipulidae | Tipulinae | Nephrotoma	Animalia	Arthropoda	Insecta	Diptera	Tipulidae
eef3185f-ba96-4c9f-8024-b6769774890f	PhysicalObject	2021-07-19	en	https://creativecommons.org/licenses/by/4.0/legalcode	Research Center in Biodiversity and Genetic Resources	37560003-ae75-43c3-95aa-48c98797aa2a	4ec2b246-f5fa-4b90-9a8d-ddafc2a3f970	4257bc94-7319-4378-b64c-77757c1250a4	CIBIO	InBIO Barcoding Initiative	DS-IBIDP02 IBI-Diptera 02	CIBIO	PreservedSpecimen	{"BOLD_ProcessID":"IBIDP187-19" | "BOLD_BINURI":"BOLD:AEC9536" | "GenBank_Accession":"MZ196620"}	eef3185f-ba96-4c9f-8024-b6769774890f	INV04526	Sónia Ferreira | Vanessa Mata	1	Male	Adult	whole animal (ETOH) | DNA extract	in collection	http://boldsystems.org/index.php/Public_RecordView?processid=IBIDP187-19 | http://www.ncbi.nlm.nih.gov/nuccore/MZ196620	2017-03-30	2017	03	30	INV04526	Europe	Portugal	PT	Castelo Branco	Idanha-a-Nova	Segura			39.8212	-6.9737	WGS84	30	Pjotr Oosterbroek	Morphology	Nephrotoma submaculosa Edwards, 1928	Animalia | Arthropoda | Insecta | Diptera | Tipulidae | Tipulinae | Nephrotoma	Animalia	Arthropoda	Insecta	Diptera	Tipulidae
536fe301-cad9-4aba-9006-1932ea1b610d	PhysicalObject	2021-07-19	en	https://creativecommons.org/licenses/by/4.0/legalcode	Research Center in Biodiversity and Genetic Resources	37560003-ae75-43c3-95aa-48c98797aa2a	4ec2b246-f5fa-4b90-9a8d-ddafc2a3f970	4257bc94-7319-4378-b64c-77757c1250a4	CIBIO	InBIO Barcoding Initiative	DS-IBIDP02 IBI-Diptera 02	CIBIO	PreservedSpecimen	{"BOLD_ProcessID":"IBIDP188-19" | "BOLD_BINURI":"BOLD:ADX3916" | "GenBank_Accession":"MZ196871"}	536fe301-cad9-4aba-9006-1932ea1b610d	INV04527	Sónia Ferreira | Vanessa Mata	1	Male	Adult	whole animal (ETOH) | DNA extract	in collection	http://boldsystems.org/index.php/Public_RecordView?processid=IBIDP188-19 | http://www.ncbi.nlm.nih.gov/nuccore/MZ196871	2017-03-30	2017	03	30	INV04527	Europe	Portugal	PT	Castelo Branco	Idanha-a-Nova	Segura			39.8212	-6.9737	WGS84	30	Pjotr Oosterbroek	Morphology	Tipula (Lunatipula) pseudocinerascens Strobl, 1906	Animalia | Arthropoda | Insecta | Diptera | Tipulidae | Tipulinae | Tipula | Lunatipula	Animalia	Arthropoda	Insecta	Diptera	Tipulidae
f47b005a-41d3-4ae6-8394-ed93d6d5de10	PhysicalObject	2021-07-19	en	https://creativecommons.org/licenses/by/4.0/legalcode	Research Center in Biodiversity and Genetic Resources	37560003-ae75-43c3-95aa-48c98797aa2a	4ec2b246-f5fa-4b90-9a8d-ddafc2a3f970	4257bc94-7319-4378-b64c-77757c1250a4	CIBIO	InBIO Barcoding Initiative	DS-IBIDP02 IBI-Diptera 02	CIBIO	PreservedSpecimen	{"BOLD_ProcessID":"IBIDP189-19" | "BOLD_BINURI":"BOLD:ADV9772" | "GenBank_Accession":"MZ196929"}	f47b005a-41d3-4ae6-8394-ed93d6d5de10	INV04544	Sónia Ferreira | Vanessa Mata	1	Male	Adult	whole animal (ETOH) | DNA extract	in collection	http://boldsystems.org/index.php/Public_RecordView?processid=IBIDP189-19 | http://www.ncbi.nlm.nih.gov/nuccore/MZ196929	2017-03-31	2017	03	31	INV04544	Europe	Portugal	PT	Bragança	Figueira de Castelo Rodrigo	Ribeira do Mosteiro (Ponte da Calçada)			41.0571	-6.9063	WGS84	30	Pjotr Oosterbroek	Morphology	Tipula (Lunatipula) parallela Theischinger, 1977	Animalia | Arthropoda | Insecta | Diptera | Tipulidae | Tipulinae | Tipula | Lunatipula	Animalia	Arthropoda	Insecta	Diptera	Tipulidae
b3674628-09e2-4cb6-912b-0826ed558875	PhysicalObject	2021-07-19	en	https://creativecommons.org/licenses/by/4.0/legalcode	Research Center in Biodiversity and Genetic Resources	37560003-ae75-43c3-95aa-48c98797aa2a	4ec2b246-f5fa-4b90-9a8d-ddafc2a3f970	4257bc94-7319-4378-b64c-77757c1250a4	CIBIO	InBIO Barcoding Initiative	DS-IBIDP02 IBI-Diptera 02	CIBIO	PreservedSpecimen	{"BOLD_ProcessID":"IBIDP190-19" | "BOLD_BINURI":"BOLD:ADW6546" | "GenBank_Accession":"MZ196736"}	b3674628-09e2-4cb6-912b-0826ed558875	INV04550	Sónia Ferreira | Vanessa Mata	1	Male	Adult	whole animal (ETOH) | DNA extract	in collection	http://boldsystems.org/index.php/Public_RecordView?processid=IBIDP190-19 | http://www.ncbi.nlm.nih.gov/nuccore/MZ196736	2017-03-31	2017	03	31	INV04550	Europe	Portugal	PT	Bragança	Figueira de Castelo Rodrigo	Ribeira do Mosteiro (Ponte da Calçada)			41.0571	-6.9063	WGS84	30	Pjotr Oosterbroek	Morphology	Dicranomyia (Melanolimonia) hamata Becker, 1908	Animalia | Arthropoda | Insecta | Diptera | Limoniidae | Limoniinae | Dicranomyia | Melanolimonia	Animalia	Arthropoda	Insecta	Diptera	Limoniidae
c6cf59f6-369a-4cda-a0db-e4671aa2790a	PhysicalObject	2021-07-19	en	https://creativecommons.org/licenses/by/4.0/legalcode	Research Center in Biodiversity and Genetic Resources	37560003-ae75-43c3-95aa-48c98797aa2a	4ec2b246-f5fa-4b90-9a8d-ddafc2a3f970	4257bc94-7319-4378-b64c-77757c1250a4	CIBIO	InBIO Barcoding Initiative	DS-IBIDP02 IBI-Diptera 02	CIBIO	PreservedSpecimen	{"BOLD_ProcessID":"IBIDP191-19" | "BOLD_BINURI":"BOLD:ADX2241" | "GenBank_Accession":"MZ196627"}	c6cf59f6-369a-4cda-a0db-e4671aa2790a	INV04553	Sónia Ferreira | Vanessa Mata	1	Female	Adult	whole animal (ETOH) | DNA extract	in collection	http://boldsystems.org/index.php/Public_RecordView?processid=IBIDP191-19 | http://www.ncbi.nlm.nih.gov/nuccore/MZ196627	2017-03-31	2017	03	31	INV04553	Europe	Portugal	PT	Bragança	Figueira de Castelo Rodrigo	Ribeira do Mosteiro (Ponte da Calçada)			41.0571	-6.9063	WGS84	30	Pjotr Oosterbroek	Morphology	Dicranomyia (Dicranomyia) didyma (Meigen, 1804)	Animalia | Arthropoda | Insecta | Diptera | Limoniidae | Limoniinae | Dicranomyia | Dicranomyia	Animalia	Arthropoda	Insecta	Diptera	Limoniidae
f4e03968-8c65-41ae-85b2-e55e1c9d549e	PhysicalObject	2021-07-19	en	https://creativecommons.org/licenses/by/4.0/legalcode	Research Center in Biodiversity and Genetic Resources	37560003-ae75-43c3-95aa-48c98797aa2a	4ec2b246-f5fa-4b90-9a8d-ddafc2a3f970	4257bc94-7319-4378-b64c-77757c1250a4	CIBIO	InBIO Barcoding Initiative	DS-IBIDP02 IBI-Diptera 02	CIBIO	PreservedSpecimen	{"BOLD_ProcessID":"IBIDP192-19" | "BOLD_BINURI":"BOLD:ADX2241" | "GenBank_Accession":"MZ196883"}	f4e03968-8c65-41ae-85b2-e55e1c9d549e	INV04580	Sónia Ferreira | Vanessa Mata	1	Male	Adult	whole animal (ETOH) | DNA extract	in collection	http://boldsystems.org/index.php/Public_RecordView?processid=IBIDP192-19 | http://www.ncbi.nlm.nih.gov/nuccore/MZ196883	2017-03-31	2017	03	31	INV04580	Europe	Portugal	PT	Bragança	Figueira de Castelo Rodrigo	Ribeira do Mosteiro (Ponte da Calçada)			41.0571	-6.9063	WGS84	30	Pjotr Oosterbroek	Morphology	Dicranomyia (Dicranomyia) didyma (Meigen, 1804)	Animalia | Arthropoda | Insecta | Diptera | Limoniidae | Limoniinae | Dicranomyia | Dicranomyia	Animalia	Arthropoda	Insecta	Diptera	Limoniidae
7d522a1a-f6f0-4492-880c-37268e6c07b1	PhysicalObject	2021-07-19	en	https://creativecommons.org/licenses/by/4.0/legalcode	Research Center in Biodiversity and Genetic Resources	37560003-ae75-43c3-95aa-48c98797aa2a	4ec2b246-f5fa-4b90-9a8d-ddafc2a3f970	4257bc94-7319-4378-b64c-77757c1250a4	CIBIO	InBIO Barcoding Initiative	DS-IBIDP02 IBI-Diptera 02	CIBIO	PreservedSpecimen	{"BOLD_ProcessID":"IBIDP193-19" | "BOLD_BINURI":"BOLD:ADW0650" | "GenBank_Accession":"MZ196744"}	7d522a1a-f6f0-4492-880c-37268e6c07b1	INV04587	Sónia Ferreira | Vanessa Mata	1	Male	Adult	whole animal (ETOH) | DNA extract	in collection	http://boldsystems.org/index.php/Public_RecordView?processid=IBIDP193-19 | http://www.ncbi.nlm.nih.gov/nuccore/MZ196744	2017-03-31	2017	03	31	INV04587	Europe	Portugal	PT	Bragança	Figueira de Castelo Rodrigo	Ribeira do Mosteiro (Ponte da Calçada)			41.0571	-6.9063	WGS84	30	Pjotr Oosterbroek	Morphology	Dactylolabis sexmaculata (Macquart, 1826)	Animalia | Arthropoda | Insecta | Diptera | Limoniidae | Dactylolabinae | Dactylolabis	Animalia	Arthropoda	Insecta	Diptera	Limoniidae
ea94a561-b40e-49a2-979a-f9c21932d76c	PhysicalObject	2021-07-19	en	https://creativecommons.org/licenses/by/4.0/legalcode	Research Center in Biodiversity and Genetic Resources	37560003-ae75-43c3-95aa-48c98797aa2a	4ec2b246-f5fa-4b90-9a8d-ddafc2a3f970	4257bc94-7319-4378-b64c-77757c1250a4	CIBIO	InBIO Barcoding Initiative	DS-IBIDP02 IBI-Diptera 02	CIBIO	PreservedSpecimen	{"BOLD_ProcessID":"IBIDP194-19" | "BOLD_BINURI":"BOLD:ADX2241" | "GenBank_Accession":"MZ196661"}	ea94a561-b40e-49a2-979a-f9c21932d76c	INV04591	Sónia Ferreira | Vanessa Mata	1	Male	Adult	whole animal (ETOH) | DNA extract	in collection	http://boldsystems.org/index.php/Public_RecordView?processid=IBIDP194-19 | http://www.ncbi.nlm.nih.gov/nuccore/MZ196661	2017-03-31	2017	03	31	INV04591	Europe	Portugal	PT	Bragança	Figueira de Castelo Rodrigo	Ribeira do Mosteiro (Ponte da Calçada)			41.0571	-6.9063	WGS84	30	Pjotr Oosterbroek	Morphology	Dicranomyia (Dicranomyia) didyma (Meigen, 1804)	Animalia | Arthropoda | Insecta | Diptera | Limoniidae | Limoniinae | Dicranomyia | Dicranomyia	Animalia	Arthropoda	Insecta	Diptera	Limoniidae
f08e979e-1e57-4f4b-9166-e4fcf693ce92	PhysicalObject	2021-07-19	en	https://creativecommons.org/licenses/by/4.0/legalcode	Research Center in Biodiversity and Genetic Resources	37560003-ae75-43c3-95aa-48c98797aa2a	4ec2b246-f5fa-4b90-9a8d-ddafc2a3f970	4257bc94-7319-4378-b64c-77757c1250a4	CIBIO	InBIO Barcoding Initiative	DS-IBIDP02 IBI-Diptera 02	CIBIO	PreservedSpecimen	{"BOLD_ProcessID":"IBIDP195-19" | "BOLD_BINURI":"BOLD:ADW6546" | "GenBank_Accession":"MZ196576"}	f08e979e-1e57-4f4b-9166-e4fcf693ce92	INV04592	Sónia Ferreira | Vanessa Mata	1	Male	Adult	whole animal (ETOH) | DNA extract	in collection	http://boldsystems.org/index.php/Public_RecordView?processid=IBIDP195-19 | http://www.ncbi.nlm.nih.gov/nuccore/MZ196576	2017-03-31	2017	03	31	INV04592	Europe	Portugal	PT	Bragança	Figueira de Castelo Rodrigo	Ribeira do Mosteiro (Ponte da Calçada)			41.0571	-6.9063	WGS84	30	Pjotr Oosterbroek	Morphology	Dicranomyia (Melanolimonia) hamata Becker, 1908	Animalia | Arthropoda | Insecta | Diptera | Limoniidae | Limoniinae | Dicranomyia | Melanolimonia	Animalia	Arthropoda	Insecta	Diptera	Limoniidae
c7b03a03-15d5-46e6-a480-aaa367d11390	PhysicalObject	2021-07-19	en	https://creativecommons.org/licenses/by/4.0/legalcode	Research Center in Biodiversity and Genetic Resources	37560003-ae75-43c3-95aa-48c98797aa2a	4ec2b246-f5fa-4b90-9a8d-ddafc2a3f970	4257bc94-7319-4378-b64c-77757c1250a4	CIBIO	InBIO Barcoding Initiative	DS-IBIDP02 IBI-Diptera 02	CIBIO	PreservedSpecimen	{"BOLD_ProcessID":"IBIDP196-19" | "BOLD_BINURI":"BOLD:ADX2241" | "GenBank_Accession":"MZ196551"}	c7b03a03-15d5-46e6-a480-aaa367d11390	INV04593	Sónia Ferreira | Vanessa Mata	1	Male	Adult	whole animal (ETOH) | DNA extract	in collection	http://boldsystems.org/index.php/Public_RecordView?processid=IBIDP196-19 | http://www.ncbi.nlm.nih.gov/nuccore/MZ196551	2017-03-31	2017	03	31	INV04593	Europe	Portugal	PT	Bragança	Figueira de Castelo Rodrigo	Ribeira do Mosteiro (Ponte da Calçada)			41.0571	-6.9063	WGS84	30	Pjotr Oosterbroek	Morphology	Dicranomyia (Dicranomyia) didyma (Meigen, 1804)	Animalia | Arthropoda | Insecta | Diptera | Limoniidae | Limoniinae | Dicranomyia | Dicranomyia	Animalia	Arthropoda	Insecta	Diptera	Limoniidae
042f097e-63dd-4af1-9932-6724b7f7fcb6	PhysicalObject	2021-07-19	en	https://creativecommons.org/licenses/by/4.0/legalcode	Research Center in Biodiversity and Genetic Resources	37560003-ae75-43c3-95aa-48c98797aa2a	4ec2b246-f5fa-4b90-9a8d-ddafc2a3f970	4257bc94-7319-4378-b64c-77757c1250a4	CIBIO	InBIO Barcoding Initiative	DS-IBIDP02 IBI-Diptera 02	CIBIO	PreservedSpecimen	{"BOLD_ProcessID":"IBIDP197-19" | "BOLD_BINURI":"BOLD:ADX3916" | "GenBank_Accession":"MZ196742"}	042f097e-63dd-4af1-9932-6724b7f7fcb6	INV04600	Sónia Ferreira | Vanessa Mata	1	Male	Adult	whole animal (ETOH) | DNA extract	in collection	http://boldsystems.org/index.php/Public_RecordView?processid=IBIDP197-19 | http://www.ncbi.nlm.nih.gov/nuccore/MZ196742	2017-03-30	2017	03	30	INV04600	Europe	Portugal	PT	Castelo Branco	Idanha-a-Nova	Segura			39.8212	-6.9737	WGS84	30	Pjotr Oosterbroek	Morphology	Tipula (Lunatipula) pseudocinerascens Strobl, 1906	Animalia | Arthropoda | Insecta | Diptera | Tipulidae | Tipulinae | Tipula | Lunatipula	Animalia	Arthropoda	Insecta	Diptera	Tipulidae
e3cb604a-3331-40d7-a3e2-0ab5515c100f	PhysicalObject	2021-07-19	en	https://creativecommons.org/licenses/by/4.0/legalcode	Research Center in Biodiversity and Genetic Resources	37560003-ae75-43c3-95aa-48c98797aa2a	4ec2b246-f5fa-4b90-9a8d-ddafc2a3f970	4257bc94-7319-4378-b64c-77757c1250a4	CIBIO	InBIO Barcoding Initiative	DS-IBIDP02 IBI-Diptera 02	CIBIO	PreservedSpecimen	{"BOLD_ProcessID":"IBIDP198-19" | "BOLD_BINURI":"BOLD:ADX0912" | "GenBank_Accession":"MZ196784"}	e3cb604a-3331-40d7-a3e2-0ab5515c100f	INV04603	Sónia Ferreira | Vanessa Mata	1	Male	Adult	whole animal (ETOH) | DNA extract	in collection	http://boldsystems.org/index.php/Public_RecordView?processid=IBIDP198-19 | http://www.ncbi.nlm.nih.gov/nuccore/MZ196784	2017-03-30	2017	03	30	INV04603	Europe	Portugal	PT	Castelo Branco	Idanha-a-Nova	Segura			39.8212	-6.9737	WGS84	30	Pjotr Oosterbroek	Morphology	Tipula (Lunatipula) zarcoi Mannheims, 1967	Animalia | Arthropoda | Insecta | Diptera | Tipulidae | Tipulinae | Tipula | Lunatipula	Animalia	Arthropoda	Insecta	Diptera	Tipulidae
a5da9458-e8a7-49da-a0ab-104553054962	PhysicalObject	2021-07-19	en	https://creativecommons.org/licenses/by/4.0/legalcode	Research Center in Biodiversity and Genetic Resources	37560003-ae75-43c3-95aa-48c98797aa2a	4ec2b246-f5fa-4b90-9a8d-ddafc2a3f970	4257bc94-7319-4378-b64c-77757c1250a4	CIBIO	InBIO Barcoding Initiative	DS-IBIDP02 IBI-Diptera 02	CIBIO	PreservedSpecimen	{"BOLD_ProcessID":"IBIDP199-19" | "BOLD_BINURI":"BOLD:ADX1669" | "GenBank_Accession":"MZ196729"}	a5da9458-e8a7-49da-a0ab-104553054962	INV04605	Sónia Ferreira | Vanessa Mata	1	Male	Adult	whole animal (ETOH) | DNA extract	in collection	http://boldsystems.org/index.php/Public_RecordView?processid=IBIDP199-19 | http://www.ncbi.nlm.nih.gov/nuccore/MZ196729	2017-03-30	2017	03	30	INV04605	Europe	Portugal	PT	Castelo Branco	Idanha-a-Nova	Segura			39.8212	-6.9737	WGS84	30	Pjotr Oosterbroek	Morphology	Nephrotoma appendiculata pertenua Oosterbroek, 1978	Animalia | Arthropoda | Insecta | Diptera | Tipulidae | Tipulinae | Nephrotoma	Animalia	Arthropoda	Insecta	Diptera	Tipulidae
0fef491d-39fa-4c30-bedc-14a48d7b64e9	PhysicalObject	2021-07-19	en	https://creativecommons.org/licenses/by/4.0/legalcode	Research Center in Biodiversity and Genetic Resources	37560003-ae75-43c3-95aa-48c98797aa2a	4ec2b246-f5fa-4b90-9a8d-ddafc2a3f970	4257bc94-7319-4378-b64c-77757c1250a4	CIBIO	InBIO Barcoding Initiative	DS-IBIDP02 IBI-Diptera 02	CIBIO	PreservedSpecimen	{"BOLD_ProcessID":"IBIDP200-19" | "BOLD_BINURI":"BOLD:ADX3916" | "GenBank_Accession":"MZ196863"}	0fef491d-39fa-4c30-bedc-14a48d7b64e9	INV04606	Sónia Ferreira | Vanessa Mata	1	Male	Adult	whole animal (ETOH) | DNA extract	in collection	http://boldsystems.org/index.php/Public_RecordView?processid=IBIDP200-19 | http://www.ncbi.nlm.nih.gov/nuccore/MZ196863	2017-03-30	2017	03	30	INV04606	Europe	Portugal	PT	Castelo Branco	Idanha-a-Nova	Segura			39.8212	-6.9737	WGS84	30	Pjotr Oosterbroek	Morphology	Tipula (Lunatipula) pseudocinerascens Strobl, 1906	Animalia | Arthropoda | Insecta | Diptera | Tipulidae | Tipulinae | Tipula | Lunatipula	Animalia	Arthropoda	Insecta	Diptera	Tipulidae
55cb17c7-9954-4938-af6a-8bab2809cc0c	PhysicalObject	2021-07-19	en	https://creativecommons.org/licenses/by/4.0/legalcode	Research Center in Biodiversity and Genetic Resources	37560003-ae75-43c3-95aa-48c98797aa2a	4ec2b246-f5fa-4b90-9a8d-ddafc2a3f970	4257bc94-7319-4378-b64c-77757c1250a4	CIBIO	InBIO Barcoding Initiative	DS-IBIDP02 IBI-Diptera 02	CIBIO	PreservedSpecimen	{"BOLD_ProcessID":"IBIDP201-19" | "BOLD_BINURI":"BOLD:ADX3916" | "GenBank_Accession":"MZ196881"}	55cb17c7-9954-4938-af6a-8bab2809cc0c	INV04607	Sónia Ferreira | Vanessa Mata	1	Male	Adult	whole animal (ETOH) | DNA extract	in collection	http://boldsystems.org/index.php/Public_RecordView?processid=IBIDP201-19 | http://www.ncbi.nlm.nih.gov/nuccore/MZ196881	2017-03-30	2017	03	30	INV04607	Europe	Portugal	PT	Castelo Branco	Idanha-a-Nova	Segura			39.8212	-6.9737	WGS84	30	Pjotr Oosterbroek	Morphology	Tipula (Lunatipula) pseudocinerascens Strobl, 1906	Animalia | Arthropoda | Insecta | Diptera | Tipulidae | Tipulinae | Tipula | Lunatipula	Animalia	Arthropoda	Insecta	Diptera	Tipulidae
4c3c7da0-08c4-4dfc-a436-e1f89c0acdf8	PhysicalObject	2021-07-19	en	https://creativecommons.org/licenses/by/4.0/legalcode	Research Center in Biodiversity and Genetic Resources	37560003-ae75-43c3-95aa-48c98797aa2a	4ec2b246-f5fa-4b90-9a8d-ddafc2a3f970	4257bc94-7319-4378-b64c-77757c1250a4	CIBIO	InBIO Barcoding Initiative	DS-IBIDP02 IBI-Diptera 02	CIBIO	PreservedSpecimen	{"BOLD_ProcessID":"IBIDP202-19" | "BOLD_BINURI":"BOLD:AEC9536" | "GenBank_Accession":"MZ196693"}	4c3c7da0-08c4-4dfc-a436-e1f89c0acdf8	INV04608	Sónia Ferreira | Vanessa Mata	1	Male	Adult	whole animal (ETOH) | DNA extract	in collection	http://boldsystems.org/index.php/Public_RecordView?processid=IBIDP202-19 | http://www.ncbi.nlm.nih.gov/nuccore/MZ196693	2017-03-30	2017	03	30	INV04608	Europe	Portugal	PT	Castelo Branco	Idanha-a-Nova	Segura			39.8212	-6.9737	WGS84	30	Pjotr Oosterbroek	Morphology	Nephrotoma submaculosa Edwards, 1928	Animalia | Arthropoda | Insecta | Diptera | Tipulidae | Tipulinae | Nephrotoma	Animalia	Arthropoda	Insecta	Diptera	Tipulidae
273885cf-bb8a-4d81-b211-c20c11a3e7e1	PhysicalObject	2021-07-19	en	https://creativecommons.org/licenses/by/4.0/legalcode	Research Center in Biodiversity and Genetic Resources	37560003-ae75-43c3-95aa-48c98797aa2a	4ec2b246-f5fa-4b90-9a8d-ddafc2a3f970	4257bc94-7319-4378-b64c-77757c1250a4	CIBIO	InBIO Barcoding Initiative	DS-IBIDP02 IBI-Diptera 02	CIBIO	PreservedSpecimen	{"BOLD_ProcessID":"IBIDP203-19" | "BOLD_BINURI":"BOLD:ADX7515" | "GenBank_Accession":"MZ196795"}	273885cf-bb8a-4d81-b211-c20c11a3e7e1	INV04609	Sónia Ferreira | Vanessa Mata	1	Male	Adult	whole animal (ETOH) | DNA extract	in collection	http://boldsystems.org/index.php/Public_RecordView?processid=IBIDP203-19 | http://www.ncbi.nlm.nih.gov/nuccore/MZ196795	2017-03-30	2017	03	30	INV04609	Europe	Portugal	PT	Castelo Branco	Idanha-a-Nova	Segura			39.8212	-6.9737	WGS84	30	Pjotr Oosterbroek	Morphology	Tipula (Lunatipula) iberica Mannheims, 1963	Animalia | Arthropoda | Insecta | Diptera | Tipulidae | Tipulinae | Tipula | Lunatipula	Animalia	Arthropoda	Insecta	Diptera	Tipulidae
1bbbd50c-70e5-4fcf-9392-08f263e54417	PhysicalObject	2021-07-19	en	https://creativecommons.org/licenses/by/4.0/legalcode	Research Center in Biodiversity and Genetic Resources	37560003-ae75-43c3-95aa-48c98797aa2a	4ec2b246-f5fa-4b90-9a8d-ddafc2a3f970	4257bc94-7319-4378-b64c-77757c1250a4	CIBIO	InBIO Barcoding Initiative	DS-IBIDP02 IBI-Diptera 02	CIBIO	PreservedSpecimen	{"BOLD_ProcessID":"IBIDP204-19" | "BOLD_BINURI":"BOLD:ADX3916" | "GenBank_Accession":"MZ196849"}	1bbbd50c-70e5-4fcf-9392-08f263e54417	INV04610	Sónia Ferreira | Vanessa Mata	1	Male	Adult	whole animal (ETOH) | DNA extract	in collection	http://boldsystems.org/index.php/Public_RecordView?processid=IBIDP204-19 | http://www.ncbi.nlm.nih.gov/nuccore/MZ196849	2017-03-30	2017	03	30	INV04610	Europe	Portugal	PT	Castelo Branco	Idanha-a-Nova	Segura			39.8212	-6.9737	WGS84	30	Pjotr Oosterbroek	Morphology	Tipula (Lunatipula) pseudocinerascens Strobl, 1906	Animalia | Arthropoda | Insecta | Diptera | Tipulidae | Tipulinae | Tipula | Lunatipula	Animalia	Arthropoda	Insecta	Diptera	Tipulidae
4f02d5ba-6a7f-4b18-9e54-768e3a943d09	PhysicalObject	2021-07-19	en	https://creativecommons.org/licenses/by/4.0/legalcode	Research Center in Biodiversity and Genetic Resources	37560003-ae75-43c3-95aa-48c98797aa2a	4ec2b246-f5fa-4b90-9a8d-ddafc2a3f970	4257bc94-7319-4378-b64c-77757c1250a4	CIBIO	InBIO Barcoding Initiative	DS-IBIDP02 IBI-Diptera 02	CIBIO	PreservedSpecimen	{"BOLD_ProcessID":"IBIDP205-19" | "BOLD_BINURI":"BOLD:ADX3916" | "GenBank_Accession":"MZ196813"}	4f02d5ba-6a7f-4b18-9e54-768e3a943d09	INV04611	Sónia Ferreira | Vanessa Mata	1	Female	Adult	whole animal (ETOH) | DNA extract	in collection	http://boldsystems.org/index.php/Public_RecordView?processid=IBIDP205-19 | http://www.ncbi.nlm.nih.gov/nuccore/MZ196813	2017-03-30	2017	03	30	INV04611	Europe	Portugal	PT	Castelo Branco	Idanha-a-Nova	Segura			39.8212	-6.9737	WGS84	30	Pjotr Oosterbroek	Morphology	Tipula (Lunatipula) pseudocinerascens Strobl, 1906	Animalia | Arthropoda | Insecta | Diptera | Tipulidae | Tipulinae | Tipula | Lunatipula	Animalia	Arthropoda	Insecta	Diptera	Tipulidae
27339cf7-ccd3-42dd-996e-80e29be9b0d0	PhysicalObject	2021-07-19	en	https://creativecommons.org/licenses/by/4.0/legalcode	Research Center in Biodiversity and Genetic Resources	37560003-ae75-43c3-95aa-48c98797aa2a	4ec2b246-f5fa-4b90-9a8d-ddafc2a3f970	4257bc94-7319-4378-b64c-77757c1250a4	CIBIO	InBIO Barcoding Initiative	DS-IBIDP02 IBI-Diptera 02	CIBIO	PreservedSpecimen	{"BOLD_ProcessID":"IBIDP207-19" | "BOLD_BINURI":"BOLD:ADX2493" | "GenBank_Accession":"MZ196548"}	27339cf7-ccd3-42dd-996e-80e29be9b0d0	INV04613	Sónia Ferreira | Vanessa Mata	1	Female	Adult	whole animal (ETOH) | DNA extract	in collection	http://boldsystems.org/index.php/Public_RecordView?processid=IBIDP207-19 | http://www.ncbi.nlm.nih.gov/nuccore/MZ196548	2017-03-30	2017	03	30	INV04613	Europe	Portugal	PT	Castelo Branco	Idanha-a-Nova	Segura			39.8212	-6.9737	WGS84	30	Pjotr Oosterbroek	Morphology	Tipula (Tipula) mediterranea Lackschewitz, 1830	Animalia | Arthropoda | Insecta | Diptera | Tipulidae | Tipulinae | Tipula | Tipula	Animalia	Arthropoda	Insecta	Diptera	Tipulidae
05f119c6-08d7-40b5-9302-25d069f70fe8	PhysicalObject	2021-07-19	en	https://creativecommons.org/licenses/by/4.0/legalcode	Research Center in Biodiversity and Genetic Resources	37560003-ae75-43c3-95aa-48c98797aa2a	4ec2b246-f5fa-4b90-9a8d-ddafc2a3f970	4257bc94-7319-4378-b64c-77757c1250a4	CIBIO	InBIO Barcoding Initiative	DS-IBIDP02 IBI-Diptera 02	CIBIO	PreservedSpecimen	{"BOLD_ProcessID":"IBIDP208-19" | "BOLD_BINURI":"BOLD:ADX1669" | "GenBank_Accession":"MZ196638"}	05f119c6-08d7-40b5-9302-25d069f70fe8	INV04614	Sónia Ferreira | Vanessa Mata	1	Female	Adult	whole animal (ETOH) | DNA extract	in collection	http://boldsystems.org/index.php/Public_RecordView?processid=IBIDP208-19 | http://www.ncbi.nlm.nih.gov/nuccore/MZ196638	2017-03-30	2017	03	30	INV04614	Europe	Portugal	PT	Castelo Branco	Idanha-a-Nova	Segura			39.8212	-6.9737	WGS84	30	Pjotr Oosterbroek	Morphology	Nephrotoma appendiculata pertenua Oosterbroek, 1978	Animalia | Arthropoda | Insecta | Diptera | Tipulidae | Tipulinae | Nephrotoma	Animalia	Arthropoda	Insecta	Diptera	Tipulidae
b1343394-b163-4df7-a944-693d3eda542c	PhysicalObject	2021-07-19	en	https://creativecommons.org/licenses/by/4.0/legalcode	Research Center in Biodiversity and Genetic Resources	37560003-ae75-43c3-95aa-48c98797aa2a	4ec2b246-f5fa-4b90-9a8d-ddafc2a3f970	4257bc94-7319-4378-b64c-77757c1250a4	CIBIO	InBIO Barcoding Initiative	DS-IBIDP02 IBI-Diptera 02	CIBIO	PreservedSpecimen	{"BOLD_ProcessID":"IBIDP209-19" | "BOLD_BINURI":"BOLD:ADV9772" | "GenBank_Accession":"MZ196699"}	b1343394-b163-4df7-a944-693d3eda542c	INV04615	Sónia Ferreira | Vanessa Mata	1	Male	Adult	whole animal (ETOH) | DNA extract	in collection	http://boldsystems.org/index.php/Public_RecordView?processid=IBIDP209-19 | http://www.ncbi.nlm.nih.gov/nuccore/MZ196699	2017-03-30	2017	03	30	INV04615	Europe	Portugal	PT	Castelo Branco	Idanha-a-Nova	Segura			39.8212	-6.9737	WGS84	30	Pjotr Oosterbroek	Morphology	Tipula (Lunatipula) parallela Theischinger, 1977	Animalia | Arthropoda | Insecta | Diptera | Tipulidae | Tipulinae | Tipula | Lunatipula	Animalia	Arthropoda	Insecta	Diptera	Tipulidae
509c5c4f-99c8-4a69-ab43-ce55635ce48a	PhysicalObject	2021-07-19	en	https://creativecommons.org/licenses/by/4.0/legalcode	Research Center in Biodiversity and Genetic Resources	37560003-ae75-43c3-95aa-48c98797aa2a	4ec2b246-f5fa-4b90-9a8d-ddafc2a3f970	4257bc94-7319-4378-b64c-77757c1250a4	CIBIO	InBIO Barcoding Initiative	DS-IBIDP02 IBI-Diptera 02	CIBIO	PreservedSpecimen	{"BOLD_ProcessID":"IBIDP210-19" | "BOLD_BINURI":"BOLD:ADX3916" | "GenBank_Accession":"MZ196695"}	509c5c4f-99c8-4a69-ab43-ce55635ce48a	INV04616	Sónia Ferreira | Vanessa Mata	1	Male	Adult	whole animal (ETOH) | DNA extract	in collection	http://boldsystems.org/index.php/Public_RecordView?processid=IBIDP210-19 | http://www.ncbi.nlm.nih.gov/nuccore/MZ196695	2017-03-30	2017	03	30	INV04616	Europe	Portugal	PT	Castelo Branco	Idanha-a-Nova	Segura			39.8212	-6.9737	WGS84	30	Pjotr Oosterbroek	Morphology	Tipula (Lunatipula) pseudocinerascens Strobl, 1906	Animalia | Arthropoda | Insecta | Diptera | Tipulidae | Tipulinae | Tipula | Lunatipula	Animalia	Arthropoda	Insecta	Diptera	Tipulidae
6d28b00d-7394-4d0b-9dc5-d221ff8f0ce0	PhysicalObject	2021-07-19	en	https://creativecommons.org/licenses/by/4.0/legalcode	Research Center in Biodiversity and Genetic Resources	37560003-ae75-43c3-95aa-48c98797aa2a	4ec2b246-f5fa-4b90-9a8d-ddafc2a3f970	4257bc94-7319-4378-b64c-77757c1250a4	CIBIO	InBIO Barcoding Initiative	DS-IBIDP02 IBI-Diptera 02	CIBIO	PreservedSpecimen	{"BOLD_ProcessID":"IBIDP213-19" | "BOLD_BINURI":"BOLD:ADX2493" | "GenBank_Accession":"MZ196628"}	6d28b00d-7394-4d0b-9dc5-d221ff8f0ce0	INV04637	Sónia Ferreira | Vanessa Mata	1	Male	Adult	whole animal (ETOH) | DNA extract	in collection	http://boldsystems.org/index.php/Public_RecordView?processid=IBIDP213-19 | http://www.ncbi.nlm.nih.gov/nuccore/MZ196628	2017-03-31	2017	03	31	INV04637	Europe	Portugal	PT	Bragança	Figueira de Castelo Rodrigo	Ribeira do Mosteiro (Ponte da Calçada)			41.0571	-6.9063	WGS84	30	Pjotr Oosterbroek	Morphology	Tipula (Tipula) mediterranea Lackschewitz, 1830	Animalia | Arthropoda | Insecta | Diptera | Tipulidae | Tipulinae | Tipula | Tipula	Animalia	Arthropoda	Insecta	Diptera	Tipulidae
7404b906-ab71-46c8-a6db-da25db81e915	PhysicalObject	2021-07-19	en	https://creativecommons.org/licenses/by/4.0/legalcode	Research Center in Biodiversity and Genetic Resources	37560003-ae75-43c3-95aa-48c98797aa2a	4ec2b246-f5fa-4b90-9a8d-ddafc2a3f970	4257bc94-7319-4378-b64c-77757c1250a4	CIBIO	InBIO Barcoding Initiative	DS-IBIDP02 IBI-Diptera 02	CIBIO	PreservedSpecimen	{"BOLD_ProcessID":"IBIDP214-19" | "BOLD_BINURI":"BOLD:ADX2493" | "GenBank_Accession":"MZ196612"}	7404b906-ab71-46c8-a6db-da25db81e915	INV04660	Sónia Ferreira | Vanessa Mata	1	Male	Adult	whole animal (ETOH) | DNA extract	in collection	http://boldsystems.org/index.php/Public_RecordView?processid=IBIDP214-19 | http://www.ncbi.nlm.nih.gov/nuccore/MZ196612	2017-03-30	2017	03	30	INV04660	Europe	Portugal	PT	Castelo Branco	Idanha-a-Nova	Segura			39.8212	-6.9737	WGS84	30	Pjotr Oosterbroek	Morphology	Tipula (Tipula) mediterranea Lackschewitz, 1830	Animalia | Arthropoda | Insecta | Diptera | Tipulidae | Tipulinae | Tipula | Tipula	Animalia	Arthropoda	Insecta	Diptera	Tipulidae
83260636-34fe-45c6-bc79-59bb80343073	PhysicalObject	2021-07-19	en	https://creativecommons.org/licenses/by/4.0/legalcode	Research Center in Biodiversity and Genetic Resources	37560003-ae75-43c3-95aa-48c98797aa2a	4ec2b246-f5fa-4b90-9a8d-ddafc2a3f970	4257bc94-7319-4378-b64c-77757c1250a4	CIBIO	InBIO Barcoding Initiative	DS-IBIDP02 IBI-Diptera 02	CIBIO	PreservedSpecimen	{"BOLD_ProcessID":"IBIDP215-19" | "BOLD_BINURI":"BOLD:ADX2241" | "GenBank_Accession":"MZ196683"}	83260636-34fe-45c6-bc79-59bb80343073	INV04661	Sónia Ferreira	1	Male	Adult	whole animal (ETOH) | DNA extract	in collection	http://boldsystems.org/index.php/Public_RecordView?processid=IBIDP215-19 | http://www.ncbi.nlm.nih.gov/nuccore/MZ196683	2017-03-31	2017	03	31	INV04661	Europe	Portugal	PT	Bragança	Figueira de Castelo Rodrigo	Ribeira do Mosteiro (Ponte da Calçada)			41.0571	-6.9063	WGS84	30	Pjotr Oosterbroek	Morphology	Dicranomyia (Dicranomyia) didyma (Meigen, 1804)	Animalia | Arthropoda | Insecta | Diptera | Limoniidae | Limoniinae | Dicranomyia | Dicranomyia	Animalia	Arthropoda	Insecta	Diptera	Limoniidae
2cb452c0-737e-4d1d-9804-6a3f7c341ca0	PhysicalObject	2021-07-19	en	https://creativecommons.org/licenses/by/4.0/legalcode	Research Center in Biodiversity and Genetic Resources	37560003-ae75-43c3-95aa-48c98797aa2a	4ec2b246-f5fa-4b90-9a8d-ddafc2a3f970	4257bc94-7319-4378-b64c-77757c1250a4	CIBIO	InBIO Barcoding Initiative	DS-IBIDP02 IBI-Diptera 02	CIBIO	PreservedSpecimen	{"BOLD_ProcessID":"IBIDP216-19" | "BOLD_BINURI":"BOLD:ADW1410" | "GenBank_Accession":"MZ196574"}	2cb452c0-737e-4d1d-9804-6a3f7c341ca0	INV04861	Sónia Ferreira	1	Male	Adult	whole animal (ETOH) | DNA extract	in collection	http://boldsystems.org/index.php/Public_RecordView?processid=IBIDP216-19 | http://www.ncbi.nlm.nih.gov/nuccore/MZ196574	2017-05-23	2017	05	23	INV04861	Europe	Portugal	PT	Porto	Vila do Conde	Campus Agrário de Vairão	100		41.3283	-8.6728	WGS84	30	Pjotr Oosterbroek	Morphology	Nephrotoma luteata (Meigen, 1818)	Animalia | Arthropoda | Insecta | Diptera | Tipulidae | Tipulinae | Nephrotoma	Animalia	Arthropoda	Insecta	Diptera	Tipulidae
873e09b0-ded2-4c3f-8e34-316c0433f6c7	PhysicalObject	2021-07-19	en	https://creativecommons.org/licenses/by/4.0/legalcode	Research Center in Biodiversity and Genetic Resources	37560003-ae75-43c3-95aa-48c98797aa2a	4ec2b246-f5fa-4b90-9a8d-ddafc2a3f970	4257bc94-7319-4378-b64c-77757c1250a4	CIBIO	InBIO Barcoding Initiative	DS-IBIDP02 IBI-Diptera 02	CIBIO	PreservedSpecimen	{"BOLD_ProcessID":"IBIDP217-19" | "BOLD_BINURI":"BOLD:ACZ3074" | "GenBank_Accession":"MZ196770"}	873e09b0-ded2-4c3f-8e34-316c0433f6c7	INV04862	Sónia Ferreira	1	Male	Adult	whole animal (ETOH) | DNA extract	in collection	http://boldsystems.org/index.php/Public_RecordView?processid=IBIDP217-19 | http://www.ncbi.nlm.nih.gov/nuccore/MZ196770	2017-05-23	2017	05	23	INV04862	Europe	Portugal	PT	Porto	Vila do Conde	Campus Agrário de Vairão	100		41.3283	-8.6728	WGS84	30	Pjotr Oosterbroek	Morphology	Nephrotoma flavipalpis (Meigen, 1830)	Animalia | Arthropoda | Insecta | Diptera | Tipulidae | Tipulinae | Nephrotoma	Animalia	Arthropoda	Insecta	Diptera	Tipulidae
ee39b790-cd48-4cb3-9954-5e7e52c95a06	PhysicalObject	2021-07-19	en	https://creativecommons.org/licenses/by/4.0/legalcode	Research Center in Biodiversity and Genetic Resources	37560003-ae75-43c3-95aa-48c98797aa2a	4ec2b246-f5fa-4b90-9a8d-ddafc2a3f970	4257bc94-7319-4378-b64c-77757c1250a4	CIBIO	InBIO Barcoding Initiative	DS-IBIDP02 IBI-Diptera 02	CIBIO	PreservedSpecimen	{"BOLD_ProcessID":"IBIDP218-19" | "BOLD_BINURI":"BOLD:AAD6106" | "GenBank_Accession":"MZ196923"}	ee39b790-cd48-4cb3-9954-5e7e52c95a06	INV05298	Sónia Ferreira | Vanessa Mata	1	Male	Adult	whole animal (ETOH) | DNA extract	in collection	http://boldsystems.org/index.php/Public_RecordView?processid=IBIDP218-19 | http://www.ncbi.nlm.nih.gov/nuccore/MZ196923	2017-07-18	2017	07	18	INV05298	Europe	Portugal	PT	Bragança	Bragança	França	850		41.9052	-6.7757	WGS84	30	Pjotr Oosterbroek	Morphology	Tipula (Acutipula) maxima Pode, 1761	Animalia | Arthropoda | Insecta | Diptera | Tipulidae | Tipulinae | Tipula | Acutipula	Animalia	Arthropoda	Insecta	Diptera	Tipulidae
d656c194-bcbd-4288-859a-bcf3b148f18c	PhysicalObject	2021-07-19	en	https://creativecommons.org/licenses/by/4.0/legalcode	Research Center in Biodiversity and Genetic Resources	37560003-ae75-43c3-95aa-48c98797aa2a	4ec2b246-f5fa-4b90-9a8d-ddafc2a3f970	4257bc94-7319-4378-b64c-77757c1250a4	CIBIO	InBIO Barcoding Initiative	DS-IBIDP02 IBI-Diptera 02	CIBIO	PreservedSpecimen	{"BOLD_ProcessID":"IBIDP219-19" | "BOLD_BINURI":"BOLD:ADX2561" | "GenBank_Accession":"MZ196521"}	d656c194-bcbd-4288-859a-bcf3b148f18c	INV05306	Sónia Ferreira | Vanessa Mata	1	Male	Adult	whole animal (ETOH) | DNA extract	in collection	http://boldsystems.org/index.php/Public_RecordView?processid=IBIDP219-19 | http://www.ncbi.nlm.nih.gov/nuccore/MZ196521	2017-07-18	2017	07	18	INV05306	Europe	Portugal	PT	Bragança	Bragança	França	850		41.9052	-6.7757	WGS84	30	Pjotr Oosterbroek	Morphology	Ctenophora (Cnemoncosis) ornata Meigen & Wiedemann, 1818	Animalia | Arthropoda | Insecta | Diptera | Tipulidae | Ctenophorinae | Ctenophora | Cnemoncosis	Animalia	Arthropoda	Insecta	Diptera	Tipulidae
ee442199-cce9-4e7c-89fe-fc25d7be1374	PhysicalObject	2021-07-19	en	https://creativecommons.org/licenses/by/4.0/legalcode	Research Center in Biodiversity and Genetic Resources	37560003-ae75-43c3-95aa-48c98797aa2a	4ec2b246-f5fa-4b90-9a8d-ddafc2a3f970	4257bc94-7319-4378-b64c-77757c1250a4	CIBIO	InBIO Barcoding Initiative	DS-IBIDP02 IBI-Diptera 02	CIBIO	PreservedSpecimen	{"BOLD_ProcessID":"IBIDP220-19" | "BOLD_BINURI":"BOLD:ADW8816" | "GenBank_Accession":"MZ196896"}	ee442199-cce9-4e7c-89fe-fc25d7be1374	INV05330	Sónia Ferreira | Vanessa Mata	1	Male	Adult	whole animal (ETOH) | DNA extract	in collection	http://boldsystems.org/index.php/Public_RecordView?processid=IBIDP220-19 | http://www.ncbi.nlm.nih.gov/nuccore/MZ196896	2017-07-24	2017	07	24	INV05330	Europe	Portugal	PT	Guarda	Manteigas	Poço do Inferno	1084		40.3728	-7.5163	WGS84	30	Pjotr Oosterbroek	Morphology	Tipula (Lunatipula) hispanolivida Mannheims, 1968	Animalia | Arthropoda | Insecta | Diptera | Tipulidae | Tipulinae | Tipula | Lunatipula	Animalia	Arthropoda	Insecta	Diptera	Tipulidae
5e1984d3-233d-4a2f-92f1-aad79fce9faa	PhysicalObject	2021-07-19	en	https://creativecommons.org/licenses/by/4.0/legalcode	Research Center in Biodiversity and Genetic Resources	37560003-ae75-43c3-95aa-48c98797aa2a	4ec2b246-f5fa-4b90-9a8d-ddafc2a3f970	4257bc94-7319-4378-b64c-77757c1250a4	CIBIO	InBIO Barcoding Initiative	DS-IBIDP02 IBI-Diptera 02	CIBIO	PreservedSpecimen	{"BOLD_ProcessID":"IBIDP222-19" | "BOLD_BINURI":"BOLD:ADX2561" | "GenBank_Accession":"MZ196570"}	5e1984d3-233d-4a2f-92f1-aad79fce9faa	INV05449	Sónia Ferreira | Vanessa Mata	1	Male	Adult	whole animal (ETOH) | DNA extract	in collection	http://boldsystems.org/index.php/Public_RecordView?processid=IBIDP222-19 | http://www.ncbi.nlm.nih.gov/nuccore/MZ196570	2017-07-25	2017	07	25	INV05449	Europe	Portugal	PT	Guarda	Seia	Central Hidroeléctrica da Ponte de Jugais			40.3846	-7.7049	WGS84	30	Pjotr Oosterbroek	Morphology	Ctenophora (Cnemoncosis) ornata Meigen & Wiedemann, 1818	Animalia | Arthropoda | Insecta | Diptera | Tipulidae | Ctenophorinae | Ctenophora | Cnemoncosis	Animalia	Arthropoda	Insecta	Diptera	Tipulidae
dacf7145-f5e6-49b6-88ed-e364306d658d	PhysicalObject	2021-07-19	en	https://creativecommons.org/licenses/by/4.0/legalcode	Research Center in Biodiversity and Genetic Resources	37560003-ae75-43c3-95aa-48c98797aa2a	4ec2b246-f5fa-4b90-9a8d-ddafc2a3f970	4257bc94-7319-4378-b64c-77757c1250a4	CIBIO	InBIO Barcoding Initiative	DS-IBIDP02 IBI-Diptera 02	CIBIO	PreservedSpecimen	{"BOLD_ProcessID":"IBIDP392-19" | "BOLD_BINURI":"BOLD:ACZ3074" | "GenBank_Accession":"MZ196606"}	dacf7145-f5e6-49b6-88ed-e364306d658d	INV05975	Sónia Ferreira	1	Male	Adult	whole animal (ETOH) | DNA extract	in collection	http://boldsystems.org/index.php/Public_RecordView?processid=IBIDP392-19 | http://www.ncbi.nlm.nih.gov/nuccore/MZ196606	2017-09-05	2017	09	05	INV05975	Europe	Portugal	PT	Bragança	Vila Flor	Freixiel			41.3157	-7.2198	WGS84	30	Pjotr Oosterbroek	Morphology	Nephrotoma flavipalpis (Meigen, 1830)	Animalia | Arthropoda | Insecta | Diptera | Tipulidae | Tipulinae | Nephrotoma	Animalia	Arthropoda	Insecta	Diptera	Tipulidae
34c4c0ad-2e82-400d-aa58-600f0c22db4d	PhysicalObject	2021-07-19	en	https://creativecommons.org/licenses/by/4.0/legalcode	Research Center in Biodiversity and Genetic Resources	37560003-ae75-43c3-95aa-48c98797aa2a	4ec2b246-f5fa-4b90-9a8d-ddafc2a3f970	4257bc94-7319-4378-b64c-77757c1250a4	CIBIO	InBIO Barcoding Initiative	DS-IBIDP02 IBI-Diptera 02	CIBIO	PreservedSpecimen	{"BOLD_ProcessID":"IBIDP224-19" | "BOLD_BINURI":"BOLD:AEC9536" | "GenBank_Accession":"MZ196686"}	34c4c0ad-2e82-400d-aa58-600f0c22db4d	INV06006	Sónia Ferreira	1	Male	Adult	whole animal (ETOH) | DNA extract	in collection	http://boldsystems.org/index.php/Public_RecordView?processid=IBIDP224-19 | http://www.ncbi.nlm.nih.gov/nuccore/MZ196686	2018-04-23	2018	04	23	INV06006	Europe	Portugal	PT	Porto	Vila do Conde	Canidelo			41.3033	-8.6509	WGS84	30	Pjotr Oosterbroek	Morphology	Nephrotoma submaculosa Edwards, 1928	Animalia | Arthropoda | Insecta | Diptera | Tipulidae | Tipulinae | Nephrotoma	Animalia	Arthropoda	Insecta	Diptera	Tipulidae
836238fe-6617-4e0a-a3ae-ad8382de753e	PhysicalObject	2021-07-19	en	https://creativecommons.org/licenses/by/4.0/legalcode	Research Center in Biodiversity and Genetic Resources	37560003-ae75-43c3-95aa-48c98797aa2a	4ec2b246-f5fa-4b90-9a8d-ddafc2a3f970	4257bc94-7319-4378-b64c-77757c1250a4	CIBIO	InBIO Barcoding Initiative	DS-IBIDP02 IBI-Diptera 02	CIBIO	PreservedSpecimen	{"BOLD_ProcessID":"IBIDP225-19" | "BOLD_BINURI":"BOLD:ADX1669" | "GenBank_Accession":"MZ196565"}	836238fe-6617-4e0a-a3ae-ad8382de753e	INV06007	Sónia Ferreira	1	Female	Adult	whole animal (ETOH) | DNA extract	in collection	http://boldsystems.org/index.php/Public_RecordView?processid=IBIDP225-19 | http://www.ncbi.nlm.nih.gov/nuccore/MZ196565	2018-04-23	2018	04	23	INV06007	Europe	Portugal	PT	Porto	Vila do Conde	Canidelo			41.3033	-8.6509	WGS84	30	Pjotr Oosterbroek	Morphology	Nephrotoma appendiculata pertenua Oosterbroek, 1978	Animalia | Arthropoda | Insecta | Diptera | Tipulidae | Tipulinae | Nephrotoma	Animalia	Arthropoda	Insecta	Diptera	Tipulidae
c0a07dc1-aaf6-486e-bf8c-b298af05b0db	PhysicalObject	2021-07-19	en	https://creativecommons.org/licenses/by/4.0/legalcode	Research Center in Biodiversity and Genetic Resources	37560003-ae75-43c3-95aa-48c98797aa2a	4ec2b246-f5fa-4b90-9a8d-ddafc2a3f970	4257bc94-7319-4378-b64c-77757c1250a4	CIBIO	InBIO Barcoding Initiative	DS-IBIDP02 IBI-Diptera 02	CIBIO	PreservedSpecimen	{"BOLD_ProcessID":"IBIDP226-19" | "BOLD_BINURI":"BOLD:AEC9536" | "GenBank_Accession":"MZ196615"}	c0a07dc1-aaf6-486e-bf8c-b298af05b0db	INV06008	Sónia Ferreira	1	Female	Adult	whole animal (ETOH) | DNA extract	in collection	http://boldsystems.org/index.php/Public_RecordView?processid=IBIDP226-19 | http://www.ncbi.nlm.nih.gov/nuccore/MZ196615	2018-04-23	2018	04	23	INV06008	Europe	Portugal	PT	Porto	Vila do Conde	Canidelo			41.3033	-8.6509	WGS84	30	Pjotr Oosterbroek	Morphology	Nephrotoma submaculosa Edwards, 1928	Animalia | Arthropoda | Insecta | Diptera | Tipulidae | Tipulinae | Nephrotoma	Animalia	Arthropoda	Insecta	Diptera	Tipulidae
80138aa7-6493-4ea3-bda0-be7eeee659e2	PhysicalObject	2021-07-19	en	https://creativecommons.org/licenses/by/4.0/legalcode	Research Center in Biodiversity and Genetic Resources	37560003-ae75-43c3-95aa-48c98797aa2a	4ec2b246-f5fa-4b90-9a8d-ddafc2a3f970	4257bc94-7319-4378-b64c-77757c1250a4	CIBIO	InBIO Barcoding Initiative	DS-IBIDP02 IBI-Diptera 02	CIBIO	PreservedSpecimen	{"BOLD_ProcessID":"IBIDP227-19" | "BOLD_BINURI":"BOLD:AEC9536" | "GenBank_Accession":"MZ196829"}	80138aa7-6493-4ea3-bda0-be7eeee659e2	INV06009	Sónia Ferreira	1	Male	Adult	whole animal (ETOH) | DNA extract	in collection	http://boldsystems.org/index.php/Public_RecordView?processid=IBIDP227-19 | http://www.ncbi.nlm.nih.gov/nuccore/MZ196829	2018-04-23	2018	04	23	INV06009	Europe	Portugal	PT	Porto	Vila do Conde	Canidelo			41.3033	-8.6509	WGS84	30	Pjotr Oosterbroek	Morphology	Nephrotoma submaculosa Edwards, 1928	Animalia | Arthropoda | Insecta | Diptera | Tipulidae | Tipulinae | Nephrotoma	Animalia	Arthropoda	Insecta	Diptera	Tipulidae
b5debed4-a12e-4daa-8379-2a01977950f8	PhysicalObject	2021-07-19	en	https://creativecommons.org/licenses/by/4.0/legalcode	Research Center in Biodiversity and Genetic Resources	37560003-ae75-43c3-95aa-48c98797aa2a	4ec2b246-f5fa-4b90-9a8d-ddafc2a3f970	4257bc94-7319-4378-b64c-77757c1250a4	CIBIO	InBIO Barcoding Initiative	DS-IBIDP02 IBI-Diptera 02	CIBIO	PreservedSpecimen	{"BOLD_ProcessID":"IBIDP228-19" | "BOLD_BINURI":"BOLD:ADW9682" | "GenBank_Accession":"MZ196918"}	b5debed4-a12e-4daa-8379-2a01977950f8	INV06010	Sónia Ferreira	1	Male	Adult	whole animal (ETOH) | DNA extract	in collection	http://boldsystems.org/index.php/Public_RecordView?processid=IBIDP228-19 | http://www.ncbi.nlm.nih.gov/nuccore/MZ196918	2018-04-23	2018	04	23	INV06010	Europe	Portugal	PT	Porto	Vila do Conde	Campus Agrário de Vairão	100		41.3283	-8.6728	WGS84	30	Pjotr Oosterbroek	Morphology	Tipula (Lunatipula) pilicauda Pierre, 1922	Animalia | Arthropoda | Insecta | Diptera | Tipulidae | Tipulinae | Tipula | Lunatipula	Animalia	Arthropoda	Insecta	Diptera	Tipulidae
e62c0055-35bd-4ed2-b0b7-ca5d3259d201	PhysicalObject	2021-07-19	en	https://creativecommons.org/licenses/by/4.0/legalcode	Research Center in Biodiversity and Genetic Resources	37560003-ae75-43c3-95aa-48c98797aa2a	4ec2b246-f5fa-4b90-9a8d-ddafc2a3f970	4257bc94-7319-4378-b64c-77757c1250a4	CIBIO	InBIO Barcoding Initiative	DS-IBIDP02 IBI-Diptera 02	CIBIO	PreservedSpecimen	{"BOLD_ProcessID":"IBIDP229-19" | "BOLD_BINURI":"BOLD:ADV9772" | "GenBank_Accession":"MZ196925"}	e62c0055-35bd-4ed2-b0b7-ca5d3259d201	INV06011	Sónia Ferreira	1	Male	Adult	whole animal (ETOH) | DNA extract	in collection	http://boldsystems.org/index.php/Public_RecordView?processid=IBIDP229-19 | http://www.ncbi.nlm.nih.gov/nuccore/MZ196925	2018-04-28	2018	04	28	INV06011	Europe	Portugal	PT	Vila Real	Murça	Carlão			41.3274	-7.3681	WGS84	30	Pjotr Oosterbroek	Morphology	Tipula (Lunatipula) parallela Theischinger, 1977	Animalia | Arthropoda | Insecta | Diptera | Tipulidae | Tipulinae | Tipula | Lunatipula	Animalia	Arthropoda	Insecta	Diptera	Tipulidae
4b383b10-a057-4de4-a76d-54b133c83708	PhysicalObject	2021-07-19	en	https://creativecommons.org/licenses/by/4.0/legalcode	Research Center in Biodiversity and Genetic Resources	37560003-ae75-43c3-95aa-48c98797aa2a	4ec2b246-f5fa-4b90-9a8d-ddafc2a3f970	4257bc94-7319-4378-b64c-77757c1250a4	CIBIO	InBIO Barcoding Initiative	DS-IBIDP02 IBI-Diptera 02	CIBIO	PreservedSpecimen	{"BOLD_ProcessID":"IBIDP233-19" | "BOLD_BINURI":"BOLD:ADX0912" | "GenBank_Accession":"MZ196654"}	4b383b10-a057-4de4-a76d-54b133c83708	INV06020	Sónia Ferreira	1	Male	Adult	whole animal (ETOH) | DNA extract	in collection	http://boldsystems.org/index.php/Public_RecordView?processid=IBIDP233-19 | http://www.ncbi.nlm.nih.gov/nuccore/MZ196654	2018-04-27	2018	04	27	INV06020	Europe	Portugal	PT	Vila Real	Alijó	Santa Eugénia			41.3487	-7.4028	WGS84	30	Pjotr Oosterbroek	Morphology	Tipula (Lunatipula) zarcoi Mannheims, 1967	Animalia | Arthropoda | Insecta | Diptera | Tipulidae | Tipulinae | Tipula | Lunatipula	Animalia	Arthropoda	Insecta	Diptera	Tipulidae
802938b6-34e9-43fc-b70f-c0f12b4ddc11	PhysicalObject	2021-07-19	en	https://creativecommons.org/licenses/by/4.0/legalcode	Research Center in Biodiversity and Genetic Resources	37560003-ae75-43c3-95aa-48c98797aa2a	4ec2b246-f5fa-4b90-9a8d-ddafc2a3f970	4257bc94-7319-4378-b64c-77757c1250a4	CIBIO	InBIO Barcoding Initiative	DS-IBIDP02 IBI-Diptera 02	CIBIO	PreservedSpecimen	{"BOLD_ProcessID":"IBIDP234-19" | "BOLD_BINURI":"BOLD:ABW3498" | "GenBank_Accession":"MZ196552"}	802938b6-34e9-43fc-b70f-c0f12b4ddc11	INV06021	Sónia Ferreira	1	Female	Adult	whole animal (ETOH) | DNA extract	in collection	http://boldsystems.org/index.php/Public_RecordView?processid=IBIDP234-19 | http://www.ncbi.nlm.nih.gov/nuccore/MZ196552	2018-04-27	2018	04	27	INV06021	Europe	Portugal	PT	Vila Real	Alijó	Santa Eugénia			41.3487	-7.4028	WGS84	30	Pjotr Oosterbroek	Morphology	Nephrotoma submaculosa Edwards, 1928	Animalia | Arthropoda | Insecta | Diptera | Tipulidae | Tipulinae | Nephrotoma	Animalia	Arthropoda	Insecta	Diptera	Tipulidae
527d01b6-c0f4-4713-ab1a-3b5208653543	PhysicalObject	2021-07-19	en	https://creativecommons.org/licenses/by/4.0/legalcode	Research Center in Biodiversity and Genetic Resources	37560003-ae75-43c3-95aa-48c98797aa2a	4ec2b246-f5fa-4b90-9a8d-ddafc2a3f970	4257bc94-7319-4378-b64c-77757c1250a4	CIBIO	InBIO Barcoding Initiative	DS-IBIDP02 IBI-Diptera 02	CIBIO	PreservedSpecimen	{"BOLD_ProcessID":"IBIDP235-19" | "BOLD_BINURI":"BOLD:ADX7619" | "GenBank_Accession":"MZ196823"}	527d01b6-c0f4-4713-ab1a-3b5208653543	INV06022	Sónia Ferreira	1	Female	Adult	whole animal (ETOH) | DNA extract	in collection	http://boldsystems.org/index.php/Public_RecordView?processid=IBIDP235-19 | http://www.ncbi.nlm.nih.gov/nuccore/MZ196823	2018-04-26	2018	04	26	INV06022	Europe	Portugal	PT	Bragança	Vila Flor	Freixiel			41.3156	-7.2193	WGS84	30	Pjotr Oosterbroek	Morphology	Limonia maculipennis (Meigen & Wiedemann, 1818)	Animalia | Arthropoda | Insecta | Diptera | Limoniidae | Limoniinae | Limonia	Animalia	Arthropoda	Insecta	Diptera	Limoniidae
99328fce-80f3-4160-ae6e-b4c5b6141349	PhysicalObject	2021-07-19	en	https://creativecommons.org/licenses/by/4.0/legalcode	Research Center in Biodiversity and Genetic Resources	37560003-ae75-43c3-95aa-48c98797aa2a	4ec2b246-f5fa-4b90-9a8d-ddafc2a3f970	4257bc94-7319-4378-b64c-77757c1250a4	CIBIO	InBIO Barcoding Initiative	DS-IBIDP02 IBI-Diptera 02	CIBIO	PreservedSpecimen	{"BOLD_ProcessID":"IBIDP236-19" | "BOLD_BINURI":"BOLD:ADX0912" | "GenBank_Accession":"MZ196846"}	99328fce-80f3-4160-ae6e-b4c5b6141349	INV06023	Sónia Ferreira	1	Male	Adult	whole animal (ETOH) | DNA extract	in collection	http://boldsystems.org/index.php/Public_RecordView?processid=IBIDP236-19 | http://www.ncbi.nlm.nih.gov/nuccore/MZ196846	2018-04-26	2018	04	26	INV06023	Europe	Portugal	PT	Bragança	Vila Flor	Freixiel			41.3157	-7.2198	WGS84	30	Pjotr Oosterbroek	Morphology	Tipula (Lunatipula) zarcoi Mannheims, 1967	Animalia | Arthropoda | Insecta | Diptera | Tipulidae | Tipulinae | Tipula | Lunatipula	Animalia	Arthropoda	Insecta	Diptera	Tipulidae
0bcd20da-1ec6-41e3-8ec8-0538414e6883	PhysicalObject	2021-07-19	en	https://creativecommons.org/licenses/by/4.0/legalcode	Research Center in Biodiversity and Genetic Resources	37560003-ae75-43c3-95aa-48c98797aa2a	4ec2b246-f5fa-4b90-9a8d-ddafc2a3f970	4257bc94-7319-4378-b64c-77757c1250a4	CIBIO	InBIO Barcoding Initiative	DS-IBIDP02 IBI-Diptera 02	CIBIO	PreservedSpecimen	{"BOLD_ProcessID":"IBIDP237-19" | "BOLD_BINURI":"BOLD:ADW6590" | "GenBank_Accession":"MZ196596"}	0bcd20da-1ec6-41e3-8ec8-0538414e6883	INV06024	Sónia Ferreira	1	Male	Adult	whole animal (ETOH) | DNA extract	in collection	http://boldsystems.org/index.php/Public_RecordView?processid=IBIDP237-19 | http://www.ncbi.nlm.nih.gov/nuccore/MZ196596	2018-04-26	2018	04	26	INV06024	Europe	Portugal	PT	Bragança	Vila Flor	Freixiel			41.3157	-7.2198	WGS84	30	Pjotr Oosterbroek	Morphology	Tipula (Lunatipula) morenae Strob, 1900	Animalia | Arthropoda | Insecta | Diptera | Tipulidae | Tipulinae | Tipula | Lunatipula	Animalia	Arthropoda	Insecta	Diptera	Tipulidae
d958983b-cdb5-4e23-9c34-ffc302cf0f7f	PhysicalObject	2021-07-19	en	https://creativecommons.org/licenses/by/4.0/legalcode	Research Center in Biodiversity and Genetic Resources	37560003-ae75-43c3-95aa-48c98797aa2a	4ec2b246-f5fa-4b90-9a8d-ddafc2a3f970	4257bc94-7319-4378-b64c-77757c1250a4	CIBIO	InBIO Barcoding Initiative	DS-IBIDP02 IBI-Diptera 02	CIBIO	PreservedSpecimen	{"BOLD_ProcessID":"IBIDP238-19" | "BOLD_BINURI":"BOLD:ABW3498" | "GenBank_Accession":"MZ196667"}	d958983b-cdb5-4e23-9c34-ffc302cf0f7f	INV06025	Sónia Ferreira	1	Male	Adult	whole animal (ETOH) | DNA extract	in collection	http://boldsystems.org/index.php/Public_RecordView?processid=IBIDP238-19 | http://www.ncbi.nlm.nih.gov/nuccore/MZ196667	2018-04-26	2018	04	26	INV06025	Europe	Portugal	PT	Bragança	Vila Flor	Freixiel			41.3156	-7.2193	WGS84	30	Pjotr Oosterbroek	Morphology, corroborated by BOLD ID Engine	Nephrotoma submaculosa Edwards, 1928	Animalia | Arthropoda | Insecta | Diptera | Tipulidae | Tipulinae | Nephrotoma	Animalia	Arthropoda	Insecta	Diptera	Tipulidae
15e72a82-1d83-4a0d-9ec5-a271d8b2141d	PhysicalObject	2021-07-19	en	https://creativecommons.org/licenses/by/4.0/legalcode	Research Center in Biodiversity and Genetic Resources	37560003-ae75-43c3-95aa-48c98797aa2a	4ec2b246-f5fa-4b90-9a8d-ddafc2a3f970	4257bc94-7319-4378-b64c-77757c1250a4	CIBIO	InBIO Barcoding Initiative	DS-IBIDP02 IBI-Diptera 02	CIBIO	PreservedSpecimen	{"BOLD_ProcessID":"IBIDP239-19" | "BOLD_BINURI":"BOLD:ADX7095" | "GenBank_Accession":"MZ196722"}	15e72a82-1d83-4a0d-9ec5-a271d8b2141d	INV06028	Sónia Ferreira	1	Male	Adult	whole animal (ETOH) | DNA extract	in collection	http://boldsystems.org/index.php/Public_RecordView?processid=IBIDP239-19 | http://www.ncbi.nlm.nih.gov/nuccore/MZ196722	2018-04-26	2018	04	26	INV06028	Europe	Portugal	PT	Bragança	Vila Flor	Freixiel			41.3157	-7.2198	WGS84	30	Pjotr Oosterbroek	Morphology	Tipula (Lunatipula) cava Riedel, 1913	Animalia | Arthropoda | Insecta | Diptera | Tipulidae | Tipulinae | Tipula | Lunatipula	Animalia	Arthropoda	Insecta	Diptera	Tipulidae
40b0c675-d8ba-402e-8741-1b21b0e011bf	PhysicalObject	2021-07-19	en	https://creativecommons.org/licenses/by/4.0/legalcode	Research Center in Biodiversity and Genetic Resources	37560003-ae75-43c3-95aa-48c98797aa2a	4ec2b246-f5fa-4b90-9a8d-ddafc2a3f970	4257bc94-7319-4378-b64c-77757c1250a4	CIBIO	InBIO Barcoding Initiative	DS-IBIDP02 IBI-Diptera 02	CIBIO	PreservedSpecimen	{"BOLD_ProcessID":"IBIDP240-19" | "BOLD_BINURI":"BOLD:ADV9772" | "GenBank_Accession":"MZ196584"}	40b0c675-d8ba-402e-8741-1b21b0e011bf	INV06029	Sónia Ferreira	1	Female	Adult	whole animal (ETOH) | DNA extract	in collection	http://boldsystems.org/index.php/Public_RecordView?processid=IBIDP240-19 | http://www.ncbi.nlm.nih.gov/nuccore/MZ196584	2018-04-26	2018	04	26	INV06029	Europe	Portugal	PT	Bragança	Vila Flor	Freixiel			41.3157	-7.2198	WGS84	30		BOLD ID Engine	Tipula (Lunatipula) parallela Theischinger, 1977	Animalia | Arthropoda | Insecta | Diptera | Tipulidae | Tipulinae | Tipula | Lunatipula	Animalia	Arthropoda	Insecta	Diptera	Tipulidae
e0252b77-0a93-4554-ab7a-391e29413ee5	PhysicalObject	2021-07-19	en	https://creativecommons.org/licenses/by/4.0/legalcode	Research Center in Biodiversity and Genetic Resources	37560003-ae75-43c3-95aa-48c98797aa2a	4ec2b246-f5fa-4b90-9a8d-ddafc2a3f970	4257bc94-7319-4378-b64c-77757c1250a4	CIBIO	InBIO Barcoding Initiative	DS-IBIDP02 IBI-Diptera 02	CIBIO	PreservedSpecimen	{"BOLD_ProcessID":"IBIDP241-19" | "BOLD_BINURI":"BOLD:ADX7095" | "GenBank_Accession":"MZ196928"}	e0252b77-0a93-4554-ab7a-391e29413ee5	INV06030	Sónia Ferreira	1	Male	Adult	whole animal (ETOH) | DNA extract	in collection	http://boldsystems.org/index.php/Public_RecordView?processid=IBIDP241-19 | http://www.ncbi.nlm.nih.gov/nuccore/MZ196928	2018-04-26	2018	04	26	INV06030	Europe	Portugal	PT	Bragança	Vila Flor	Freixiel			41.3157	-7.2198	WGS84	30	Pjotr Oosterbroek	Morphology	Tipula (Lunatipula) cava Riedel, 1913	Animalia | Arthropoda | Insecta | Diptera | Tipulidae | Tipulinae | Tipula | Lunatipula	Animalia	Arthropoda	Insecta	Diptera	Tipulidae
d78bd49f-f3f8-4588-a81f-1e360b19cb91	PhysicalObject	2021-07-19	en	https://creativecommons.org/licenses/by/4.0/legalcode	Research Center in Biodiversity and Genetic Resources	37560003-ae75-43c3-95aa-48c98797aa2a	4ec2b246-f5fa-4b90-9a8d-ddafc2a3f970	4257bc94-7319-4378-b64c-77757c1250a4	CIBIO	InBIO Barcoding Initiative	DS-IBIDP02 IBI-Diptera 02	CIBIO	PreservedSpecimen	{"BOLD_ProcessID":"IBIDP242-19" | "BOLD_BINURI":"BOLD:ADV9772" | "GenBank_Accession":"MZ196914"}	d78bd49f-f3f8-4588-a81f-1e360b19cb91	INV06033	Sónia Ferreira	1	Male	Adult	whole animal (ETOH) | DNA extract	in collection	http://boldsystems.org/index.php/Public_RecordView?processid=IBIDP242-19 | http://www.ncbi.nlm.nih.gov/nuccore/MZ196914	2018-04-23	2018	04	23	INV06033	Europe	Portugal	PT	Bragança	Carrazeda de Ansiães	Ribalonga			41.2145	-7.3972	WGS84	30	Pjotr Oosterbroek	Morphology	Tipula (Lunatipula) parallela Theischinger, 1977	Animalia | Arthropoda | Insecta | Diptera | Tipulidae | Tipulinae | Tipula | Lunatipula	Animalia	Arthropoda	Insecta	Diptera	Tipulidae
3f9b4100-f902-4ddb-b6ff-9562ab29bdad	PhysicalObject	2021-07-19	en	https://creativecommons.org/licenses/by/4.0/legalcode	Research Center in Biodiversity and Genetic Resources	37560003-ae75-43c3-95aa-48c98797aa2a	4ec2b246-f5fa-4b90-9a8d-ddafc2a3f970	4257bc94-7319-4378-b64c-77757c1250a4	CIBIO	InBIO Barcoding Initiative	DS-IBIDP02 IBI-Diptera 02	CIBIO	PreservedSpecimen	{"BOLD_ProcessID":"IBIDP243-19" | "BOLD_BINURI":"BOLD:AEC9536" | "GenBank_Accession":"MZ196763"}	3f9b4100-f902-4ddb-b6ff-9562ab29bdad	INV06035	Sónia Ferreira	1	Female	Adult	whole animal (ETOH) | DNA extract	in collection	http://boldsystems.org/index.php/Public_RecordView?processid=IBIDP243-19 | http://www.ncbi.nlm.nih.gov/nuccore/MZ196763	2018-04-23	2018	04	23	INV06035	Europe	Portugal	PT	Bragança	Carrazeda de Ansiães	Ribalonga			41.2145	-7.3972	WGS84	30	Pjotr Oosterbroek	Morphology	Nephrotoma submaculosa Edwards, 1928	Animalia | Arthropoda | Insecta | Diptera | Tipulidae | Tipulinae | Nephrotoma	Animalia	Arthropoda	Insecta	Diptera	Tipulidae
6e49b578-ca28-4233-bb00-51814bca1110	PhysicalObject	2021-07-19	en	https://creativecommons.org/licenses/by/4.0/legalcode	Research Center in Biodiversity and Genetic Resources	37560003-ae75-43c3-95aa-48c98797aa2a	4ec2b246-f5fa-4b90-9a8d-ddafc2a3f970	4257bc94-7319-4378-b64c-77757c1250a4	CIBIO	InBIO Barcoding Initiative	DS-IBIDP02 IBI-Diptera 02	CIBIO	PreservedSpecimen	{"BOLD_ProcessID":"IBIDP244-19" | "BOLD_BINURI":"BOLD:ABW3498" | "GenBank_Accession":"MZ196816"}	6e49b578-ca28-4233-bb00-51814bca1110	INV06170	Sónia Ferreira	1	Male	Adult	whole animal (ETOH) | DNA extract	in collection	http://boldsystems.org/index.php/Public_RecordView?processid=IBIDP244-19 | http://www.ncbi.nlm.nih.gov/nuccore/MZ196816	2018-04-25	2018	04	25	INV06170	Europe	Portugal	PT	Vila Real	Mirandela	Frechas			41.4011	-7.1610	WGS84	30	Pjotr Oosterbroek	Morphology	Nephrotoma submaculosa Edwards, 1928	Animalia | Arthropoda | Insecta | Diptera | Tipulidae | Tipulinae | Nephrotoma	Animalia	Arthropoda	Insecta	Diptera	Tipulidae
57920bd1-8dd0-4ed4-99a4-98d290225bc2	PhysicalObject	2021-07-19	en	https://creativecommons.org/licenses/by/4.0/legalcode	Research Center in Biodiversity and Genetic Resources	37560003-ae75-43c3-95aa-48c98797aa2a	4ec2b246-f5fa-4b90-9a8d-ddafc2a3f970	4257bc94-7319-4378-b64c-77757c1250a4	CIBIO	InBIO Barcoding Initiative	DS-IBIDP02 IBI-Diptera 02	CIBIO	PreservedSpecimen	{"BOLD_ProcessID":"IBIDP245-19" | "BOLD_BINURI":"BOLD:AEC9536" | "GenBank_Accession":"MZ196812"}	57920bd1-8dd0-4ed4-99a4-98d290225bc2	INV06171	Sónia Ferreira	1	Male	Adult	whole animal (ETOH) | DNA extract	in collection	http://boldsystems.org/index.php/Public_RecordView?processid=IBIDP245-19 | http://www.ncbi.nlm.nih.gov/nuccore/MZ196812	2018-04-25	2018	04	25	INV06171	Europe	Portugal	PT	Vila Real	Mirandela	Frechas			41.4011	-7.1610	WGS84	30	Pjotr Oosterbroek	Morphology	Nephrotoma submaculosa Edwards, 1928	Animalia | Arthropoda | Insecta | Diptera | Tipulidae | Tipulinae | Nephrotoma	Animalia	Arthropoda	Insecta	Diptera	Tipulidae
b04459ca-cc2c-4e4a-8035-0f408f38fcab	PhysicalObject	2021-07-19	en	https://creativecommons.org/licenses/by/4.0/legalcode	Research Center in Biodiversity and Genetic Resources	37560003-ae75-43c3-95aa-48c98797aa2a	4ec2b246-f5fa-4b90-9a8d-ddafc2a3f970	4257bc94-7319-4378-b64c-77757c1250a4	CIBIO	InBIO Barcoding Initiative	DS-IBIDP02 IBI-Diptera 02	CIBIO	PreservedSpecimen	{"BOLD_ProcessID":"IBIDP246-19" | "BOLD_BINURI":"BOLD:ADX1669" | "GenBank_Accession":"MZ196598"}	b04459ca-cc2c-4e4a-8035-0f408f38fcab	INV06172	Sónia Ferreira	1	Female	Adult	whole animal (ETOH) | DNA extract	in collection	http://boldsystems.org/index.php/Public_RecordView?processid=IBIDP246-19 | http://www.ncbi.nlm.nih.gov/nuccore/MZ196598	2018-04-25	2018	04	25	INV06172	Europe	Portugal	PT	Vila Real	Mirandela	Frechas			41.4011	-7.1610	WGS84	30	Pjotr Oosterbroek	Morphology	Nephrotoma appendiculata pertenua Oosterbroek, 1978	Animalia | Arthropoda | Insecta | Diptera | Tipulidae | Tipulinae | Nephrotoma	Animalia	Arthropoda	Insecta	Diptera	Tipulidae
6a244a81-4183-49b7-89d8-3f91587a01e6	PhysicalObject	2021-07-19	en	https://creativecommons.org/licenses/by/4.0/legalcode	Research Center in Biodiversity and Genetic Resources	37560003-ae75-43c3-95aa-48c98797aa2a	4ec2b246-f5fa-4b90-9a8d-ddafc2a3f970	4257bc94-7319-4378-b64c-77757c1250a4	CIBIO	InBIO Barcoding Initiative	DS-IBIDP02 IBI-Diptera 02	CIBIO	PreservedSpecimen	{"BOLD_ProcessID":"IBIDP247-19" | "BOLD_BINURI":"BOLD:ADX1669" | "GenBank_Accession":"MZ196600"}	6a244a81-4183-49b7-89d8-3f91587a01e6	INV06173	Sónia Ferreira	1	Male	Adult	whole animal (ETOH) | DNA extract	in collection	http://boldsystems.org/index.php/Public_RecordView?processid=IBIDP247-19 | http://www.ncbi.nlm.nih.gov/nuccore/MZ196600	2018-04-25	2018	04	25	INV06173	Europe	Portugal	PT	Vila Real	Mirandela	Frechas			41.4011	-7.1610	WGS84	30	Pjotr Oosterbroek	Morphology	Nephrotoma appendiculata pertenua Oosterbroek, 1978	Animalia | Arthropoda | Insecta | Diptera | Tipulidae | Tipulinae | Nephrotoma	Animalia	Arthropoda	Insecta	Diptera	Tipulidae
7fbc766d-8201-4a9b-a8e7-eb02260b1cde	PhysicalObject	2021-07-19	en	https://creativecommons.org/licenses/by/4.0/legalcode	Research Center in Biodiversity and Genetic Resources	37560003-ae75-43c3-95aa-48c98797aa2a	4ec2b246-f5fa-4b90-9a8d-ddafc2a3f970	4257bc94-7319-4378-b64c-77757c1250a4	CIBIO	InBIO Barcoding Initiative	DS-IBIDP02 IBI-Diptera 02	CIBIO	PreservedSpecimen	{"BOLD_ProcessID":"IBIDP248-19" | "BOLD_BINURI":"BOLD:ADX1669" | "GenBank_Accession":"MZ196819"}	7fbc766d-8201-4a9b-a8e7-eb02260b1cde	INV06177	Sónia Ferreira	1	Male	Adult	whole animal (ETOH) | DNA extract	in collection	http://boldsystems.org/index.php/Public_RecordView?processid=IBIDP248-19 | http://www.ncbi.nlm.nih.gov/nuccore/MZ196819	2018-04-24	2018	04	24	INV06177	Europe	Portugal	PT	Vila Real	Alijó	São Mamede de Riba Tua			41.2268	-7.4256	WGS84	30	Pjotr Oosterbroek	Morphology, corroborated by BOLD ID Engine	Nephrotoma appendiculata pertenua Oosterbroek, 1978	Animalia | Arthropoda | Insecta | Diptera | Tipulidae | Tipulinae | Nephrotoma	Animalia	Arthropoda	Insecta	Diptera	Tipulidae
4adcab55-795d-420d-a64b-c2e9d5f7c369	PhysicalObject	2021-07-19	en	https://creativecommons.org/licenses/by/4.0/legalcode	Research Center in Biodiversity and Genetic Resources	37560003-ae75-43c3-95aa-48c98797aa2a	4ec2b246-f5fa-4b90-9a8d-ddafc2a3f970	4257bc94-7319-4378-b64c-77757c1250a4	CIBIO	InBIO Barcoding Initiative	DS-IBIDP02 IBI-Diptera 02	CIBIO	PreservedSpecimen	{"BOLD_ProcessID":"IBIDP249-19" | "BOLD_BINURI":"BOLD:ADX1669" | "GenBank_Accession":"MZ196773"}	4adcab55-795d-420d-a64b-c2e9d5f7c369	INV06178	Sónia Ferreira	1	Male	Adult	whole animal (ETOH) | DNA extract	in collection	http://boldsystems.org/index.php/Public_RecordView?processid=IBIDP249-19 | http://www.ncbi.nlm.nih.gov/nuccore/MZ196773	2018-04-25	2018	04	25	INV06178	Europe	Portugal	PT	Bragança	Vila Flor	Vilarinho das Azenhas			41.3879	-7.2018	WGS84	30	Pjotr Oosterbroek	Morphology	Nephrotoma appendiculata pertenua Oosterbroek, 1978	Animalia | Arthropoda | Insecta | Diptera | Tipulidae | Tipulinae | Nephrotoma	Animalia	Arthropoda	Insecta	Diptera	Tipulidae
595f1eee-da57-49da-9105-3d4c40227680	PhysicalObject	2021-07-19	en	https://creativecommons.org/licenses/by/4.0/legalcode	Research Center in Biodiversity and Genetic Resources	37560003-ae75-43c3-95aa-48c98797aa2a	4ec2b246-f5fa-4b90-9a8d-ddafc2a3f970	4257bc94-7319-4378-b64c-77757c1250a4	CIBIO	InBIO Barcoding Initiative	DS-IBIDP02 IBI-Diptera 02	CIBIO	PreservedSpecimen	{"BOLD_ProcessID":"IBIDP251-19" | "BOLD_BINURI":"BOLD:ADX7619" | "GenBank_Accession":"MZ196860"}	595f1eee-da57-49da-9105-3d4c40227680	INV06181	Sónia Ferreira	1	Male	Adult	whole animal (ETOH) | DNA extract	in collection	http://boldsystems.org/index.php/Public_RecordView?processid=IBIDP251-19 | http://www.ncbi.nlm.nih.gov/nuccore/MZ196860	2018-04-25	2018	04	25	INV06181	Europe	Portugal	PT	Bragança	Vila Flor	Vilarinho das Azenhas			41.3738	-7.2032	WGS84	30	Pjotr Oosterbroek	Morphology	Limonia maculipennis (Meigen & Wiedemann, 1818)	Animalia | Arthropoda | Insecta | Diptera | Limoniidae | Limoniinae | Limonia	Animalia	Arthropoda	Insecta	Diptera	Limoniidae
c294952f-e941-4f97-a7d4-938694aca2a7	PhysicalObject	2021-07-19	en	https://creativecommons.org/licenses/by/4.0/legalcode	Research Center in Biodiversity and Genetic Resources	37560003-ae75-43c3-95aa-48c98797aa2a	4ec2b246-f5fa-4b90-9a8d-ddafc2a3f970	4257bc94-7319-4378-b64c-77757c1250a4	CIBIO	InBIO Barcoding Initiative	DS-IBIDP02 IBI-Diptera 02	CIBIO	PreservedSpecimen	{"BOLD_ProcessID":"IBIDP252-19" | "BOLD_BINURI":"BOLD:AEC9536" | "GenBank_Accession":"MZ196786"}	c294952f-e941-4f97-a7d4-938694aca2a7	INV06182	Sónia Ferreira	1	Male	Adult	whole animal (ETOH) | DNA extract	in collection	http://boldsystems.org/index.php/Public_RecordView?processid=IBIDP252-19 | http://www.ncbi.nlm.nih.gov/nuccore/MZ196786	2018-04-25	2018	04	25	INV06182	Europe	Portugal	PT	Bragança	Vila Flor	Vilarinho das Azenhas			41.3738	-7.2032	WGS84	30	Pjotr Oosterbroek	Morphology	Nephrotoma submaculosa Edwards, 1928	Animalia | Arthropoda | Insecta | Diptera | Tipulidae | Tipulinae | Nephrotoma	Animalia	Arthropoda	Insecta	Diptera	Tipulidae
5ed78aa2-1b85-48bf-bff4-145142f68845	PhysicalObject	2021-07-19	en	https://creativecommons.org/licenses/by/4.0/legalcode	Research Center in Biodiversity and Genetic Resources	37560003-ae75-43c3-95aa-48c98797aa2a	4ec2b246-f5fa-4b90-9a8d-ddafc2a3f970	4257bc94-7319-4378-b64c-77757c1250a4	CIBIO	InBIO Barcoding Initiative	DS-IBIDP02 IBI-Diptera 02	CIBIO	PreservedSpecimen	{"BOLD_ProcessID":"IBIDP254-19" | "BOLD_BINURI":"BOLD:ADX1669" | "GenBank_Accession":"MZ196653"}	5ed78aa2-1b85-48bf-bff4-145142f68845	INV06192	Sónia Ferreira	1	Female	Adult	whole animal (ETOH) | DNA extract	in collection	http://boldsystems.org/index.php/Public_RecordView?processid=IBIDP254-19 | http://www.ncbi.nlm.nih.gov/nuccore/MZ196653	2018-03-16	2018	03	16	INV06192	Europe	Portugal	PT	Leiria	Pombal	Ereiras			39.9365	-8.5377	WGS84	30	Pjotr Oosterbroek	Morphology	Nephrotoma appendiculata pertenua Oosterbroek, 1978	Animalia | Arthropoda | Insecta | Diptera | Tipulidae | Tipulinae | Nephrotoma	Animalia	Arthropoda	Insecta	Diptera	Tipulidae
209548c9-51f9-4509-b649-95c1a392fc82	PhysicalObject	2021-07-19	en	https://creativecommons.org/licenses/by/4.0/legalcode	Research Center in Biodiversity and Genetic Resources	37560003-ae75-43c3-95aa-48c98797aa2a	4ec2b246-f5fa-4b90-9a8d-ddafc2a3f970	4257bc94-7319-4378-b64c-77757c1250a4	CIBIO	InBIO Barcoding Initiative	DS-IBIDP02 IBI-Diptera 02	CIBIO	PreservedSpecimen	{"BOLD_ProcessID":"IBIDP255-19" | "BOLD_BINURI":"BOLD:ADX1669" | "GenBank_Accession":"MZ196527"}	209548c9-51f9-4509-b649-95c1a392fc82	INV06193	Sónia Ferreira	1	Female	Adult	whole animal (ETOH) | DNA extract	in collection	http://boldsystems.org/index.php/Public_RecordView?processid=IBIDP255-19 | http://www.ncbi.nlm.nih.gov/nuccore/MZ196527	2018-03-30	2018	03	30	INV06193	Europe	Portugal	PT	Aveiro	Mealhada	Grada			40.2970	-8.4740	WGS84	30	Pjotr Oosterbroek	Morphology	Nephrotoma appendiculata pertenua Oosterbroek, 1978	Animalia | Arthropoda | Insecta | Diptera | Tipulidae | Tipulinae | Nephrotoma	Animalia	Arthropoda	Insecta	Diptera	Tipulidae
22234d56-8da0-4c60-a9ae-7e2052f0d701	PhysicalObject	2021-07-19	en	https://creativecommons.org/licenses/by/4.0/legalcode	Research Center in Biodiversity and Genetic Resources	37560003-ae75-43c3-95aa-48c98797aa2a	4ec2b246-f5fa-4b90-9a8d-ddafc2a3f970	4257bc94-7319-4378-b64c-77757c1250a4	CIBIO	InBIO Barcoding Initiative	DS-IBIDP02 IBI-Diptera 02	CIBIO	PreservedSpecimen	{"BOLD_ProcessID":"IBIDP256-19" | "BOLD_BINURI":"BOLD:AEC9486" | "GenBank_Accession":"MZ196708"}	22234d56-8da0-4c60-a9ae-7e2052f0d701	INV06199	Sónia Ferreira	1	Male	Adult	whole animal (ETOH) | DNA extract	in collection	http://boldsystems.org/index.php/Public_RecordView?processid=IBIDP256-19 | http://www.ncbi.nlm.nih.gov/nuccore/MZ196708	2018-05-10	2018	05	10	INV06199	Europe	Portugal	PT	Porto	Vila do Conde	Vilarinho			41.3411	-8.6923	WGS84	30	Pjotr Oosterbroek	Morphology	Dicranophragma (Brachylimnophila) nemorale (Meigen, 1818)	Animalia | Arthropoda | Insecta | Diptera | Limoniidae | Limnophilinae | Dicranophragma | Brachylimnophila	Animalia	Arthropoda	Insecta	Diptera	Limoniidae
4f1100f0-a256-46f4-821c-e6b1c2e3c02a	PhysicalObject	2021-07-19	en	https://creativecommons.org/licenses/by/4.0/legalcode	Research Center in Biodiversity and Genetic Resources	37560003-ae75-43c3-95aa-48c98797aa2a	4ec2b246-f5fa-4b90-9a8d-ddafc2a3f970	4257bc94-7319-4378-b64c-77757c1250a4	CIBIO	InBIO Barcoding Initiative	DS-IBIDP02 IBI-Diptera 02	CIBIO	PreservedSpecimen	{"BOLD_ProcessID":"IBIDP257-19" | "BOLD_BINURI":"BOLD:AEC9486" | "GenBank_Accession":"MZ196735"}	4f1100f0-a256-46f4-821c-e6b1c2e3c02a	INV06201	Sónia Ferreira	1	Male	Adult	whole animal (ETOH) | DNA extract	in collection	http://boldsystems.org/index.php/Public_RecordView?processid=IBIDP257-19 | http://www.ncbi.nlm.nih.gov/nuccore/MZ196735	2018-05-10	2018	05	10	INV06201	Europe	Portugal	PT	Porto	Vila do Conde	Vilarinho			41.3411	-8.6923	WGS84	30	Pjotr Oosterbroek	Morphology	Dicranophragma (Brachylimnophila) nemorale (Meigen, 1818)	Animalia | Arthropoda | Insecta | Diptera | Limoniidae | Limnophilinae | Dicranophragma | Brachylimnophila	Animalia	Arthropoda	Insecta	Diptera	Limoniidae
82deff16-f463-4633-ab13-02e682abc283	PhysicalObject	2021-07-19	en	https://creativecommons.org/licenses/by/4.0/legalcode	Research Center in Biodiversity and Genetic Resources	37560003-ae75-43c3-95aa-48c98797aa2a	4ec2b246-f5fa-4b90-9a8d-ddafc2a3f970	4257bc94-7319-4378-b64c-77757c1250a4	CIBIO	InBIO Barcoding Initiative	DS-IBIDP02 IBI-Diptera 02	CIBIO	PreservedSpecimen	{"BOLD_ProcessID":"IBIDP258-19" | "BOLD_BINURI":"BOLD:ADZ3321" | "GenBank_Accession":"MZ196613"}	82deff16-f463-4633-ab13-02e682abc283	INV06209	Sónia Ferreira	1	Male	Adult	whole animal (ETOH) | DNA extract	in collection	http://boldsystems.org/index.php/Public_RecordView?processid=IBIDP258-19 | http://www.ncbi.nlm.nih.gov/nuccore/MZ196613	2018-05-10	2018	05	10	INV06209	Europe	Portugal	PT	Porto	Vila do Conde	Vilarinho			41.3411	-8.6923	WGS84	30	Pjotr Oosterbroek	Morphology	Erioconopa diuturna (Walker, 1848)	Animalia | Arthropoda | Insecta | Diptera | Limoniidae | Chioneinae | Erioconopa	Animalia	Arthropoda	Insecta	Diptera	Limoniidae
57385f39-a489-4c70-bb70-d4cbfe1f0e17	PhysicalObject	2021-07-19	en	https://creativecommons.org/licenses/by/4.0/legalcode	Research Center in Biodiversity and Genetic Resources	37560003-ae75-43c3-95aa-48c98797aa2a	4ec2b246-f5fa-4b90-9a8d-ddafc2a3f970	4257bc94-7319-4378-b64c-77757c1250a4	CIBIO	InBIO Barcoding Initiative	DS-IBIDP02 IBI-Diptera 02	CIBIO	PreservedSpecimen	{"BOLD_ProcessID":"IBIDP260-19" | "BOLD_BINURI":"BOLD:ACO3207" | "GenBank_Accession":"MZ196843"}	57385f39-a489-4c70-bb70-d4cbfe1f0e17	INV06218	Sónia Ferreira	1	Male	Adult	whole animal (ETOH) | DNA extract	in collection	http://boldsystems.org/index.php/Public_RecordView?processid=IBIDP260-19 | http://www.ncbi.nlm.nih.gov/nuccore/MZ196843	2018-05-12	2018	05	12	INV06218	Europe	Portugal	PT	Coimbra	Figueira da Foz	Ilha da Murraceira			40.1354	-8.8364	WGS84	30	Pjotr Oosterbroek	Morphology	Symplecta (Trimicra) pilipes (Fabricius, 1787)	Animalia | Arthropoda | Insecta | Diptera | Limoniidae | Chioneinae | Symplecta | Trimicra	Animalia	Arthropoda	Insecta	Diptera	Limoniidae
95dd835f-9024-41d5-9150-a0bd77172d84	PhysicalObject	2021-07-19	en	https://creativecommons.org/licenses/by/4.0/legalcode	Research Center in Biodiversity and Genetic Resources	37560003-ae75-43c3-95aa-48c98797aa2a	4ec2b246-f5fa-4b90-9a8d-ddafc2a3f970	4257bc94-7319-4378-b64c-77757c1250a4	CIBIO	InBIO Barcoding Initiative	DS-IBIDP02 IBI-Diptera 02	CIBIO	PreservedSpecimen	{"BOLD_ProcessID":"IBIDP261-19" | "BOLD_BINURI":"BOLD:ADX0912" | "GenBank_Accession":"MZ196711"}	95dd835f-9024-41d5-9150-a0bd77172d84	INV06269	Sónia Ferreira	1	Male	Adult	whole animal (ETOH) | DNA extract	in collection	http://boldsystems.org/index.php/Public_RecordView?processid=IBIDP261-19 | http://www.ncbi.nlm.nih.gov/nuccore/MZ196711	2018-04-25	2018	04	25	INV06269	Europe	Portugal	PT	Vila Real	Mirandela	Frechas			41.4011	-7.1610	WGS84	30	Pjotr Oosterbroek	Morphology, corroborated by BOLD ID Engine	Tipula (Lunatipula) zarcoi Mannheims, 1967	Animalia | Arthropoda | Insecta | Diptera | Tipulidae | Tipulinae | Tipula | Lunatipula	Animalia	Arthropoda	Insecta	Diptera	Tipulidae
5cf292a8-72ab-4c9f-90df-82cef80fc59f	PhysicalObject	2021-07-19	en	https://creativecommons.org/licenses/by/4.0/legalcode	Research Center in Biodiversity and Genetic Resources	37560003-ae75-43c3-95aa-48c98797aa2a	4ec2b246-f5fa-4b90-9a8d-ddafc2a3f970	4257bc94-7319-4378-b64c-77757c1250a4	CIBIO	InBIO Barcoding Initiative	DS-IBIDP02 IBI-Diptera 02	CIBIO	PreservedSpecimen	{"BOLD_ProcessID":"IBIDP262-19" | "BOLD_BINURI":"BOLD:ADX5268" | "GenBank_Accession":"MZ196668"}	5cf292a8-72ab-4c9f-90df-82cef80fc59f	INV06270	Sónia Ferreira	1	Male	Adult	whole animal (ETOH) | DNA extract	in collection	http://boldsystems.org/index.php/Public_RecordView?processid=IBIDP262-19 | http://www.ncbi.nlm.nih.gov/nuccore/MZ196668	2018-04-25	2018	04	25	INV06270	Europe	Portugal	PT	Bragança	Vila Flor	Vilarinho das Azenhas			41.3736	-7.2034	WGS84	30	Pjotr Oosterbroek	Morphology	Nephrotoma sullingtonensis Edwards, 1938	Animalia | Arthropoda | Insecta | Diptera | Tipulidae | Tipulinae | Nephrotoma	Animalia	Arthropoda	Insecta	Diptera	Tipulidae
6af9a0ee-aaff-4d0d-b371-6341101d6d49	PhysicalObject	2021-07-19	en	https://creativecommons.org/licenses/by/4.0/legalcode	Research Center in Biodiversity and Genetic Resources	37560003-ae75-43c3-95aa-48c98797aa2a	4ec2b246-f5fa-4b90-9a8d-ddafc2a3f970	4257bc94-7319-4378-b64c-77757c1250a4	CIBIO	InBIO Barcoding Initiative	DS-IBIDP02 IBI-Diptera 02	CIBIO	PreservedSpecimen	{"BOLD_ProcessID":"IBIDP263-19" | "BOLD_BINURI":"BOLD:ADX0912" | "GenBank_Accession":"MZ196637"}	6af9a0ee-aaff-4d0d-b371-6341101d6d49	INV06271	Sónia Ferreira	1	Female	Adult	whole animal (ETOH) | DNA extract	in collection	http://boldsystems.org/index.php/Public_RecordView?processid=IBIDP263-19 | http://www.ncbi.nlm.nih.gov/nuccore/MZ196637	2018-04-23	2018	04	23	INV06271	Europe	Portugal	PT	Vila Real	Alijó	Quinta das Malvedos			41.2161	-7.4369	WGS84	30	Pjotr Oosterbroek	Morphology	Tipula (Lunatipula) zarcoi Mannheims, 1967	Animalia | Arthropoda | Insecta | Diptera | Tipulidae | Tipulinae | Tipula | Lunatipula	Animalia	Arthropoda	Insecta	Diptera	Tipulidae
d56ef2ef-c70c-436b-a7f5-53a05429a790	PhysicalObject	2021-07-19	en	https://creativecommons.org/licenses/by/4.0/legalcode	Research Center in Biodiversity and Genetic Resources	37560003-ae75-43c3-95aa-48c98797aa2a	4ec2b246-f5fa-4b90-9a8d-ddafc2a3f970	4257bc94-7319-4378-b64c-77757c1250a4	CIBIO	InBIO Barcoding Initiative	DS-IBIDP02 IBI-Diptera 02	CIBIO	PreservedSpecimen	{"BOLD_ProcessID":"IBIDP264-19" | "BOLD_BINURI":"BOLD:AEC9536" | "GenBank_Accession":"MZ196642"}	d56ef2ef-c70c-436b-a7f5-53a05429a790	INV06272	Sónia Ferreira	1	Female	Adult	whole animal (ETOH) | DNA extract	in collection	http://boldsystems.org/index.php/Public_RecordView?processid=IBIDP264-19 | http://www.ncbi.nlm.nih.gov/nuccore/MZ196642	2018-04-23	2018	04	23	INV06272	Europe	Portugal	PT	Vila Real	Alijó	Quinta das Malvedos			41.2161	-7.4369	WGS84	30	Pjotr Oosterbroek	Morphology	Nephrotoma submaculosa Edwards, 1928	Animalia | Arthropoda | Insecta | Diptera | Tipulidae | Tipulinae | Nephrotoma	Animalia	Arthropoda	Insecta	Diptera	Tipulidae
ad4999d3-fc83-40d7-ad3e-3d6fab90fc8a	PhysicalObject	2021-07-19	en	https://creativecommons.org/licenses/by/4.0/legalcode	Research Center in Biodiversity and Genetic Resources	37560003-ae75-43c3-95aa-48c98797aa2a	4ec2b246-f5fa-4b90-9a8d-ddafc2a3f970	4257bc94-7319-4378-b64c-77757c1250a4	CIBIO	InBIO Barcoding Initiative	DS-IBIDP02 IBI-Diptera 02	CIBIO	PreservedSpecimen	{"BOLD_ProcessID":"IBIDP265-19" | "BOLD_BINURI":"BOLD:ADV9772" | "GenBank_Accession":"MZ196645"}	ad4999d3-fc83-40d7-ad3e-3d6fab90fc8a	INV06273	Sónia Ferreira	1	Male	Adult	whole animal (ETOH) | DNA extract	in collection	http://boldsystems.org/index.php/Public_RecordView?processid=IBIDP265-19 | http://www.ncbi.nlm.nih.gov/nuccore/MZ196645	2018-04-25	2018	04	25	INV06273	Europe	Portugal	PT	Vila Real	Mirandela	Frechas			41.4011	-7.1610	WGS84	30	Pjotr Oosterbroek	Morphology	Tipula (Lunatipula) parallela Theischinger, 1977	Animalia | Arthropoda | Insecta | Diptera | Tipulidae | Tipulinae | Tipula | Lunatipula	Animalia	Arthropoda	Insecta	Diptera	Tipulidae
fc95d7df-5e0d-4eff-9740-8f8b7946b520	PhysicalObject	2021-07-19	en	https://creativecommons.org/licenses/by/4.0/legalcode	Research Center in Biodiversity and Genetic Resources	37560003-ae75-43c3-95aa-48c98797aa2a	4ec2b246-f5fa-4b90-9a8d-ddafc2a3f970	4257bc94-7319-4378-b64c-77757c1250a4	CIBIO	InBIO Barcoding Initiative	DS-IBIDP02 IBI-Diptera 02	CIBIO	PreservedSpecimen	{"BOLD_ProcessID":"IBIDP266-19" | "BOLD_BINURI":"BOLD:ADV9772" | "GenBank_Accession":"MZ196920"}	fc95d7df-5e0d-4eff-9740-8f8b7946b520	INV06274	Sónia Ferreira	1	Male	Adult	whole animal (ETOH) | DNA extract	in collection	http://boldsystems.org/index.php/Public_RecordView?processid=IBIDP266-19 | http://www.ncbi.nlm.nih.gov/nuccore/MZ196920	2018-04-25	2018	04	25	INV06274	Europe	Portugal	PT	Vila Real	Mirandela	Frechas			41.4011	-7.1610	WGS84	30	Pjotr Oosterbroek	Morphology, corroborated by BOLD ID Engine	Tipula (Lunatipula) parallela Theischinger, 1977	Animalia | Arthropoda | Insecta | Diptera | Tipulidae | Tipulinae | Tipula | Lunatipula	Animalia	Arthropoda	Insecta	Diptera	Tipulidae
e88b3b62-8e11-47f1-891d-9d1e516d6a2e	PhysicalObject	2021-07-19	en	https://creativecommons.org/licenses/by/4.0/legalcode	Research Center in Biodiversity and Genetic Resources	37560003-ae75-43c3-95aa-48c98797aa2a	4ec2b246-f5fa-4b90-9a8d-ddafc2a3f970	4257bc94-7319-4378-b64c-77757c1250a4	CIBIO	InBIO Barcoding Initiative	DS-IBIDP02 IBI-Diptera 02	CIBIO	PreservedSpecimen	{"BOLD_ProcessID":"IBIDP267-19" | "BOLD_BINURI":"BOLD:ADX1669" | "GenBank_Accession":"MZ196724"}	e88b3b62-8e11-47f1-891d-9d1e516d6a2e	INV06275	Sónia Ferreira	1	Female	Adult	whole animal (ETOH) | DNA extract	in collection	http://boldsystems.org/index.php/Public_RecordView?processid=IBIDP267-19 | http://www.ncbi.nlm.nih.gov/nuccore/MZ196724	2018-04-24	2018	04	24	INV06275	Europe	Portugal	PT	Bragança	Carrazeda de Ansiães	Quinta do Smith			41.2131	-7.4277	WGS84	30	Pjotr Oosterbroek	Morphology	Nephrotoma appendiculata pertenua Oosterbroek, 1978	Animalia | Arthropoda | Insecta | Diptera | Tipulidae | Tipulinae | Nephrotoma	Animalia	Arthropoda	Insecta	Diptera	Tipulidae
18f0a267-7094-4ddb-bf4a-7c3844dcd20d	PhysicalObject	2021-07-19	en	https://creativecommons.org/licenses/by/4.0/legalcode	Research Center in Biodiversity and Genetic Resources	37560003-ae75-43c3-95aa-48c98797aa2a	4ec2b246-f5fa-4b90-9a8d-ddafc2a3f970	4257bc94-7319-4378-b64c-77757c1250a4	CIBIO	InBIO Barcoding Initiative	DS-IBIDP02 IBI-Diptera 02	CIBIO	PreservedSpecimen	{"BOLD_ProcessID":"IBIDP268-19" | "BOLD_BINURI":"BOLD:ABW3498" | "GenBank_Accession":"MZ196588"}	18f0a267-7094-4ddb-bf4a-7c3844dcd20d	INV06276	Sónia Ferreira	1	Male	Adult	whole animal (ETOH) | DNA extract	in collection	http://boldsystems.org/index.php/Public_RecordView?processid=IBIDP268-19 | http://www.ncbi.nlm.nih.gov/nuccore/MZ196588	2018-04-24	2018	04	24	INV06276	Europe	Portugal	PT	Vila Real	Alijó	São Mamede de Riba Tua			41.2268	-7.4256	WGS84	30	Pjotr Oosterbroek	Morphology	Nephrotoma submaculosa Edwards, 1928	Animalia | Arthropoda | Insecta | Diptera | Tipulidae | Tipulinae | Nephrotoma	Animalia	Arthropoda	Insecta	Diptera	Tipulidae
d622f330-7184-4fbe-beec-4e36c4e3fcc3	PhysicalObject	2021-07-19	en	https://creativecommons.org/licenses/by/4.0/legalcode	Research Center in Biodiversity and Genetic Resources	37560003-ae75-43c3-95aa-48c98797aa2a	4ec2b246-f5fa-4b90-9a8d-ddafc2a3f970	4257bc94-7319-4378-b64c-77757c1250a4	CIBIO	InBIO Barcoding Initiative	DS-IBIDP02 IBI-Diptera 02	CIBIO	PreservedSpecimen	{"BOLD_ProcessID":"IBIDP269-19" | "BOLD_BINURI":"BOLD:ADV9772" | "GenBank_Accession":"MZ196749"}	d622f330-7184-4fbe-beec-4e36c4e3fcc3	INV06277	Sónia Ferreira	1	Male	Adult	whole animal (ETOH) | DNA extract	in collection	http://boldsystems.org/index.php/Public_RecordView?processid=IBIDP269-19 | http://www.ncbi.nlm.nih.gov/nuccore/MZ196749	2018-04-25	2018	04	25	INV06277	Europe	Portugal	PT	Bragança	Vila Flor	Vilarinho das Azenhas			41.3879	-7.2018	WGS84	30	Pjotr Oosterbroek	Morphology	Tipula (Lunatipula) parallela Theischinger, 1977	Animalia | Arthropoda | Insecta | Diptera | Tipulidae | Tipulinae | Tipula | Lunatipula	Animalia	Arthropoda	Insecta	Diptera	Tipulidae
d3c8d2fa-a558-4ab2-b709-ba543d7c2019	PhysicalObject	2021-07-19	en	https://creativecommons.org/licenses/by/4.0/legalcode	Research Center in Biodiversity and Genetic Resources	37560003-ae75-43c3-95aa-48c98797aa2a	4ec2b246-f5fa-4b90-9a8d-ddafc2a3f970	4257bc94-7319-4378-b64c-77757c1250a4	CIBIO	InBIO Barcoding Initiative	DS-IBIDP02 IBI-Diptera 02	CIBIO	PreservedSpecimen	{"BOLD_ProcessID":"IBIDP270-19" | "BOLD_BINURI":"BOLD:ADX7515" | "GenBank_Accession":"MZ196675"}	d3c8d2fa-a558-4ab2-b709-ba543d7c2019	INV06278	Sónia Ferreira	1	Male	Adult	whole animal (ETOH) | DNA extract	in collection	http://boldsystems.org/index.php/Public_RecordView?processid=IBIDP270-19 | http://www.ncbi.nlm.nih.gov/nuccore/MZ196675	2018-04-25	2018	04	25	INV06278	Europe	Portugal	PT	Bragança	Vila Flor	Vilarinho das Azenhas			41.3879	-7.2018	WGS84	30	Pjotr Oosterbroek	Morphology	Tipula (Lunatipula) iberica Mannheims, 1963	Animalia | Arthropoda | Insecta | Diptera | Tipulidae | Tipulinae | Tipula | Lunatipula	Animalia	Arthropoda	Insecta	Diptera	Tipulidae
011cdb89-23af-429c-8542-ce72ca817aa9	PhysicalObject	2021-07-19	en	https://creativecommons.org/licenses/by/4.0/legalcode	Research Center in Biodiversity and Genetic Resources	37560003-ae75-43c3-95aa-48c98797aa2a	4ec2b246-f5fa-4b90-9a8d-ddafc2a3f970	4257bc94-7319-4378-b64c-77757c1250a4	CIBIO	InBIO Barcoding Initiative	DS-IBIDP02 IBI-Diptera 02	CIBIO	PreservedSpecimen	{"BOLD_ProcessID":"IBIDP271-19" | "BOLD_BINURI":"BOLD:ADX0913" | "GenBank_Accession":"MZ196557"}	011cdb89-23af-429c-8542-ce72ca817aa9	INV06279	Sónia Ferreira	1	Female	Adult	whole animal (ETOH) | DNA extract	in collection	http://boldsystems.org/index.php/Public_RecordView?processid=IBIDP271-19 | http://www.ncbi.nlm.nih.gov/nuccore/MZ196557	2018-04-24	2018	04	24	INV06279	Europe	Portugal	PT	Bragança	Carrazeda de Ansiães	Barroco			41.2267	-7.4066	WGS84	30		BOLD ID Engine	Tipula (Lunatipula) trifasciculata Strobl, 1900	Animalia | Arthropoda | Insecta | Diptera | Tipulidae | Tipulinae | Tipula | Lunatipula	Animalia	Arthropoda	Insecta	Diptera	Tipulidae
6d5f1f9d-3049-4432-a5af-1dab48a9f16f	PhysicalObject	2021-07-19	en	https://creativecommons.org/licenses/by/4.0/legalcode	Research Center in Biodiversity and Genetic Resources	37560003-ae75-43c3-95aa-48c98797aa2a	4ec2b246-f5fa-4b90-9a8d-ddafc2a3f970	4257bc94-7319-4378-b64c-77757c1250a4	CIBIO	InBIO Barcoding Initiative	DS-IBIDP02 IBI-Diptera 02	CIBIO	PreservedSpecimen	{"BOLD_ProcessID":"IBIDP272-19" | "BOLD_BINURI":"BOLD:ADX0912" | "GenBank_Accession":"MZ196785"}	6d5f1f9d-3049-4432-a5af-1dab48a9f16f	INV06280	Sónia Ferreira	1	Female	Adult	whole animal (ETOH) | DNA extract	in collection	http://boldsystems.org/index.php/Public_RecordView?processid=IBIDP272-19 | http://www.ncbi.nlm.nih.gov/nuccore/MZ196785	2018-04-25	2018	04	25	INV06280	Europe	Portugal	PT	Bragança	Vila Flor	Vilarinho das Azenhas			41.3731	-7.2145	WGS84	30		BOLD ID Engine	Tipula (Lunatipula) zarcoi Mannheims, 1967	Animalia | Arthropoda | Insecta | Diptera | Tipulidae | Tipulinae | Tipula | Lunatipula	Animalia	Arthropoda	Insecta	Diptera	Tipulidae
bac02825-12cf-4d53-b0c2-fc2fc2c264b6	PhysicalObject	2021-07-19	en	https://creativecommons.org/licenses/by/4.0/legalcode	Research Center in Biodiversity and Genetic Resources	37560003-ae75-43c3-95aa-48c98797aa2a	4ec2b246-f5fa-4b90-9a8d-ddafc2a3f970	4257bc94-7319-4378-b64c-77757c1250a4	CIBIO	InBIO Barcoding Initiative	DS-IBIDP02 IBI-Diptera 02	CIBIO	PreservedSpecimen	{"BOLD_ProcessID":"IBIDP273-19" | "BOLD_BINURI":"BOLD:ADX1669" | "GenBank_Accession":"MZ196861"}	bac02825-12cf-4d53-b0c2-fc2fc2c264b6	INV06282	Sónia Ferreira	1	Female	Adult	whole animal (ETOH) | DNA extract	in collection	http://boldsystems.org/index.php/Public_RecordView?processid=IBIDP273-19 | http://www.ncbi.nlm.nih.gov/nuccore/MZ196861	2018-04-25	2018	04	25	INV06282	Europe	Portugal	PT	Bragança	Vila Flor	Vilarinho das Azenhas			41.3879	-7.2018	WGS84	30	Pjotr Oosterbroek	Morphology	Nephrotoma appendiculata pertenua Oosterbroek, 1978	Animalia | Arthropoda | Insecta | Diptera | Tipulidae | Tipulinae | Nephrotoma	Animalia	Arthropoda	Insecta	Diptera	Tipulidae
0f609715-1a3b-479a-b0f2-c45ac344f535	PhysicalObject	2021-07-19	en	https://creativecommons.org/licenses/by/4.0/legalcode	Research Center in Biodiversity and Genetic Resources	37560003-ae75-43c3-95aa-48c98797aa2a	4ec2b246-f5fa-4b90-9a8d-ddafc2a3f970	4257bc94-7319-4378-b64c-77757c1250a4	CIBIO	InBIO Barcoding Initiative	DS-IBIDP02 IBI-Diptera 02	CIBIO	PreservedSpecimen	{"BOLD_ProcessID":"IBIDP274-19" | "BOLD_BINURI":"BOLD:ADX0912" | "GenBank_Accession":"MZ196602"}	0f609715-1a3b-479a-b0f2-c45ac344f535	INV06283	Sónia Ferreira	1	Male	Adult	whole animal (ETOH) | DNA extract	in collection	http://boldsystems.org/index.php/Public_RecordView?processid=IBIDP274-19 | http://www.ncbi.nlm.nih.gov/nuccore/MZ196602	2018-04-25	2018	04	25	INV06283	Europe	Portugal	PT	Bragança	Vila Flor	Vilarinho das Azenhas			41.3738	-7.2032	WGS84	30	Pjotr Oosterbroek	Morphology	Tipula (Lunatipula) zarcoi Mannheims, 1967	Animalia | Arthropoda | Insecta | Diptera | Tipulidae | Tipulinae | Tipula | Lunatipula	Animalia	Arthropoda	Insecta	Diptera	Tipulidae
7b28c54d-e568-4378-98bc-9886aca0cb0e	PhysicalObject	2021-07-19	en	https://creativecommons.org/licenses/by/4.0/legalcode	Research Center in Biodiversity and Genetic Resources	37560003-ae75-43c3-95aa-48c98797aa2a	4ec2b246-f5fa-4b90-9a8d-ddafc2a3f970	4257bc94-7319-4378-b64c-77757c1250a4	CIBIO	InBIO Barcoding Initiative	DS-IBIDP02 IBI-Diptera 02	CIBIO	PreservedSpecimen	{"BOLD_ProcessID":"IBIDP275-19" | "BOLD_BINURI":"BOLD:ADX0912" | "GenBank_Accession":"MZ196535"}	7b28c54d-e568-4378-98bc-9886aca0cb0e	INV06284	Sónia Ferreira	1	Female	Adult	whole animal (ETOH) | DNA extract	in collection	http://boldsystems.org/index.php/Public_RecordView?processid=IBIDP275-19 | http://www.ncbi.nlm.nih.gov/nuccore/MZ196535	2018-04-25	2018	04	25	INV06284	Europe	Portugal	PT	Bragança	Vila Flor	Vilarinho das Azenhas			41.3736	-7.2034	WGS84	30		BOLD ID Engine	Tipula (Lunatipula) zarcoi Mannheims, 1967	Animalia | Arthropoda | Insecta | Diptera | Tipulidae | Tipulinae | Tipula | Lunatipula	Animalia	Arthropoda	Insecta	Diptera	Tipulidae
5f3e3ba8-19e0-4db3-8f51-d40513ca1083	PhysicalObject	2021-07-19	en	https://creativecommons.org/licenses/by/4.0/legalcode	Research Center in Biodiversity and Genetic Resources	37560003-ae75-43c3-95aa-48c98797aa2a	4ec2b246-f5fa-4b90-9a8d-ddafc2a3f970	4257bc94-7319-4378-b64c-77757c1250a4	CIBIO	InBIO Barcoding Initiative	DS-IBIDP02 IBI-Diptera 02	CIBIO	PreservedSpecimen	{"BOLD_ProcessID":"IBIDP276-19" | "BOLD_BINURI":"BOLD:ADX7619" | "GenBank_Accession":"MZ196835"}	5f3e3ba8-19e0-4db3-8f51-d40513ca1083	INV06287	Sónia Ferreira	1	Male	Adult	whole animal (ETOH) | DNA extract	in collection	http://boldsystems.org/index.php/Public_RecordView?processid=IBIDP276-19 | http://www.ncbi.nlm.nih.gov/nuccore/MZ196835	2018-04-26	2018	04	26	INV06287	Europe	Portugal	PT	Bragança	Vila Flor	Freixiel			41.3156	-7.2193	WGS84	30	Pjotr Oosterbroek	Morphology	Limonia maculipennis (Meigen & Wiedemann, 1818)	Animalia | Arthropoda | Insecta | Diptera | Limoniidae | Limoniinae | Limonia	Animalia	Arthropoda	Insecta	Diptera	Limoniidae
4775b834-c840-4ac1-926a-1f0ee490f95e	PhysicalObject	2021-07-19	en	https://creativecommons.org/licenses/by/4.0/legalcode	Research Center in Biodiversity and Genetic Resources	37560003-ae75-43c3-95aa-48c98797aa2a	4ec2b246-f5fa-4b90-9a8d-ddafc2a3f970	4257bc94-7319-4378-b64c-77757c1250a4	CIBIO	InBIO Barcoding Initiative	DS-IBIDP02 IBI-Diptera 02	CIBIO	PreservedSpecimen	{"BOLD_ProcessID":"IBIDP277-19" | "BOLD_BINURI":"BOLD:AAD2491" | "GenBank_Accession":"MZ196540"}	4775b834-c840-4ac1-926a-1f0ee490f95e	INV06345	Sónia Ferreira	1	Female	Adult	whole animal (ETOH) | DNA extract	in collection	http://boldsystems.org/index.php/Public_RecordView?processid=IBIDP277-19 | http://www.ncbi.nlm.nih.gov/nuccore/MZ196540	2018-05-18	2018	05	18	INV06345	Europe	Portugal	PT	Bragança	Vinhais	North of Saigueiro			41.9057	-7.0304	WGS84	30	Pjotr Oosterbroek	Morphology	Tipula (Lunatipula) vernalis Meigen, 1804	Animalia | Arthropoda | Insecta | Diptera | Tipulidae | Tipulinae | Tipula | Lunatipula	Animalia	Arthropoda	Insecta	Diptera	Tipulidae
6d1f9b55-da83-46ba-876c-97f6877eef45	PhysicalObject	2021-07-19	en	https://creativecommons.org/licenses/by/4.0/legalcode	Research Center in Biodiversity and Genetic Resources	37560003-ae75-43c3-95aa-48c98797aa2a	4ec2b246-f5fa-4b90-9a8d-ddafc2a3f970	4257bc94-7319-4378-b64c-77757c1250a4	CIBIO	InBIO Barcoding Initiative	DS-IBIDP02 IBI-Diptera 02	CIBIO	PreservedSpecimen	{"BOLD_ProcessID":"IBIDP278-19" | "BOLD_BINURI":"BOLD:AAD2491" | "GenBank_Accession":"MZ196666"}	6d1f9b55-da83-46ba-876c-97f6877eef45	INV06347	Sónia Ferreira	1	Male	Adult	whole animal (ETOH) | DNA extract	in collection	http://boldsystems.org/index.php/Public_RecordView?processid=IBIDP278-19 | http://www.ncbi.nlm.nih.gov/nuccore/MZ196666	2018-05-18	2018	05	18	INV06347	Europe	Portugal	PT	Bragança	Vinhais	North of Saigueiro			41.9057	-7.0304	WGS84	30	Pjotr Oosterbroek	Morphology	Tipula (Lunatipula) vernalis Meigen, 1804	Animalia | Arthropoda | Insecta | Diptera | Tipulidae | Tipulinae | Tipula | Lunatipula	Animalia	Arthropoda	Insecta	Diptera	Tipulidae
dc02b260-f4a0-4101-90b4-cfa2e5450acd	PhysicalObject	2021-07-19	en	https://creativecommons.org/licenses/by/4.0/legalcode	Research Center in Biodiversity and Genetic Resources	37560003-ae75-43c3-95aa-48c98797aa2a	4ec2b246-f5fa-4b90-9a8d-ddafc2a3f970	4257bc94-7319-4378-b64c-77757c1250a4	CIBIO	InBIO Barcoding Initiative	DS-IBIDP02 IBI-Diptera 02	CIBIO	PreservedSpecimen	{"BOLD_ProcessID":"IBIDP279-19" | "BOLD_BINURI":"BOLD:AEC8914" | "GenBank_Accession":"MZ196712"}	dc02b260-f4a0-4101-90b4-cfa2e5450acd	INV06356	Sónia Ferreira	1	Female	Adult	whole animal (ETOH) | DNA extract	in collection	http://boldsystems.org/index.php/Public_RecordView?processid=IBIDP279-19 | http://www.ncbi.nlm.nih.gov/nuccore/MZ196712	2018-05-18	2018	05	18	INV06356	Europe	Portugal	PT	Bragança	Bragança	Capela de Santo Amaro	770		41.8929	-6.8397	WGS84	30	Pjotr Oosterbroek	Morphology	Hexatoma (Hexatoma) nigra Latreille, 1809	Animalia | Arthropoda | Insecta | Diptera | Limoniidae | Limnophilinae | Hexatoma | Hexatoma	Animalia	Arthropoda	Insecta	Diptera	Limoniidae
3f2a6968-5cc1-4918-8ba7-e12e8937156e	PhysicalObject	2021-07-19	en	https://creativecommons.org/licenses/by/4.0/legalcode	Research Center in Biodiversity and Genetic Resources	37560003-ae75-43c3-95aa-48c98797aa2a	4ec2b246-f5fa-4b90-9a8d-ddafc2a3f970	4257bc94-7319-4378-b64c-77757c1250a4	CIBIO	InBIO Barcoding Initiative	DS-IBIDP02 IBI-Diptera 02	CIBIO	PreservedSpecimen	{"BOLD_ProcessID":"IBIDP280-19" | "BOLD_BINURI":"BOLD:AEC9714" | "GenBank_Accession":"MZ196911"}	3f2a6968-5cc1-4918-8ba7-e12e8937156e	INV06357	Sónia Ferreira	1	Male	Adult	whole animal (ETOH) | DNA extract	in collection	http://boldsystems.org/index.php/Public_RecordView?processid=IBIDP280-19 | http://www.ncbi.nlm.nih.gov/nuccore/MZ196911	2018-05-18	2018	05	18	INV06357	Europe	Portugal	PT	Bragança	Bragança	Capela de Santo Amaro	770		41.8929	-6.8397	WGS84	30	Pjotr Oosterbroek	Morphology	Limonia hercegovinae (Strobl, 1898)	Animalia | Arthropoda | Insecta | Diptera | Limoniidae | Limoniinae | Limonia	Animalia	Arthropoda	Insecta	Diptera	Limoniidae
3770aaac-9b09-47b5-945d-c113173e8f69	PhysicalObject	2021-07-19	en	https://creativecommons.org/licenses/by/4.0/legalcode	Research Center in Biodiversity and Genetic Resources	37560003-ae75-43c3-95aa-48c98797aa2a	4ec2b246-f5fa-4b90-9a8d-ddafc2a3f970	4257bc94-7319-4378-b64c-77757c1250a4	CIBIO	InBIO Barcoding Initiative	DS-IBIDP02 IBI-Diptera 02	CIBIO	PreservedSpecimen	{"BOLD_ProcessID":"IBIDP281-19" | "BOLD_BINURI":"BOLD:ADX7515" | "GenBank_Accession":"MZ196854"}	3770aaac-9b09-47b5-945d-c113173e8f69	INV06358	Sónia Ferreira	1	Male	Adult	whole animal (ETOH) | DNA extract	in collection	http://boldsystems.org/index.php/Public_RecordView?processid=IBIDP281-19 | http://www.ncbi.nlm.nih.gov/nuccore/MZ196854	2018-05-18	2018	05	18	INV06358	Europe	Portugal	PT	Bragança	Bragança	Capela de Santo Amaro	770		41.8929	-6.8397	WGS84	30	Pjotr Oosterbroek	Morphology	Tipula (Lunatipula) iberica Mannheims, 1963	Animalia | Arthropoda | Insecta | Diptera | Tipulidae | Tipulinae | Tipula | Lunatipula	Animalia	Arthropoda	Insecta	Diptera	Tipulidae
61466df9-7202-459f-939f-b36b0dd51a3a	PhysicalObject	2021-07-19	en	https://creativecommons.org/licenses/by/4.0/legalcode	Research Center in Biodiversity and Genetic Resources	37560003-ae75-43c3-95aa-48c98797aa2a	4ec2b246-f5fa-4b90-9a8d-ddafc2a3f970	4257bc94-7319-4378-b64c-77757c1250a4	CIBIO	InBIO Barcoding Initiative	DS-IBIDP02 IBI-Diptera 02	CIBIO	PreservedSpecimen	{"BOLD_ProcessID":"IBIDP282-19" | "BOLD_BINURI":"BOLD:AEC9714" | "GenBank_Accession":"MZ196845"}	61466df9-7202-459f-939f-b36b0dd51a3a	INV06369	Sónia Ferreira	1	Male	Adult	whole animal (ETOH) | DNA extract	in collection	http://boldsystems.org/index.php/Public_RecordView?processid=IBIDP282-19 | http://www.ncbi.nlm.nih.gov/nuccore/MZ196845	2019-09-19	2019	09	19	INV06369	Europe	Portugal	PT	Bragança	Bragança	França	850		41.9052	-6.7757	WGS84	30	Pjotr Oosterbroek	Morphology	Limonia hercegovinae (Strobl, 1898)	Animalia | Arthropoda | Insecta | Diptera | Limoniidae | Limoniinae | Limonia	Animalia	Arthropoda	Insecta	Diptera	Limoniidae
3d73b54b-b2ef-48db-969b-bf76a15893cb	PhysicalObject	2021-07-19	en	https://creativecommons.org/licenses/by/4.0/legalcode	Research Center in Biodiversity and Genetic Resources	37560003-ae75-43c3-95aa-48c98797aa2a	4ec2b246-f5fa-4b90-9a8d-ddafc2a3f970	4257bc94-7319-4378-b64c-77757c1250a4	CIBIO	InBIO Barcoding Initiative	DS-IBIDP02 IBI-Diptera 02	CIBIO	PreservedSpecimen	{"BOLD_ProcessID":"IBIDP283-19" | "BOLD_BINURI":"BOLD:AEC9823" | "GenBank_Accession":"MZ196640"}	3d73b54b-b2ef-48db-969b-bf76a15893cb	INV06375	J. Starý	1	Male	Adult	whole animal (ETOH) | DNA extract	in collection	http://boldsystems.org/index.php/Public_RecordView?processid=IBIDP283-19 | http://www.ncbi.nlm.nih.gov/nuccore/MZ196640	2018-05-19	2018	05	19	INV06375	Europe	Portugal	PT	Bragança	Bragança	França	850		41.9052	-6.7757	WGS84	30	Jaroslav Starý	Morphology	Molophilus (Molophilus) flavus Goetghebuer, 1920	Animalia | Arthropoda | Insecta | Diptera | Limoniidae | Chioneinae | Molophilus | Molophilus	Animalia	Arthropoda	Insecta	Diptera	Limoniidae
44ba9fa3-2a3f-4ef2-9178-a53b6c2f88fa	PhysicalObject	2021-07-19	en	https://creativecommons.org/licenses/by/4.0/legalcode	Research Center in Biodiversity and Genetic Resources	37560003-ae75-43c3-95aa-48c98797aa2a	4ec2b246-f5fa-4b90-9a8d-ddafc2a3f970	4257bc94-7319-4378-b64c-77757c1250a4	CIBIO	InBIO Barcoding Initiative	DS-IBIDP02 IBI-Diptera 02	CIBIO	PreservedSpecimen	{"BOLD_ProcessID":"IBIDP285-19" | "BOLD_BINURI":"BOLD:AEC8914" | "GenBank_Accession":"MZ196815"}	44ba9fa3-2a3f-4ef2-9178-a53b6c2f88fa	INV06477	Sónia Ferreira	1	Male	Adult	whole animal (ETOH) | DNA extract	in collection	http://boldsystems.org/index.php/Public_RecordView?processid=IBIDP285-19 | http://www.ncbi.nlm.nih.gov/nuccore/MZ196815	2018-05-11	2018	05	11	INV06477	Europe	Portugal	PT	Aveiro	Arouca	Frecha da Mizarela			40.8632	-8.2871	WGS84	30	Pjotr Oosterbroek | Jaroslav Starý	Morphology	Hexatoma (Hexatoma) nigra Latreille, 1809	Animalia | Arthropoda | Insecta | Diptera | Limoniidae | Limnophilinae | Hexatoma | Hexatoma	Animalia	Arthropoda	Insecta	Diptera	Limoniidae
ff2215b3-689b-43aa-a08d-b4e8f4f89356	PhysicalObject	2021-07-19	en	https://creativecommons.org/licenses/by/4.0/legalcode	Research Center in Biodiversity and Genetic Resources	37560003-ae75-43c3-95aa-48c98797aa2a	4ec2b246-f5fa-4b90-9a8d-ddafc2a3f970	4257bc94-7319-4378-b64c-77757c1250a4	CIBIO	InBIO Barcoding Initiative	DS-IBIDP02 IBI-Diptera 02	CIBIO	PreservedSpecimen	{"BOLD_ProcessID":"IBIDP286-19" | "BOLD_BINURI":"BOLD:AEC8914" | "GenBank_Accession":"MZ196814"}	ff2215b3-689b-43aa-a08d-b4e8f4f89356	INV06478	Sónia Ferreira	1	Male	Adult	whole animal (ETOH) | DNA extract	in collection	http://boldsystems.org/index.php/Public_RecordView?processid=IBIDP286-19 | http://www.ncbi.nlm.nih.gov/nuccore/MZ196814	2018-05-11	2018	05	11	INV06478	Europe	Portugal	PT	Aveiro	Arouca	Frecha da Mizarela			40.8632	-8.2871	WGS84	30	Pjotr Oosterbroek	Morphology	Hexatoma (Hexatoma) nigra Latreille, 1809	Animalia | Arthropoda | Insecta | Diptera | Limoniidae | Limnophilinae | Hexatoma | Hexatoma	Animalia	Arthropoda	Insecta	Diptera	Limoniidae
8cb0846d-86c2-4165-baef-53a359ad06d4	PhysicalObject	2021-07-19	en	https://creativecommons.org/licenses/by/4.0/legalcode	Research Center in Biodiversity and Genetic Resources	37560003-ae75-43c3-95aa-48c98797aa2a	4ec2b246-f5fa-4b90-9a8d-ddafc2a3f970	4257bc94-7319-4378-b64c-77757c1250a4	CIBIO	InBIO Barcoding Initiative	DS-IBIDP02 IBI-Diptera 02	CIBIO	PreservedSpecimen	{"BOLD_ProcessID":"IBIDP287-19" | "BOLD_BINURI":"BOLD:AEC8914" | "GenBank_Accession":"MZ196563"}	8cb0846d-86c2-4165-baef-53a359ad06d4	INV06479	Sónia Ferreira	1	Male	Adult	whole animal (ETOH) | DNA extract	in collection	http://boldsystems.org/index.php/Public_RecordView?processid=IBIDP287-19 | http://www.ncbi.nlm.nih.gov/nuccore/MZ196563	2018-05-11	2018	05	11	INV06479	Europe	Portugal	PT	Aveiro	Arouca	Frecha da Mizarela			40.8632	-8.2871	WGS84	30	Pjotr Oosterbroek	Morphology	Hexatoma (Hexatoma) nigra Latreille, 1809	Animalia | Arthropoda | Insecta | Diptera | Limoniidae | Limnophilinae | Hexatoma | Hexatoma	Animalia	Arthropoda	Insecta	Diptera	Limoniidae
c52870f2-0dfe-4949-900f-3d88e29fd4ed	PhysicalObject	2021-07-19	en	https://creativecommons.org/licenses/by/4.0/legalcode	Research Center in Biodiversity and Genetic Resources	37560003-ae75-43c3-95aa-48c98797aa2a	4ec2b246-f5fa-4b90-9a8d-ddafc2a3f970	4257bc94-7319-4378-b64c-77757c1250a4	CIBIO	InBIO Barcoding Initiative	DS-IBIDP02 IBI-Diptera 02	CIBIO	PreservedSpecimen	{"BOLD_ProcessID":"IBIDP288-19" | "BOLD_BINURI":"BOLD:ADX2241" | "GenBank_Accession":"MZ196608"}	c52870f2-0dfe-4949-900f-3d88e29fd4ed	INV06485	Sónia Ferreira	1	Female	Adult	whole animal (ETOH) | DNA extract	in collection	http://boldsystems.org/index.php/Public_RecordView?processid=IBIDP288-19 | http://www.ncbi.nlm.nih.gov/nuccore/MZ196608	2018-05-11	2018	05	11	INV06485	Europe	Portugal	PT	Aveiro	Arouca	Albergaria da Serra			40.8594	-8.2884	WGS84	30	Pjotr Oosterbroek	Morphology	Dicranomyia (Dicranomyia) didyma (Meigen, 1804)	Animalia | Arthropoda | Insecta | Diptera | Limoniidae | Limoniinae | Dicranomyia | Dicranomyia	Animalia	Arthropoda	Insecta	Diptera	Limoniidae
9fe1417a-b6a4-4a62-ab8d-dafa2b71934a	PhysicalObject	2021-07-19	en	https://creativecommons.org/licenses/by/4.0/legalcode	Research Center in Biodiversity and Genetic Resources	37560003-ae75-43c3-95aa-48c98797aa2a	4ec2b246-f5fa-4b90-9a8d-ddafc2a3f970	4257bc94-7319-4378-b64c-77757c1250a4	CIBIO	InBIO Barcoding Initiative	DS-IBIDP02 IBI-Diptera 02	CIBIO	PreservedSpecimen	{"BOLD_ProcessID":"IBIDP290-19" | "BOLD_BINURI":"BOLD:ADX5268" | "GenBank_Accession":"MZ196595"}	9fe1417a-b6a4-4a62-ab8d-dafa2b71934a	INV06489	Sónia Ferreira	1	Female	Adult	whole animal (ETOH) | DNA extract	in collection	http://boldsystems.org/index.php/Public_RecordView?processid=IBIDP290-19 | http://www.ncbi.nlm.nih.gov/nuccore/MZ196595	2018-05-12	2018	05	12	INV06489	Europe	Portugal	PT	Aveiro	Arouca	Albergaria da Serra			40.8594	-8.2884	WGS84	30	Pjotr Oosterbroek	Morphology	Nephrotoma sullingtonensis Edwards, 1938	Animalia | Arthropoda | Insecta | Diptera | Tipulidae | Tipulinae | Nephrotoma	Animalia	Arthropoda	Insecta	Diptera	Tipulidae
c48fdef7-2926-43a0-a5c8-326900c79b33	PhysicalObject	2021-07-19	en	https://creativecommons.org/licenses/by/4.0/legalcode	Research Center in Biodiversity and Genetic Resources	37560003-ae75-43c3-95aa-48c98797aa2a	4ec2b246-f5fa-4b90-9a8d-ddafc2a3f970	4257bc94-7319-4378-b64c-77757c1250a4	CIBIO	InBIO Barcoding Initiative	DS-IBIDP02 IBI-Diptera 02	CIBIO	PreservedSpecimen	{"BOLD_ProcessID":"IBIDP292-19" | "BOLD_BINURI":"BOLD:ADX5268" | "GenBank_Accession":"MZ196534"}	c48fdef7-2926-43a0-a5c8-326900c79b33	INV06497	Sónia Ferreira	1	Female	Adult	whole animal (ETOH) | DNA extract	in collection	http://boldsystems.org/index.php/Public_RecordView?processid=IBIDP292-19 | http://www.ncbi.nlm.nih.gov/nuccore/MZ196534	2018-05-12	2018	05	12	INV06497	Europe	Portugal	PT	Aveiro	Arouca	Albergaria da Serra			40.8594	-8.2884	WGS84	30	Pjotr Oosterbroek	Morphology	Nephrotoma sullingtonensis Edwards, 1938	Animalia | Arthropoda | Insecta | Diptera | Tipulidae | Tipulinae | Nephrotoma	Animalia	Arthropoda	Insecta	Diptera	Tipulidae
3a76b2a1-f277-4b76-9e74-14f300fa053e	PhysicalObject	2021-07-19	en	https://creativecommons.org/licenses/by/4.0/legalcode	Research Center in Biodiversity and Genetic Resources	37560003-ae75-43c3-95aa-48c98797aa2a	4ec2b246-f5fa-4b90-9a8d-ddafc2a3f970	4257bc94-7319-4378-b64c-77757c1250a4	CIBIO	InBIO Barcoding Initiative	DS-IBIDP02 IBI-Diptera 02	CIBIO	PreservedSpecimen	{"BOLD_ProcessID":"IBIDP294-19" | "BOLD_BINURI":"BOLD:ACO3207" | "GenBank_Accession":"MZ196778"}	3a76b2a1-f277-4b76-9e74-14f300fa053e	INV06499	Sónia Ferreira	1	Female	Adult	whole animal (ETOH) | DNA extract	in collection	http://boldsystems.org/index.php/Public_RecordView?processid=IBIDP294-19 | http://www.ncbi.nlm.nih.gov/nuccore/MZ196778	2018-05-12	2018	05	12	INV06499	Europe	Portugal	PT	Coimbra	Figueira da Foz	Ilha da Murraceira			40.1354	-8.8364	WGS84	30	Pjotr Oosterbroek	Morphology	Symplecta (Trimicra) pilipes (Fabricius, 1787)	Animalia | Arthropoda | Insecta | Diptera | Limoniidae | Chioneinae | Symplecta | Trimicra	Animalia	Arthropoda	Insecta	Diptera	Limoniidae
a5253e35-df1d-4f18-b351-85fded85c8ce	PhysicalObject	2021-07-19	en	https://creativecommons.org/licenses/by/4.0/legalcode	Research Center in Biodiversity and Genetic Resources	37560003-ae75-43c3-95aa-48c98797aa2a	4ec2b246-f5fa-4b90-9a8d-ddafc2a3f970	4257bc94-7319-4378-b64c-77757c1250a4	CIBIO	InBIO Barcoding Initiative	DS-IBIDP02 IBI-Diptera 02	CIBIO	PreservedSpecimen	{"BOLD_ProcessID":"IBIDP296-19" | "BOLD_BINURI":"BOLD:AEC7892" | "GenBank_Accession":"MZ196626"}	a5253e35-df1d-4f18-b351-85fded85c8ce	INV06504	Sónia Ferreira	1	Male	Adult	whole animal (ETOH) | DNA extract	in collection	http://boldsystems.org/index.php/Public_RecordView?processid=IBIDP296-19 | http://www.ncbi.nlm.nih.gov/nuccore/MZ196626	2018-05-13	2018	05	13	INV06504	Europe	Portugal	PT	Castelo Branco	Idanha-a-Nova	Segura			39.8212	-6.9737	WGS84	30	Pjotr Oosterbroek	Morphology	Tipula (Lunatipula) morenae Strob, 1900	Animalia | Arthropoda | Insecta | Diptera | Tipulidae | Tipulinae | Tipula | Lunatipula	Animalia	Arthropoda	Insecta	Diptera	Tipulidae
10251952-e650-4e52-9c27-2925a71ddd52	PhysicalObject	2021-07-19	en	https://creativecommons.org/licenses/by/4.0/legalcode	Research Center in Biodiversity and Genetic Resources	37560003-ae75-43c3-95aa-48c98797aa2a	4ec2b246-f5fa-4b90-9a8d-ddafc2a3f970	4257bc94-7319-4378-b64c-77757c1250a4	CIBIO	InBIO Barcoding Initiative	DS-IBIDP02 IBI-Diptera 02	CIBIO	PreservedSpecimen	{"BOLD_ProcessID":"IBIDP297-19" | "BOLD_BINURI":"BOLD:ADN4631" | "GenBank_Accession":"MZ196807"}	10251952-e650-4e52-9c27-2925a71ddd52	INV06513	Sónia Ferreira	1	Male	Adult	whole animal (ETOH) | DNA extract	in collection	http://boldsystems.org/index.php/Public_RecordView?processid=IBIDP297-19 | http://www.ncbi.nlm.nih.gov/nuccore/MZ196807	2018-05-12	2018	05	12	INV06513	Europe	Portugal	PT	Coimbra	Figueira da Foz	Ilha da Murraceira			40.1354	-8.8364	WGS84	30	Pjotr Oosterbroek	Morphology	Symplecta (Psiloconopa) stictica (Meigen, 1818)	Animalia | Arthropoda | Insecta | Diptera | Limoniidae | Chioneinae | Symplecta | Psiloconopa	Animalia	Arthropoda	Insecta	Diptera	Limoniidae
a288b8be-9d6b-4c67-a6fb-a1cd40bbf6cc	PhysicalObject	2021-07-19	en	https://creativecommons.org/licenses/by/4.0/legalcode	Research Center in Biodiversity and Genetic Resources	37560003-ae75-43c3-95aa-48c98797aa2a	4ec2b246-f5fa-4b90-9a8d-ddafc2a3f970	4257bc94-7319-4378-b64c-77757c1250a4	CIBIO	InBIO Barcoding Initiative	DS-IBIDP02 IBI-Diptera 02	CIBIO	PreservedSpecimen	{"BOLD_ProcessID":"IBIDP298-19" | "BOLD_BINURI":"BOLD:AAF9041" | "GenBank_Accession":"MZ196810"}	a288b8be-9d6b-4c67-a6fb-a1cd40bbf6cc	INV06514	Sónia Ferreira	1	Male	Adult	whole animal (ETOH) | DNA extract	in collection	http://boldsystems.org/index.php/Public_RecordView?processid=IBIDP298-19 | http://www.ncbi.nlm.nih.gov/nuccore/MZ196810	2018-05-12	2018	05	12	INV06514	Europe	Portugal	PT	Coimbra	Figueira da Foz	Ilha da Murraceira			40.1354	-8.8364	WGS84	30	Pjotr Oosterbroek	Morphology	Tipula (Tipula) oleracea Linnaeus, 1758	Animalia | Arthropoda | Insecta | Diptera | Tipulidae | Tipulinae | Tipula | Tipula	Animalia	Arthropoda	Insecta	Diptera	Tipulidae
4a6d9930-fd1a-4cb6-bd87-1ddc5d1c16fe	PhysicalObject	2021-07-19	en	https://creativecommons.org/licenses/by/4.0/legalcode	Research Center in Biodiversity and Genetic Resources	37560003-ae75-43c3-95aa-48c98797aa2a	4ec2b246-f5fa-4b90-9a8d-ddafc2a3f970	4257bc94-7319-4378-b64c-77757c1250a4	CIBIO	InBIO Barcoding Initiative	DS-IBIDP02 IBI-Diptera 02	CIBIO	PreservedSpecimen	{"BOLD_ProcessID":"IBIDP299-19" | "BOLD_BINURI":"BOLD:AEC6673" | "GenBank_Accession":"MZ196622"}	4a6d9930-fd1a-4cb6-bd87-1ddc5d1c16fe	INV06522	Sónia Ferreira	1	Male	Adult	whole animal (ETOH) | DNA extract	in collection	http://boldsystems.org/index.php/Public_RecordView?processid=IBIDP299-19 | http://www.ncbi.nlm.nih.gov/nuccore/MZ196622	2018-05-15	2018	05	15	INV06522	Europe	Portugal	PT	Guarda	Seia	Central Hidroeléctrica da Ponte de Jugais			40.3846	-7.7049	WGS84	30	Pjotr Oosterbroek	Morphology	Tipula (Acutipula) maxima Pode, 1761	Animalia | Arthropoda | Insecta | Diptera | Tipulidae | Tipulinae | Tipula | Acutipula	Animalia	Arthropoda	Insecta	Diptera	Tipulidae
91b95a33-bec2-441e-a6b7-e4bde6d7a3c9	PhysicalObject	2021-07-19	en	https://creativecommons.org/licenses/by/4.0/legalcode	Research Center in Biodiversity and Genetic Resources	37560003-ae75-43c3-95aa-48c98797aa2a	4ec2b246-f5fa-4b90-9a8d-ddafc2a3f970	4257bc94-7319-4378-b64c-77757c1250a4	CIBIO	InBIO Barcoding Initiative	DS-IBIDP02 IBI-Diptera 02	CIBIO	PreservedSpecimen	{"BOLD_ProcessID":"IBIDP300-19" | "BOLD_BINURI":"BOLD:AEC6673" | "GenBank_Accession":"MZ196687"}	91b95a33-bec2-441e-a6b7-e4bde6d7a3c9	INV06532	Sónia Ferreira	1	Male	Adult	whole animal (ETOH) | DNA extract	in collection	http://boldsystems.org/index.php/Public_RecordView?processid=IBIDP300-19 | http://www.ncbi.nlm.nih.gov/nuccore/MZ196687	2018-05-15	2018	05	15	INV06532	Europe	Portugal	PT	Guarda	Seia	Central Hidroeléctrica da Ponte de Jugais			40.3846	-7.7049	WGS84	30	Pjotr Oosterbroek	Morphology	Tipula (Acutipula) maxima Pode, 1761	Animalia | Arthropoda | Insecta | Diptera | Tipulidae | Tipulinae | Tipula | Acutipula	Animalia	Arthropoda	Insecta	Diptera	Tipulidae
be2991d5-7720-4f38-99e0-9ea174769e5d	PhysicalObject	2021-07-19	en	https://creativecommons.org/licenses/by/4.0/legalcode	Research Center in Biodiversity and Genetic Resources	37560003-ae75-43c3-95aa-48c98797aa2a	4ec2b246-f5fa-4b90-9a8d-ddafc2a3f970	4257bc94-7319-4378-b64c-77757c1250a4	CIBIO	InBIO Barcoding Initiative	DS-IBIDP02 IBI-Diptera 02	CIBIO	PreservedSpecimen	{"BOLD_ProcessID":"IBIDP301-19" | "BOLD_BINURI":"BOLD:ADW1410" | "GenBank_Accession":"MZ196536"}	be2991d5-7720-4f38-99e0-9ea174769e5d	INV06546	Sónia Ferreira	1	Female	Adult	whole animal (ETOH) | DNA extract	in collection	http://boldsystems.org/index.php/Public_RecordView?processid=IBIDP301-19 | http://www.ncbi.nlm.nih.gov/nuccore/MZ196536	2018-07-14	2018	07	14	INV06546	Europe	Portugal	PT	Porto	Vila do Conde	Canidelo			41.3033	-8.6509	WGS84	30	Pjotr Oosterbroek	Morphology	Nephrotoma luteata (Meigen, 1818)	Animalia | Arthropoda | Insecta | Diptera | Tipulidae | Tipulinae | Nephrotoma	Animalia	Arthropoda	Insecta	Diptera	Tipulidae
3a382249-49fa-4a1d-801a-e2f63f8894fd	PhysicalObject	2021-07-19	en	https://creativecommons.org/licenses/by/4.0/legalcode	Research Center in Biodiversity and Genetic Resources	37560003-ae75-43c3-95aa-48c98797aa2a	4ec2b246-f5fa-4b90-9a8d-ddafc2a3f970	4257bc94-7319-4378-b64c-77757c1250a4	CIBIO	InBIO Barcoding Initiative	DS-IBIDP02 IBI-Diptera 02	CIBIO	PreservedSpecimen	{"BOLD_ProcessID":"IBIDP309-19" | "BOLD_BINURI":"BOLD:ADZ3003" | "GenBank_Accession":"MZ196545"}	3a382249-49fa-4a1d-801a-e2f63f8894fd	INV06696	Sónia Ferreira	1	Male	Adult	whole animal (ETOH) | DNA extract	in collection	http://boldsystems.org/index.php/Public_RecordView?processid=IBIDP309-19 | http://www.ncbi.nlm.nih.gov/nuccore/MZ196545	2018-05-21	2018	05	21	INV06696	Europe	Portugal	PT	Bragança	Vila Flor	Vilarinho das Azenhas			41.3879	-7.2018	WGS84	30	Pjotr Oosterbroek	Morphology	Dicranoptycha fuscescens (Schummel, 1829)	Animalia | Arthropoda | Insecta | Diptera | Limoniidae | Limoniinae | Dicranoptycha	Animalia	Arthropoda	Insecta	Diptera	Limoniidae
0d8fc8ca-e98a-461a-a6d8-39f660be3c9f	PhysicalObject	2021-07-19	en	https://creativecommons.org/licenses/by/4.0/legalcode	Research Center in Biodiversity and Genetic Resources	37560003-ae75-43c3-95aa-48c98797aa2a	4ec2b246-f5fa-4b90-9a8d-ddafc2a3f970	4257bc94-7319-4378-b64c-77757c1250a4	CIBIO	InBIO Barcoding Initiative	DS-IBIDP02 IBI-Diptera 02	CIBIO	PreservedSpecimen	{"BOLD_ProcessID":"IBIDP311-19" | "BOLD_BINURI":"BOLD:ADZ3003" | "GenBank_Accession":"MZ196836"}	0d8fc8ca-e98a-461a-a6d8-39f660be3c9f	INV06698	Sónia Ferreira	1	Male	Adult	whole animal (ETOH) | DNA extract	in collection	http://boldsystems.org/index.php/Public_RecordView?processid=IBIDP311-19 | http://www.ncbi.nlm.nih.gov/nuccore/MZ196836	2018-05-21	2018	05	21	INV06698	Europe	Portugal	PT	Bragança	Vila Flor	Vilarinho das Azenhas			41.3879	-7.2018	WGS84	30	Pjotr Oosterbroek	Morphology	Dicranoptycha fuscescens (Schummel, 1829)	Animalia | Arthropoda | Insecta | Diptera | Limoniidae | Limoniinae | Dicranoptycha	Animalia	Arthropoda	Insecta	Diptera	Limoniidae
5a9f1bb1-6fe8-454d-b6df-5781e3c9226e	PhysicalObject	2021-07-19	en	https://creativecommons.org/licenses/by/4.0/legalcode	Research Center in Biodiversity and Genetic Resources	37560003-ae75-43c3-95aa-48c98797aa2a	4ec2b246-f5fa-4b90-9a8d-ddafc2a3f970	4257bc94-7319-4378-b64c-77757c1250a4	CIBIO	InBIO Barcoding Initiative	DS-IBIDP02 IBI-Diptera 02	CIBIO	PreservedSpecimen	{"BOLD_ProcessID":"IBIDP312-19" | "BOLD_BINURI":"BOLD:AEC7837" | "GenBank_Accession":"MZ196825"}	5a9f1bb1-6fe8-454d-b6df-5781e3c9226e	INV06863	Sónia Ferreira	1	Male	Adult	whole animal (ETOH) | DNA extract	in collection	http://boldsystems.org/index.php/Public_RecordView?processid=IBIDP312-19 | http://www.ncbi.nlm.nih.gov/nuccore/MZ196825	2018-09-27	2018	09	27	INV06863	Europe	Portugal	PT	Bragança	Vila Flor	Freixiel			41.3154	-7.2198	WGS84	30	Pjotr Oosterbroek	Morphology	Tipula (Vestiplex) intermixta Riedel, 1913	Animalia | Arthropoda | Insecta | Diptera | Tipulidae | Tipulinae | Tipula | Vestiplex	Animalia	Arthropoda	Insecta	Diptera	Tipulidae
298c4fac-79be-4786-ad32-1578e3183a5f	PhysicalObject	2021-07-19	en	https://creativecommons.org/licenses/by/4.0/legalcode	Research Center in Biodiversity and Genetic Resources	37560003-ae75-43c3-95aa-48c98797aa2a	4ec2b246-f5fa-4b90-9a8d-ddafc2a3f970	4257bc94-7319-4378-b64c-77757c1250a4	CIBIO	InBIO Barcoding Initiative	DS-IBIDP02 IBI-Diptera 02	CIBIO	PreservedSpecimen	{"BOLD_ProcessID":"IBIDP313-19" | "BOLD_BINURI":"BOLD:ADZ7173" | "GenBank_Accession":"MZ196701"}	298c4fac-79be-4786-ad32-1578e3183a5f	INV06872	Sónia Ferreira	1	Male	Adult	whole animal (ETOH) | DNA extract	in collection	http://boldsystems.org/index.php/Public_RecordView?processid=IBIDP313-19 | http://www.ncbi.nlm.nih.gov/nuccore/MZ196701	2018-09-28	2018	09	28	INV06872	Europe	Portugal	PT	Vila Real	Alijó	Carvalho, W. of Ribalonga			41.3408	-7.4926	WGS84	30	Pjotr Oosterbroek	Morphology	Tipula (Tipula) paludosa (Meigen, 1830)	Animalia | Arthropoda | Insecta | Diptera | Tipulidae | Tipulinae | Tipula | Tipula	Animalia	Arthropoda	Insecta	Diptera	Tipulidae
81d9627f-c657-47ec-aff3-5c0cc0ac7aee	PhysicalObject	2021-07-19	en	https://creativecommons.org/licenses/by/4.0/legalcode	Research Center in Biodiversity and Genetic Resources	37560003-ae75-43c3-95aa-48c98797aa2a	4ec2b246-f5fa-4b90-9a8d-ddafc2a3f970	4257bc94-7319-4378-b64c-77757c1250a4	CIBIO	InBIO Barcoding Initiative	DS-IBIDP02 IBI-Diptera 02	CIBIO	PreservedSpecimen	{"BOLD_ProcessID":"IBIDP314-19" | "BOLD_BINURI":"BOLD:ADX2493" | "GenBank_Accession":"MZ196842"}	81d9627f-c657-47ec-aff3-5c0cc0ac7aee	INV06879	Sónia Ferreira	1	Male	Adult	whole animal (ETOH) | DNA extract	in collection	http://boldsystems.org/index.php/Public_RecordView?processid=IBIDP314-19 | http://www.ncbi.nlm.nih.gov/nuccore/MZ196842	2018-09-28	2018	09	28	INV06879	Europe	Portugal	PT	Vila Real	Alijó	Carvalho, W. of Ribalonga			41.3408	-7.4926	WGS84	30	Pjotr Oosterbroek	Morphology	Tipula (Tipula) mediterranea Lackschewitz, 1830	Animalia | Arthropoda | Insecta | Diptera | Tipulidae | Tipulinae | Tipula | Tipula	Animalia	Arthropoda	Insecta	Diptera	Tipulidae
1926b6d5-eb78-4619-8f97-8baadadd90cd	PhysicalObject	2021-07-19	en	https://creativecommons.org/licenses/by/4.0/legalcode	Research Center in Biodiversity and Genetic Resources	37560003-ae75-43c3-95aa-48c98797aa2a	4ec2b246-f5fa-4b90-9a8d-ddafc2a3f970	4257bc94-7319-4378-b64c-77757c1250a4	CIBIO	InBIO Barcoding Initiative	DS-IBIDP02 IBI-Diptera 02	CIBIO	PreservedSpecimen	{"BOLD_ProcessID":"IBIDP315-19" | "BOLD_BINURI":"BOLD:AEC7761" | "GenBank_Accession":"MZ196591"}	1926b6d5-eb78-4619-8f97-8baadadd90cd	INV06880	Sónia Ferreira	1	Female	Adult	whole animal (ETOH) | DNA extract	in collection	http://boldsystems.org/index.php/Public_RecordView?processid=IBIDP315-19 | http://www.ncbi.nlm.nih.gov/nuccore/MZ196591	2018-09-28	2018	09	28	INV06880	Europe	Portugal	PT	Vila Real	Alijó	Carvalho, W. of Ribalonga			41.3408	-7.4926	WGS84	30	Pjotr Oosterbroek	Morphology	Tipula (Acutiula) repanda Loew, 1864	Animalia | Arthropoda | Insecta | Diptera | Tipulidae | Tipulinae | Tipula | Acutiula	Animalia	Arthropoda	Insecta	Diptera	Tipulidae
3e37f44a-70ff-4d38-90f7-9b1d437281aa	PhysicalObject	2021-07-19	en	https://creativecommons.org/licenses/by/4.0/legalcode	Research Center in Biodiversity and Genetic Resources	37560003-ae75-43c3-95aa-48c98797aa2a	4ec2b246-f5fa-4b90-9a8d-ddafc2a3f970	4257bc94-7319-4378-b64c-77757c1250a4	CIBIO	InBIO Barcoding Initiative	DS-IBIDP02 IBI-Diptera 02	CIBIO	PreservedSpecimen	{"BOLD_ProcessID":"IBIDP316-19" | "BOLD_BINURI":"BOLD:ADZ7173" | "GenBank_Accession":"MZ196828"}	3e37f44a-70ff-4d38-90f7-9b1d437281aa	INV06885	Sónia Ferreira	1	Male	Adult	whole animal (ETOH) | DNA extract	in collection	http://boldsystems.org/index.php/Public_RecordView?processid=IBIDP316-19 | http://www.ncbi.nlm.nih.gov/nuccore/MZ196828	2018-09-28	2018	09	28	INV06885	Europe	Portugal	PT	Vila Real	Alijó	Carvalho, W. of Ribalonga			41.3408	-7.4926	WGS84	30	Pjotr Oosterbroek	Morphology	Tipula (Tipula) paludosa (Meigen, 1830)	Animalia | Arthropoda | Insecta | Diptera | Tipulidae | Tipulinae | Tipula | Tipula	Animalia	Arthropoda	Insecta	Diptera	Tipulidae
db04893a-8f17-4c0a-bf4e-ba3d4e82bc3f	PhysicalObject	2021-07-19	en	https://creativecommons.org/licenses/by/4.0/legalcode	Research Center in Biodiversity and Genetic Resources	37560003-ae75-43c3-95aa-48c98797aa2a	4ec2b246-f5fa-4b90-9a8d-ddafc2a3f970	4257bc94-7319-4378-b64c-77757c1250a4	CIBIO	InBIO Barcoding Initiative	DS-IBIDP02 IBI-Diptera 02	CIBIO	PreservedSpecimen	{"BOLD_ProcessID":"IBIDP317-19" | "BOLD_BINURI":"BOLD:ADZ7173" | "GenBank_Accession":"MZ196547"}	db04893a-8f17-4c0a-bf4e-ba3d4e82bc3f	INV06889	Sónia Ferreira	1	Male	Adult	whole animal (ETOH) | DNA extract	in collection	http://boldsystems.org/index.php/Public_RecordView?processid=IBIDP317-19 | http://www.ncbi.nlm.nih.gov/nuccore/MZ196547	2018-09-28	2018	09	28	INV06889	Europe	Portugal	PT	Vila Real	Alijó	Carvalho, W. of Ribalonga			41.3408	-7.4926	WGS84	30	Pjotr Oosterbroek	Morphology	Tipula (Tipula) paludosa (Meigen, 1830)	Animalia | Arthropoda | Insecta | Diptera | Tipulidae | Tipulinae | Tipula | Tipula	Animalia	Arthropoda	Insecta	Diptera	Tipulidae
e182d0c9-f175-4c9c-b5cc-b2aeaa0e0098	PhysicalObject	2021-07-19	en	https://creativecommons.org/licenses/by/4.0/legalcode	Research Center in Biodiversity and Genetic Resources	37560003-ae75-43c3-95aa-48c98797aa2a	4ec2b246-f5fa-4b90-9a8d-ddafc2a3f970	4257bc94-7319-4378-b64c-77757c1250a4	CIBIO	InBIO Barcoding Initiative	DS-IBIDP02 IBI-Diptera 02	CIBIO	PreservedSpecimen	{"BOLD_ProcessID":"IBIDP319-19" | "BOLD_BINURI":"BOLD:AAF9041" | "GenBank_Accession":"MZ196915"}	e182d0c9-f175-4c9c-b5cc-b2aeaa0e0098	INV06929	Sónia Ferreira	1	Male	Adult	whole animal (ETOH) | DNA extract	in collection	http://boldsystems.org/index.php/Public_RecordView?processid=IBIDP319-19 | http://www.ncbi.nlm.nih.gov/nuccore/MZ196915	2018-09-30	2018	09	30	INV06929	Europe	Portugal	PT	Castelo Branco	Idanha-a-Nova	Segura			39.8215	-6.9734	WGS84	30	Pjotr Oosterbroek	Morphology	Tipula (Tipula) oleracea Linnaeus, 1758	Animalia | Arthropoda | Insecta | Diptera | Tipulidae | Tipulinae | Tipula | Tipula	Animalia	Arthropoda	Insecta	Diptera	Tipulidae
32f3b873-3e68-434e-851a-f01d0af1b47e	PhysicalObject	2021-07-19	en	https://creativecommons.org/licenses/by/4.0/legalcode	Research Center in Biodiversity and Genetic Resources	37560003-ae75-43c3-95aa-48c98797aa2a	4ec2b246-f5fa-4b90-9a8d-ddafc2a3f970	4257bc94-7319-4378-b64c-77757c1250a4	CIBIO	InBIO Barcoding Initiative	DS-IBIDP02 IBI-Diptera 02	CIBIO	PreservedSpecimen	{"BOLD_ProcessID":"IBIDP321-19" | "BOLD_BINURI":"BOLD:ACO3207" | "GenBank_Accession":"MZ196859"}	32f3b873-3e68-434e-851a-f01d0af1b47e	INV06992	Sónia Ferreira	1	Male	Adult	whole animal (ETOH) | DNA extract	in collection	http://boldsystems.org/index.php/Public_RecordView?processid=IBIDP321-19 | http://www.ncbi.nlm.nih.gov/nuccore/MZ196859	2018-09-29	2018	09	29	INV06992	Europe	Portugal	PT	Leiria	Pombal	Lagoa de S. José – Carriço			40.0134	-8.8711	WGS84	30	Pjotr Oosterbroek	Morphology	Symplecta (Trimicra) pilipes (Fabricius, 1787)	Animalia | Arthropoda | Insecta | Diptera | Limoniidae | Chioneinae | Symplecta | Trimicra	Animalia	Arthropoda	Insecta	Diptera	Limoniidae
dfa78e70-1b9d-4dc0-8a56-8e24767b6b7d	PhysicalObject	2021-07-19	en	https://creativecommons.org/licenses/by/4.0/legalcode	Research Center in Biodiversity and Genetic Resources	37560003-ae75-43c3-95aa-48c98797aa2a	4ec2b246-f5fa-4b90-9a8d-ddafc2a3f970	4257bc94-7319-4378-b64c-77757c1250a4	CIBIO	InBIO Barcoding Initiative	DS-IBIDP02 IBI-Diptera 02	CIBIO	PreservedSpecimen	{"BOLD_ProcessID":"IBIDP322-19" | "BOLD_BINURI":"BOLD:AAI1352" | "GenBank_Accession":"MZ196599"}	dfa78e70-1b9d-4dc0-8a56-8e24767b6b7d	INV07031	Sónia Ferreira	1	Male	Adult	whole animal (ETOH) | DNA extract	in collection	http://boldsystems.org/index.php/Public_RecordView?processid=IBIDP322-19 | http://www.ncbi.nlm.nih.gov/nuccore/MZ196599	2018-09-30	2018	09	30	INV07031	Europe	Portugal	PT	Castelo Branco	Idanha-a-Nova	Segura			39.8215	-6.9734	WGS84	30	Pjotr Oosterbroek	Morphology	Dicranomyia (Dicranomyia) modesta (Meigen, 1818)	Animalia | Arthropoda | Insecta | Diptera | Limoniidae | Limoniinae | Dicranomyia | Dicranomyia	Animalia	Arthropoda	Insecta	Diptera	Limoniidae
2a3cf865-4f03-4e62-bb1f-7a50d99af5f7	PhysicalObject	2021-07-19	en	https://creativecommons.org/licenses/by/4.0/legalcode	Research Center in Biodiversity and Genetic Resources	37560003-ae75-43c3-95aa-48c98797aa2a	4ec2b246-f5fa-4b90-9a8d-ddafc2a3f970	4257bc94-7319-4378-b64c-77757c1250a4	CIBIO	InBIO Barcoding Initiative	DS-IBIDP02 IBI-Diptera 02	CIBIO	PreservedSpecimen	{"BOLD_ProcessID":"IBIDP323-19" | "BOLD_BINURI":"BOLD:AAZ4292" | "GenBank_Accession":"MZ196555"}	2a3cf865-4f03-4e62-bb1f-7a50d99af5f7	INV07037	Sónia Ferreira	1	Male	Adult	whole animal (ETOH) | DNA extract	in collection	http://boldsystems.org/index.php/Public_RecordView?processid=IBIDP323-19 | http://www.ncbi.nlm.nih.gov/nuccore/MZ196555	2018-09-30	2018	09	30	INV07037	Europe	Portugal	PT	Castelo Branco	Idanha-a-Nova	Segura			39.8215	-6.9734	WGS84	30	Pjotr Oosterbroek	Morphology	Symplecta (Symplecta) hybrida (Meigen, 1804)	Animalia | Arthropoda | Insecta | Diptera | Limoniidae | Chioneinae | Symplecta | Symplecta	Animalia	Arthropoda	Insecta	Diptera	Limoniidae
2a58efad-e273-4ace-a97f-d2fd8d39eb8f	PhysicalObject	2021-07-19	en	https://creativecommons.org/licenses/by/4.0/legalcode	Research Center in Biodiversity and Genetic Resources	37560003-ae75-43c3-95aa-48c98797aa2a	4ec2b246-f5fa-4b90-9a8d-ddafc2a3f970	4257bc94-7319-4378-b64c-77757c1250a4	CIBIO	InBIO Barcoding Initiative	DS-IBIDP02 IBI-Diptera 02	CIBIO	PreservedSpecimen	{"BOLD_ProcessID":"IBIDP324-19" | "BOLD_BINURI":"BOLD:ABA4227" | "GenBank_Accession":"MZ196655"}	2a58efad-e273-4ace-a97f-d2fd8d39eb8f	INV07149	Sónia Ferreira	1	Male	Adult	whole animal (ETOH) | DNA extract	in collection	http://boldsystems.org/index.php/Public_RecordView?processid=IBIDP324-19 | http://www.ncbi.nlm.nih.gov/nuccore/MZ196655	2018-09-07	2018	09	07	INV07149	Europe	Portugal	PT	Bragança	Vila Flor	Vieiro			41.3320	-7.2569	WGS84	30	Pjotr Oosterbroek	Morphology	Pseudolimnophila (Pseudolimnophila) lucorum (Meigen, 1818)	Animalia | Arthropoda | Insecta | Diptera | Limoniidae | Limnophilinae | Pseudolimnophila | Pseudolimnophila	Animalia	Arthropoda	Insecta	Diptera	Limoniidae
30fb3365-45ac-443e-a888-677b1203e313	PhysicalObject	2021-07-19	en	https://creativecommons.org/licenses/by/4.0/legalcode	Research Center in Biodiversity and Genetic Resources	37560003-ae75-43c3-95aa-48c98797aa2a	4ec2b246-f5fa-4b90-9a8d-ddafc2a3f970	4257bc94-7319-4378-b64c-77757c1250a4	CIBIO	InBIO Barcoding Initiative	DS-IBIDP02 IBI-Diptera 02	CIBIO	PreservedSpecimen	{"BOLD_ProcessID":"IBIDP325-19" | "BOLD_BINURI":"BOLD:ABA4227" | "GenBank_Accession":"MZ196721"}	30fb3365-45ac-443e-a888-677b1203e313	INV07150	Sónia Ferreira	1	Female	Adult	whole animal (ETOH) | DNA extract	in collection	http://boldsystems.org/index.php/Public_RecordView?processid=IBIDP325-19 | http://www.ncbi.nlm.nih.gov/nuccore/MZ196721	2018-09-07	2018	09	07	INV07150	Europe	Portugal	PT	Bragança	Vila Flor	Vieiro			41.3320	-7.2569	WGS84	30	Pjotr Oosterbroek	Morphology	Pseudolimnophila (Pseudolimnophila) lucorum (Meigen, 1818)	Animalia | Arthropoda | Insecta | Diptera | Limoniidae | Limnophilinae | Pseudolimnophila | Pseudolimnophila	Animalia	Arthropoda	Insecta	Diptera	Limoniidae
75cbf203-2c09-4790-8675-dc9791830653	PhysicalObject	2021-07-19	en	https://creativecommons.org/licenses/by/4.0/legalcode	Research Center in Biodiversity and Genetic Resources	37560003-ae75-43c3-95aa-48c98797aa2a	4ec2b246-f5fa-4b90-9a8d-ddafc2a3f970	4257bc94-7319-4378-b64c-77757c1250a4	CIBIO	InBIO Barcoding Initiative	DS-IBIDP02 IBI-Diptera 02	CIBIO	PreservedSpecimen	{"BOLD_ProcessID":"IBIDP328-19" | "BOLD_BINURI":"BOLD:ABA4227" | "GenBank_Accession":"MZ196876"}	75cbf203-2c09-4790-8675-dc9791830653	INV07162	Sónia Ferreira	1	Male	Adult	whole animal (ETOH) | DNA extract	in collection	http://boldsystems.org/index.php/Public_RecordView?processid=IBIDP328-19 | http://www.ncbi.nlm.nih.gov/nuccore/MZ196876	2018-09-07	2018	09	07	INV07162	Europe	Portugal	PT	Bragança	Vila Flor	Vieiro			41.3320	-7.2569	WGS84	30	Pjotr Oosterbroek	Morphology	Pseudolimnophila (Pseudolimnophila) lucorum (Meigen, 1818)	Animalia | Arthropoda | Insecta | Diptera | Limoniidae | Limnophilinae | Pseudolimnophila | Pseudolimnophila	Animalia	Arthropoda	Insecta	Diptera	Limoniidae
a0dcd94f-e124-4eb6-9a5c-64ee9341d442	PhysicalObject	2021-07-19	en	https://creativecommons.org/licenses/by/4.0/legalcode	Research Center in Biodiversity and Genetic Resources	37560003-ae75-43c3-95aa-48c98797aa2a	4ec2b246-f5fa-4b90-9a8d-ddafc2a3f970	4257bc94-7319-4378-b64c-77757c1250a4	CIBIO	InBIO Barcoding Initiative	DS-IBIDP02 IBI-Diptera 02	CIBIO	PreservedSpecimen	{"BOLD_ProcessID":"IBIDP329-19" | "BOLD_BINURI":"BOLD:AEC7761" | "GenBank_Accession":"MZ196892"}	a0dcd94f-e124-4eb6-9a5c-64ee9341d442	INV07163	Sónia Ferreira	1	Male	Adult	whole animal (ETOH) | DNA extract	in collection	http://boldsystems.org/index.php/Public_RecordView?processid=IBIDP329-19 | http://www.ncbi.nlm.nih.gov/nuccore/MZ196892	2018-09-07	2018	09	07	INV07163	Europe	Portugal	PT	Bragança	Vila Flor	Vieiro			41.3320	-7.2569	WGS84	30	Pjotr Oosterbroek	Morphology	Tipula (Acutiula) repanda Loew, 1864	Animalia | Arthropoda | Insecta | Diptera | Tipulidae | Tipulinae | Tipula | Acutiula	Animalia	Arthropoda	Insecta	Diptera	Tipulidae
43471b78-8852-4392-89f6-ad966ffd0c8a	PhysicalObject	2021-07-19	en	https://creativecommons.org/licenses/by/4.0/legalcode	Research Center in Biodiversity and Genetic Resources	37560003-ae75-43c3-95aa-48c98797aa2a	4ec2b246-f5fa-4b90-9a8d-ddafc2a3f970	4257bc94-7319-4378-b64c-77757c1250a4	CIBIO	InBIO Barcoding Initiative	DS-IBIDP02 IBI-Diptera 02	CIBIO	PreservedSpecimen	{"BOLD_ProcessID":"IBIDP330-19" | "BOLD_BINURI":"BOLD:AEC7761" | "GenBank_Accession":"MZ196689"}	43471b78-8852-4392-89f6-ad966ffd0c8a	INV07164	Sónia Ferreira	1	Female	Adult	whole animal (ETOH) | DNA extract	in collection	http://boldsystems.org/index.php/Public_RecordView?processid=IBIDP330-19 | http://www.ncbi.nlm.nih.gov/nuccore/MZ196689	2018-09-07	2018	09	07	INV07164	Europe	Portugal	PT	Bragança	Vila Flor	Vieiro			41.3320	-7.2569	WGS84	30	Pjotr Oosterbroek	Morphology	Tipula (Acutiula) repanda Loew, 1864	Animalia | Arthropoda | Insecta | Diptera | Tipulidae | Tipulinae | Tipula | Acutiula	Animalia	Arthropoda	Insecta	Diptera	Tipulidae
6a7e98ab-d026-4408-b13e-a5f6a9e4b600	PhysicalObject	2021-07-19	en	https://creativecommons.org/licenses/by/4.0/legalcode	Research Center in Biodiversity and Genetic Resources	37560003-ae75-43c3-95aa-48c98797aa2a	4ec2b246-f5fa-4b90-9a8d-ddafc2a3f970	4257bc94-7319-4378-b64c-77757c1250a4	CIBIO	InBIO Barcoding Initiative	DS-IBIDP02 IBI-Diptera 02	CIBIO	PreservedSpecimen	{"BOLD_ProcessID":"IBIDP331-19" | "BOLD_BINURI":"BOLD:AEC9216" | "GenBank_Accession":"MZ196587"}	6a7e98ab-d026-4408-b13e-a5f6a9e4b600	INV07222	Sónia Ferreira	1	Male	Adult	whole animal (ETOH) | DNA extract	in collection	http://boldsystems.org/index.php/Public_RecordView?processid=IBIDP331-19 | http://www.ncbi.nlm.nih.gov/nuccore/MZ196587	2018-10-08	2018	10	08	INV07222	Europe	Portugal	PT	Faro	Aljezur	Carrapateira			37.1972	-8.9069	WGS84	30	Pjotr Oosterbroek	Morphology	Idiocera (Idiocera) sziladyi (Lackschewitz, 1940)	Animalia | Arthropoda | Insecta | Diptera | Limoniidae | Chioneinae | Idiocera	Animalia	Arthropoda	Insecta	Diptera	Limoniidae
bcce9b03-a2ff-46d2-86db-b6aebfddf413	PhysicalObject	2021-07-19	en	https://creativecommons.org/licenses/by/4.0/legalcode	Research Center in Biodiversity and Genetic Resources	37560003-ae75-43c3-95aa-48c98797aa2a	4ec2b246-f5fa-4b90-9a8d-ddafc2a3f970	4257bc94-7319-4378-b64c-77757c1250a4	CIBIO	InBIO Barcoding Initiative	DS-IBIDP02 IBI-Diptera 02	CIBIO	PreservedSpecimen	{"BOLD_ProcessID":"IBIDP332-19" | "BOLD_BINURI":"BOLD:ADS9890" | "GenBank_Accession":"MZ196857"}	bcce9b03-a2ff-46d2-86db-b6aebfddf413	INV07242	Sónia Ferreira	1	Female	Adult	whole animal (ETOH) | DNA extract	in collection	http://boldsystems.org/index.php/Public_RecordView?processid=IBIDP332-19 | http://www.ncbi.nlm.nih.gov/nuccore/MZ196857	2018-05-23	2018	05	23	INV07242	Europe	Portugal	PT	Coimbra	Mira	Mira			40.4482	-8.7557	WGS84	30	Pjotr Oosterbroek	Morphology	Nephrotoma guestfalica (Westhoff, 1879)	Animalia | Arthropoda | Insecta | Diptera | Tipulidae | Tipulinae | Nephrotoma	Animalia	Arthropoda	Insecta	Diptera	Tipulidae
6ad332f1-4390-4813-a054-1ff304b881bc	PhysicalObject	2021-07-19	en	https://creativecommons.org/licenses/by/4.0/legalcode	Research Center in Biodiversity and Genetic Resources	37560003-ae75-43c3-95aa-48c98797aa2a	4ec2b246-f5fa-4b90-9a8d-ddafc2a3f970	4257bc94-7319-4378-b64c-77757c1250a4	CIBIO	InBIO Barcoding Initiative	DS-IBIDP02 IBI-Diptera 02	CIBIO	PreservedSpecimen	{"BOLD_ProcessID":"IBIDP333-19" | "BOLD_BINURI":"BOLD:ABA4227" | "GenBank_Accession":"MZ196559"}	6ad332f1-4390-4813-a054-1ff304b881bc	INV07309	Sónia Ferreira	1	Male	Adult	whole animal (ETOH) | DNA extract	in collection	http://boldsystems.org/index.php/Public_RecordView?processid=IBIDP333-19 | http://www.ncbi.nlm.nih.gov/nuccore/MZ196559	2018-08-22	2018	08	22	INV07309	Europe	Portugal	PT	Bragança	Vila Flor	Vieiro			41.3320	-7.2569	WGS84	30	Pjotr Oosterbroek	Morphology	Pseudolimnophila (Pseudolimnophila) lucorum (Meigen, 1818)	Animalia | Arthropoda | Insecta | Diptera | Limoniidae | Limnophilinae | Pseudolimnophila | Pseudolimnophila	Animalia	Arthropoda	Insecta	Diptera	Limoniidae
d762c074-3c59-4e5d-9cec-5d8e8ef4753c	PhysicalObject	2021-07-19	en	https://creativecommons.org/licenses/by/4.0/legalcode	Research Center in Biodiversity and Genetic Resources	37560003-ae75-43c3-95aa-48c98797aa2a	4ec2b246-f5fa-4b90-9a8d-ddafc2a3f970	4257bc94-7319-4378-b64c-77757c1250a4	CIBIO	InBIO Barcoding Initiative	DS-IBIDP02 IBI-Diptera 02	CIBIO	PreservedSpecimen	{"BOLD_ProcessID":"IBIDP334-19" | "BOLD_BINURI":"BOLD:AAF9041" | "GenBank_Accession":"MZ196644"}	d762c074-3c59-4e5d-9cec-5d8e8ef4753c	INV07536	Sónia Ferreira	1	Male	Adult	whole animal (ETOH) | DNA extract	in collection	http://boldsystems.org/index.php/Public_RecordView?processid=IBIDP334-19 | http://www.ncbi.nlm.nih.gov/nuccore/MZ196644	2018-10-04	2018	10	04	INV07536	Europe	Portugal	PT	Faro	Loulé	Fonte Benémola			37.2097	-8.0107	WGS84	30	Pjotr Oosterbroek	Morphology	Tipula (Tipula) oleracea Linnaeus, 1758	Animalia | Arthropoda | Insecta | Diptera | Tipulidae | Tipulinae | Tipula | Tipula	Animalia	Arthropoda	Insecta	Diptera	Tipulidae
e4ebac24-ba08-4907-a69d-ff45417a3201	PhysicalObject	2021-07-19	en	https://creativecommons.org/licenses/by/4.0/legalcode	Research Center in Biodiversity and Genetic Resources	37560003-ae75-43c3-95aa-48c98797aa2a	4ec2b246-f5fa-4b90-9a8d-ddafc2a3f970	4257bc94-7319-4378-b64c-77757c1250a4	CIBIO	InBIO Barcoding Initiative	DS-IBIDP02 IBI-Diptera 02	CIBIO	PreservedSpecimen	{"BOLD_ProcessID":"IBIDP335-19" | "BOLD_BINURI":"BOLD:ABZ0908" | "GenBank_Accession":"MZ196922"}	e4ebac24-ba08-4907-a69d-ff45417a3201	INV07541	Sónia Ferreira	1	Male	Adult	whole animal (ETOH) | DNA extract	in collection	http://boldsystems.org/index.php/Public_RecordView?processid=IBIDP335-19 | http://www.ncbi.nlm.nih.gov/nuccore/MZ196922	2018-10-04	2018	10	04	INV07541	Europe	Portugal	PT	Faro	Faro	Santa Bárbara de Nexe			37.1028	-7.9625	WGS84	30	Pjotr Oosterbroek	Morphology	Nephrotoma suturalis wulpiana (Bergroth, 1888)	Animalia | Arthropoda | Insecta | Diptera | Tipulidae | Tipulinae | Nephrotoma	Animalia	Arthropoda	Insecta	Diptera	Tipulidae
154a9eb7-dcda-44bf-b09e-fcf20bcff297	PhysicalObject	2021-07-19	en	https://creativecommons.org/licenses/by/4.0/legalcode	Research Center in Biodiversity and Genetic Resources	37560003-ae75-43c3-95aa-48c98797aa2a	4ec2b246-f5fa-4b90-9a8d-ddafc2a3f970	4257bc94-7319-4378-b64c-77757c1250a4	CIBIO	InBIO Barcoding Initiative	DS-IBIDP02 IBI-Diptera 02	CIBIO	PreservedSpecimen	{"BOLD_ProcessID":"IBIDP336-19" | "BOLD_BINURI":"BOLD:AED0251" | "GenBank_Accession":"MZ196884"}	154a9eb7-dcda-44bf-b09e-fcf20bcff297	INV07561	Sónia Ferreira	1	Male	Adult	whole animal (ETOH) | DNA extract	in collection	http://boldsystems.org/index.php/Public_RecordView?processid=IBIDP336-19 | http://www.ncbi.nlm.nih.gov/nuccore/MZ196884	2018-10-06	2018	10	06	INV07561	Europe	Portugal	PT	Faro	Vila do Bispo	Cabo de São Vicente			37.0291	-8.9877	WGS84	30	Pjotr Oosterbroek | Jaroslav Starý	Morphology	Geranomyia unicolor Haliday, 1833	Animalia | Arthropoda | Insecta | Diptera | Limoniidae | Limoniinae | Geranomyia	Animalia	Arthropoda	Insecta	Diptera	Limoniidae
4ad884f2-7ed1-4795-a21f-1057f7078203	PhysicalObject	2021-07-19	en	https://creativecommons.org/licenses/by/4.0/legalcode	Research Center in Biodiversity and Genetic Resources	37560003-ae75-43c3-95aa-48c98797aa2a	4ec2b246-f5fa-4b90-9a8d-ddafc2a3f970	4257bc94-7319-4378-b64c-77757c1250a4	CIBIO	InBIO Barcoding Initiative	DS-IBIDP02 IBI-Diptera 02	CIBIO	PreservedSpecimen	{"BOLD_ProcessID":"IBIDP338-19" | "BOLD_BINURI":"BOLD:AEC9216" | "GenBank_Accession":"MZ196919"}	4ad884f2-7ed1-4795-a21f-1057f7078203	INV07671	Sónia Ferreira	1	Male	Adult	whole animal (ETOH) | DNA extract	in collection	http://boldsystems.org/index.php/Public_RecordView?processid=IBIDP338-19 | http://www.ncbi.nlm.nih.gov/nuccore/MZ196919	2018-10-08	2018	10	08	INV07671	Europe	Portugal	PT	Faro	Aljezur	Carrapateira			37.1972	-8.9069	WGS84	30	Pjotr Oosterbroek	Morphology	Idiocera (Idiocera) sziladyi (Lackschewitz, 1940)	Animalia | Arthropoda | Insecta | Diptera | Limoniidae | Chioneinae | Idiocera	Animalia	Arthropoda	Insecta	Diptera	Limoniidae
7b2e6d17-4cb6-4082-b871-5d1390ee954d	PhysicalObject	2021-07-19	en	https://creativecommons.org/licenses/by/4.0/legalcode	Research Center in Biodiversity and Genetic Resources	37560003-ae75-43c3-95aa-48c98797aa2a	4ec2b246-f5fa-4b90-9a8d-ddafc2a3f970	4257bc94-7319-4378-b64c-77757c1250a4	CIBIO	InBIO Barcoding Initiative	DS-IBIDP02 IBI-Diptera 02	CIBIO	PreservedSpecimen	{"BOLD_ProcessID":"IBIDP339-19" | "BOLD_BINURI":"BOLD:AEC9216" | "GenBank_Accession":"MZ196788"}	7b2e6d17-4cb6-4082-b871-5d1390ee954d	INV07679	Sónia Ferreira	1	Female	Adult	whole animal (ETOH) | DNA extract	in collection	http://boldsystems.org/index.php/Public_RecordView?processid=IBIDP339-19 | http://www.ncbi.nlm.nih.gov/nuccore/MZ196788	2018-10-08	2018	10	08	INV07679	Europe	Portugal	PT	Faro	Aljezur	Carrapateira			37.1972	-8.9069	WGS84	30	Pjotr Oosterbroek	Morphology	Idiocera (Idiocera) sziladyi (Lackschewitz, 1940)	Animalia | Arthropoda | Insecta | Diptera | Limoniidae | Chioneinae | Idiocera	Animalia	Arthropoda	Insecta	Diptera	Limoniidae
ef956748-2dfd-4792-af49-9eb118cdb452	PhysicalObject	2021-07-19	en	https://creativecommons.org/licenses/by/4.0/legalcode	Research Center in Biodiversity and Genetic Resources	37560003-ae75-43c3-95aa-48c98797aa2a	4ec2b246-f5fa-4b90-9a8d-ddafc2a3f970	4257bc94-7319-4378-b64c-77757c1250a4	CIBIO	InBIO Barcoding Initiative	DS-IBIDP02 IBI-Diptera 02	CIBIO	PreservedSpecimen	{"BOLD_ProcessID":"IBIDP340-19" | "BOLD_BINURI":"BOLD:ABW9444" | "GenBank_Accession":"MZ196734"}	ef956748-2dfd-4792-af49-9eb118cdb452	INV07686	Sónia Ferreira	1	Female	Adult	whole animal (ETOH) | DNA extract	in collection	http://boldsystems.org/index.php/Public_RecordView?processid=IBIDP340-19 | http://www.ncbi.nlm.nih.gov/nuccore/MZ196734	2018-10-08	2018	10	08	INV07686	Europe	Portugal	PT	Faro	Aljezur	Carrapateira Ponds			37.1826	-8.8846	WGS84	30	Pjotr Oosterbroek | Jaroslav Starý	Morphology	Pseudolimnophila (Pseudolimnophila) ebullata Starý, 1982	Animalia | Arthropoda | Insecta | Diptera | Limoniidae | Limnophilinae | Pseudolimnophila | Pseudolimnophila	Animalia	Arthropoda	Insecta	Diptera	Limoniidae
70d40e61-d826-41fb-83f1-7f9e2043127a	PhysicalObject	2021-07-19	en	https://creativecommons.org/licenses/by/4.0/legalcode	Research Center in Biodiversity and Genetic Resources	37560003-ae75-43c3-95aa-48c98797aa2a	4ec2b246-f5fa-4b90-9a8d-ddafc2a3f970	4257bc94-7319-4378-b64c-77757c1250a4	CIBIO	InBIO Barcoding Initiative	DS-IBIDP02 IBI-Diptera 02	CIBIO	PreservedSpecimen	{"BOLD_ProcessID":"IBIDP341-19" | "BOLD_BINURI":"BOLD:AAG8508" | "GenBank_Accession":"MZ196646"}	70d40e61-d826-41fb-83f1-7f9e2043127a	INV07774	Sónia Ferreira	1	Male	Adult	whole animal (ETOH) | DNA extract	in collection	http://boldsystems.org/index.php/Public_RecordView?processid=IBIDP341-19 | http://www.ncbi.nlm.nih.gov/nuccore/MZ196646	2018-10-07	2018	10	07	INV07774	Europe	Portugal	PT	Faro	Monchique	Monchique			37.3051	-8.5533	WGS84	30	Pjotr Oosterbroek	Morphology	Limonia nubeculosa Meigen, 1804	Animalia | Arthropoda | Insecta | Diptera | Limoniidae | Limoniinae | Limonia	Animalia	Arthropoda	Insecta	Diptera	Limoniidae
dad98f0d-db59-4a08-acef-4407b6dedb30	PhysicalObject	2021-07-19	en	https://creativecommons.org/licenses/by/4.0/legalcode	Research Center in Biodiversity and Genetic Resources	37560003-ae75-43c3-95aa-48c98797aa2a	4ec2b246-f5fa-4b90-9a8d-ddafc2a3f970	4257bc94-7319-4378-b64c-77757c1250a4	CIBIO	InBIO Barcoding Initiative	DS-IBIDP02 IBI-Diptera 02	CIBIO	PreservedSpecimen	{"BOLD_ProcessID":"IBIDP342-19" | "BOLD_BINURI":"BOLD:AAG8508" | "GenBank_Accession":"MZ196573"}	dad98f0d-db59-4a08-acef-4407b6dedb30	INV07775	Sónia Ferreira	1	Male	Adult	whole animal (ETOH) | DNA extract	in collection	http://boldsystems.org/index.php/Public_RecordView?processid=IBIDP342-19 | http://www.ncbi.nlm.nih.gov/nuccore/MZ196573	2018-10-07	2018	10	07	INV07775	Europe	Portugal	PT	Faro	Monchique	Monchique			37.3051	-8.5533	WGS84	30	Pjotr Oosterbroek	Morphology	Limonia nubeculosa Meigen, 1804	Animalia | Arthropoda | Insecta | Diptera | Limoniidae | Limoniinae | Limonia	Animalia	Arthropoda	Insecta	Diptera	Limoniidae
9aca2954-110b-43c7-9eda-1987148fb6b6	PhysicalObject	2021-07-19	en	https://creativecommons.org/licenses/by/4.0/legalcode	Research Center in Biodiversity and Genetic Resources	37560003-ae75-43c3-95aa-48c98797aa2a	4ec2b246-f5fa-4b90-9a8d-ddafc2a3f970	4257bc94-7319-4378-b64c-77757c1250a4	CIBIO	InBIO Barcoding Initiative	DS-IBIDP02 IBI-Diptera 02	CIBIO	PreservedSpecimen	{"BOLD_ProcessID":"IBIDP343-19" | "BOLD_BINURI":"BOLD:AAG8508" | "GenBank_Accession":"MZ196728"}	9aca2954-110b-43c7-9eda-1987148fb6b6	INV07776	Sónia Ferreira	1	Female	Adult	whole animal (ETOH) | DNA extract	in collection	http://boldsystems.org/index.php/Public_RecordView?processid=IBIDP343-19 | http://www.ncbi.nlm.nih.gov/nuccore/MZ196728	2018-10-07	2018	10	07	INV07776	Europe	Portugal	PT	Faro	Monchique	Monchique			37.3051	-8.5533	WGS84	30	Pjotr Oosterbroek	Morphology	Limonia nubeculosa Meigen, 1804	Animalia | Arthropoda | Insecta | Diptera | Limoniidae | Limoniinae | Limonia	Animalia	Arthropoda	Insecta	Diptera	Limoniidae
1698c0c5-ee32-4121-bc18-54d5c48429e4	PhysicalObject	2021-07-19	en	https://creativecommons.org/licenses/by/4.0/legalcode	Research Center in Biodiversity and Genetic Resources	37560003-ae75-43c3-95aa-48c98797aa2a	4ec2b246-f5fa-4b90-9a8d-ddafc2a3f970	4257bc94-7319-4378-b64c-77757c1250a4	CIBIO	InBIO Barcoding Initiative	DS-IBIDP02 IBI-Diptera 02	CIBIO	PreservedSpecimen	{"BOLD_ProcessID":"IBIDP415-19" | "BOLD_BINURI":"BOLD:AEC7677" | "GenBank_Accession":"MZ196916"}	1698c0c5-ee32-4121-bc18-54d5c48429e4	INV07797	Sónia Ferreira	1	Female	Adult	whole animal (ETOH) | DNA extract	in collection	http://boldsystems.org/index.php/Public_RecordView?processid=IBIDP415-19 | http://www.ncbi.nlm.nih.gov/nuccore/MZ196916	2018-10-07	2018	10	07	INV07797	Europe	Portugal	PT	Faro	Monchique	Monchique			37.3051	-8.5533	WGS84	30	Jaroslav Starý	Morphology	Austrolimnophila (Austrolimnophila) latistyla Starý, 1977	Animalia | Arthropoda | Insecta | Diptera | Limoniidae | Limnophilinae | Austrolimnophila | Austrolimnophila	Animalia	Arthropoda	Insecta	Diptera	Limoniidae
5a7c37e7-c6aa-4e80-98db-da4ff7cddf6a	PhysicalObject	2021-07-19	en	https://creativecommons.org/licenses/by/4.0/legalcode	Research Center in Biodiversity and Genetic Resources	37560003-ae75-43c3-95aa-48c98797aa2a	4ec2b246-f5fa-4b90-9a8d-ddafc2a3f970	4257bc94-7319-4378-b64c-77757c1250a4	CIBIO	InBIO Barcoding Initiative	DS-IBIDP02 IBI-Diptera 02	CIBIO	PreservedSpecimen	{"BOLD_ProcessID":"IBIDP347-19" | "BOLD_BINURI":"BOLD:AED0251" | "GenBank_Accession":"MZ196762"}	5a7c37e7-c6aa-4e80-98db-da4ff7cddf6a	INV07806	Sónia Ferreira	1	Male	Adult	whole animal (ETOH) | DNA extract	in collection	http://boldsystems.org/index.php/Public_RecordView?processid=IBIDP347-19 | http://www.ncbi.nlm.nih.gov/nuccore/MZ196762	2018-10-08	2018	10	08	INV07806	Europe	Portugal	PT	Faro	Aljezur	Carrapateira			37.1972	-8.9069	WGS84	30	Pjotr Oosterbroek	Morphology	Geranomyia unicolor Haliday, 1833	Animalia | Arthropoda | Insecta | Diptera | Limoniidae | Limoniinae | Geranomyia	Animalia	Arthropoda	Insecta	Diptera	Limoniidae
86620c84-b14d-4b21-bca9-24df671d06be	PhysicalObject	2021-07-19	en	https://creativecommons.org/licenses/by/4.0/legalcode	Research Center in Biodiversity and Genetic Resources	37560003-ae75-43c3-95aa-48c98797aa2a	4ec2b246-f5fa-4b90-9a8d-ddafc2a3f970	4257bc94-7319-4378-b64c-77757c1250a4	CIBIO	InBIO Barcoding Initiative	DS-IBIDP02 IBI-Diptera 02	CIBIO	PreservedSpecimen	{"BOLD_ProcessID":"IBIDP349-19" | "BOLD_BINURI":"BOLD:ADX0913" | "GenBank_Accession":"MZ196906"}	86620c84-b14d-4b21-bca9-24df671d06be	INV08000	Sónia Ferreira	1	Male	Adult	whole animal (ETOH) | DNA extract	in collection	http://boldsystems.org/index.php/Public_RecordView?processid=IBIDP349-19 | http://www.ncbi.nlm.nih.gov/nuccore/MZ196906	2018-05-14	2018	05	14	INV08000	Europe	Portugal	PT	Castelo Branco	Idanha-a-Nova	Herdade da Poupa			39.6804	-7.0976	WGS84	30	Pjotr Oosterbroek	Morphology	Tipula (Lunatipula) trifasciculata Strobl, 1900	Animalia | Arthropoda | Insecta | Diptera | Tipulidae | Tipulinae | Tipula | Lunatipula	Animalia	Arthropoda	Insecta	Diptera	Tipulidae
57247d74-1456-48d5-ba90-482becad6f8d	PhysicalObject	2021-07-19	en	https://creativecommons.org/licenses/by/4.0/legalcode	Research Center in Biodiversity and Genetic Resources	37560003-ae75-43c3-95aa-48c98797aa2a	4ec2b246-f5fa-4b90-9a8d-ddafc2a3f970	4257bc94-7319-4378-b64c-77757c1250a4	CIBIO	InBIO Barcoding Initiative	DS-IBIDP02 IBI-Diptera 02	CIBIO	PreservedSpecimen	{"BOLD_ProcessID":"IBIDP350-19" | "BOLD_BINURI":"BOLD:ACR3244" | "GenBank_Accession":"MZ196537"}	57247d74-1456-48d5-ba90-482becad6f8d	INV08001	Sónia Ferreira	1	Male	Adult	whole animal (ETOH) | DNA extract	in collection	http://boldsystems.org/index.php/Public_RecordView?processid=IBIDP350-19 | http://www.ncbi.nlm.nih.gov/nuccore/MZ196537	2018-05-14	2018	05	14	INV08001	Europe	Portugal	PT	Castelo Branco	Idanha-a-Nova	Herdade da Poupa			39.6804	-7.0976	WGS84	30	Pjotr Oosterbroek	Morphology	Dicranomyia (Glochina) sericata (Meigen, 1830)	Animalia | Arthropoda | Insecta | Diptera | Limoniidae | Limoniinae | Dicranomyia | Glochina	Animalia	Arthropoda	Insecta	Diptera	Limoniidae
389e7b79-3069-49a2-815d-f8c03ab32b73	PhysicalObject	2021-07-19	en	https://creativecommons.org/licenses/by/4.0/legalcode	Research Center in Biodiversity and Genetic Resources	37560003-ae75-43c3-95aa-48c98797aa2a	4ec2b246-f5fa-4b90-9a8d-ddafc2a3f970	4257bc94-7319-4378-b64c-77757c1250a4	CIBIO	InBIO Barcoding Initiative	DS-IBIDP02 IBI-Diptera 02	CIBIO	PreservedSpecimen	{"BOLD_ProcessID":"IBIDP351-19" | "BOLD_BINURI":"BOLD:AEC9536" | "GenBank_Accession":"MZ196844"}	389e7b79-3069-49a2-815d-f8c03ab32b73	INV08002	Sónia Ferreira	1	Male	Adult	whole animal (ETOH) | DNA extract	in collection	http://boldsystems.org/index.php/Public_RecordView?processid=IBIDP351-19 | http://www.ncbi.nlm.nih.gov/nuccore/MZ196844	2018-05-19	2018	05	19	INV08002	Europe	Portugal	PT	Bragança	Bragança	França	850		41.9052	-6.7757	WGS84	30	Pjotr Oosterbroek	Morphology	Nephrotoma submaculosa Edwards, 1928	Animalia | Arthropoda | Insecta | Diptera | Tipulidae | Tipulinae | Nephrotoma	Animalia	Arthropoda	Insecta	Diptera	Tipulidae
1b460ed5-5e95-40c8-abac-3756c1d77198	PhysicalObject	2021-07-19	en	https://creativecommons.org/licenses/by/4.0/legalcode	Research Center in Biodiversity and Genetic Resources	37560003-ae75-43c3-95aa-48c98797aa2a	4ec2b246-f5fa-4b90-9a8d-ddafc2a3f970	4257bc94-7319-4378-b64c-77757c1250a4	CIBIO	InBIO Barcoding Initiative	DS-IBIDP02 IBI-Diptera 02	CIBIO	PreservedSpecimen	{"BOLD_ProcessID":"IBIDP590-20" | "BOLD_BINURI":"BOLD:AEE4508" | "GenBank_Accession":"MZ196888"}	1b460ed5-5e95-40c8-abac-3756c1d77198	INV08003	Sónia Ferreira	1	Female	Adult	whole animal (ETOH) | DNA extract	in collection	http://boldsystems.org/index.php/Public_RecordView?processid=IBIDP590-20 | http://www.ncbi.nlm.nih.gov/nuccore/MZ196888	2018-05-17	2018	05	17	INV08003	Europe	Portugal	PT	Bragança	Bragança	Lama Grande			41.9792	-6.7938	WGS84	30	Pjotr Oosterbroek	Morphology	Pedicia (Amalopis) occulta (Meigen, 1830)	Animalia | Arthropoda | Insecta | Diptera | Pediciidae | Pediciinae | Pedicia | Amalopis	Animalia	Arthropoda	Insecta	Diptera	Pediciidae
dc2f9df3-228d-431d-baca-3ca51845ca86	PhysicalObject	2021-07-19	en	https://creativecommons.org/licenses/by/4.0/legalcode	Research Center in Biodiversity and Genetic Resources	37560003-ae75-43c3-95aa-48c98797aa2a	4ec2b246-f5fa-4b90-9a8d-ddafc2a3f970	4257bc94-7319-4378-b64c-77757c1250a4	CIBIO	InBIO Barcoding Initiative	DS-IBIDP02 IBI-Diptera 02	CIBIO	PreservedSpecimen	{"BOLD_ProcessID":"IBIDP352-19" | "BOLD_BINURI":"BOLD:AEC9463" | "GenBank_Accession":"MZ196873"}	dc2f9df3-228d-431d-baca-3ca51845ca86	INV08004	Sónia Ferreira	1	Female	Adult	whole animal (ETOH) | DNA extract	in collection	http://boldsystems.org/index.php/Public_RecordView?processid=IBIDP352-19 | http://www.ncbi.nlm.nih.gov/nuccore/MZ196873	2018-05-16	2018	05	16	INV08004	Europe	Portugal	PT	Guarda	Figueira de Castelo Rodrigo	Quinta do Chegão, Rio Águeda			41.0180	-6.9337	WGS84	30	Pjotr Oosterbroek	Morphology	Tipula (Lunatipula) fabiola Mannheims, 1968	Animalia | Arthropoda | Insecta | Diptera | Tipulidae | Tipulinae | Tipula | Lunatipula	Animalia	Arthropoda	Insecta	Diptera	Tipulidae
6841364d-edeb-4957-85b6-6fdadc36312a	PhysicalObject	2021-07-19	en	https://creativecommons.org/licenses/by/4.0/legalcode	Research Center in Biodiversity and Genetic Resources	37560003-ae75-43c3-95aa-48c98797aa2a	4ec2b246-f5fa-4b90-9a8d-ddafc2a3f970	4257bc94-7319-4378-b64c-77757c1250a4	CIBIO	InBIO Barcoding Initiative	DS-IBIDP02 IBI-Diptera 02	CIBIO	PreservedSpecimen	{"BOLD_ProcessID":"IBIDP353-19" | "BOLD_BINURI":"BOLD:ADS9890" | "GenBank_Accession":"MZ196821"}	6841364d-edeb-4957-85b6-6fdadc36312a	INV08005	Sónia Ferreira	1	Male	Adult	whole animal (ETOH) | DNA extract	in collection	http://boldsystems.org/index.php/Public_RecordView?processid=IBIDP353-19 | http://www.ncbi.nlm.nih.gov/nuccore/MZ196821	2018-05-16	2018	05	16	INV08005	Europe	Portugal	PT	Guarda	Figueira de Castelo Rodrigo	Quinta do Chegão, Rio Águeda			41.0180	-6.9337	WGS84	30	Pjotr Oosterbroek	Morphology	Nephrotoma guestfalica (Westhoff, 1879)	Animalia | Arthropoda | Insecta | Diptera | Tipulidae | Tipulinae | Nephrotoma	Animalia	Arthropoda	Insecta	Diptera	Tipulidae
7ac066fe-0443-4f9c-a9aa-ae6f0f7006c9	PhysicalObject	2021-07-19	en	https://creativecommons.org/licenses/by/4.0/legalcode	Research Center in Biodiversity and Genetic Resources	37560003-ae75-43c3-95aa-48c98797aa2a	4ec2b246-f5fa-4b90-9a8d-ddafc2a3f970	4257bc94-7319-4378-b64c-77757c1250a4	CIBIO	InBIO Barcoding Initiative	DS-IBIDP02 IBI-Diptera 02	CIBIO	PreservedSpecimen	{"BOLD_ProcessID":"IBIDP354-19" | "BOLD_BINURI":"BOLD:AEC7552" | "GenBank_Accession":"MZ196610"}	7ac066fe-0443-4f9c-a9aa-ae6f0f7006c9	INV08006	Sónia Ferreira	1	Male	Adult	whole animal (ETOH) | DNA extract	in collection	http://boldsystems.org/index.php/Public_RecordView?processid=IBIDP354-19 | http://www.ncbi.nlm.nih.gov/nuccore/MZ196610	2018-05-16	2018	05	16	INV08006	Europe	Portugal	PT	Guarda	Figueira de Castelo Rodrigo	Quinta do Chegão, Rio Águeda			41.0180	-6.9337	WGS84	30	Pjotr Oosterbroek	Morphology	Tipula (Lunatipula) trigona Mannheims, 1966	Animalia | Arthropoda | Insecta | Diptera | Tipulidae | Tipulinae | Tipula | Lunatipula	Animalia	Arthropoda	Insecta	Diptera	Tipulidae
f1f1b1ad-d40e-4c81-bcbb-20ca9b4a8c1d	PhysicalObject	2021-07-19	en	https://creativecommons.org/licenses/by/4.0/legalcode	Research Center in Biodiversity and Genetic Resources	37560003-ae75-43c3-95aa-48c98797aa2a	4ec2b246-f5fa-4b90-9a8d-ddafc2a3f970	4257bc94-7319-4378-b64c-77757c1250a4	CIBIO	InBIO Barcoding Initiative	DS-IBIDP02 IBI-Diptera 02	CIBIO	PreservedSpecimen	{"BOLD_ProcessID":"IBIDP355-19" | "BOLD_BINURI":"BOLD:ADZ3003" | "GenBank_Accession":"MZ196673"}	f1f1b1ad-d40e-4c81-bcbb-20ca9b4a8c1d	INV08007	Sónia Ferreira	1	Male	Adult	whole animal (ETOH) | DNA extract	in collection	http://boldsystems.org/index.php/Public_RecordView?processid=IBIDP355-19 | http://www.ncbi.nlm.nih.gov/nuccore/MZ196673	2018-05-16	2018	05	16	INV08007	Europe	Portugal	PT	Guarda	Figueira de Castelo Rodrigo	Quinta do Chegão, Rio Águeda			41.0180	-6.9337	WGS84	30	Pjotr Oosterbroek	Morphology	Dicranoptycha fuscescens (Schummel, 1829)	Animalia | Arthropoda | Insecta | Diptera | Limoniidae | Limoniinae | Dicranoptycha	Animalia	Arthropoda	Insecta	Diptera	Limoniidae
f224e948-dae3-4379-a763-09fa290a5907	PhysicalObject	2021-07-19	en	https://creativecommons.org/licenses/by/4.0/legalcode	Research Center in Biodiversity and Genetic Resources	37560003-ae75-43c3-95aa-48c98797aa2a	4ec2b246-f5fa-4b90-9a8d-ddafc2a3f970	4257bc94-7319-4378-b64c-77757c1250a4	CIBIO	InBIO Barcoding Initiative	DS-IBIDP02 IBI-Diptera 02	CIBIO	PreservedSpecimen	{"BOLD_ProcessID":"IBIDP356-19" | "BOLD_BINURI":"BOLD:AEC8062" | "GenBank_Accession":"MZ196900"}	f224e948-dae3-4379-a763-09fa290a5907	INV08008	Sónia Ferreira	1	Male	Adult	whole animal (ETOH) | DNA extract	in collection	http://boldsystems.org/index.php/Public_RecordView?processid=IBIDP356-19 | http://www.ncbi.nlm.nih.gov/nuccore/MZ196900	2018-05-16	2018	05	16	INV08008	Europe	Portugal	PT	Guarda	Figueira de Castelo Rodrigo	Quinta do Chegão, Rio Águeda			41.0180	-6.9337	WGS84	30	Pjotr Oosterbroek	Morphology	Tipula (Lunatipula) pustulata Pierre, 1920	Animalia | Arthropoda | Insecta | Diptera | Tipulidae | Tipulinae | Tipula | Lunatipula	Animalia	Arthropoda	Insecta	Diptera	Tipulidae
ea69dc8c-5bce-4bf2-9005-dd99dea9ecb4	PhysicalObject	2021-07-19	en	https://creativecommons.org/licenses/by/4.0/legalcode	Research Center in Biodiversity and Genetic Resources	37560003-ae75-43c3-95aa-48c98797aa2a	4ec2b246-f5fa-4b90-9a8d-ddafc2a3f970	4257bc94-7319-4378-b64c-77757c1250a4	CIBIO	InBIO Barcoding Initiative	DS-IBIDP02 IBI-Diptera 02	CIBIO	PreservedSpecimen	{"BOLD_ProcessID":"IBIDP357-19" | "BOLD_BINURI":"BOLD:AEC7552" | "GenBank_Accession":"MZ196538"}	ea69dc8c-5bce-4bf2-9005-dd99dea9ecb4	INV08009	Sónia Ferreira	1	Male	Adult	whole animal (ETOH) | DNA extract	in collection	http://boldsystems.org/index.php/Public_RecordView?processid=IBIDP357-19 | http://www.ncbi.nlm.nih.gov/nuccore/MZ196538	2018-05-16	2018	05	16	INV08009	Europe	Portugal	PT	Guarda	Figueira de Castelo Rodrigo	Quinta do Chegão, Rio Águeda			41.0180	-6.9337	WGS84	30	Pjotr Oosterbroek	Morphology	Tipula (Lunatipula) trigona Mannheims, 1966	Animalia | Arthropoda | Insecta | Diptera | Tipulidae | Tipulinae | Tipula | Lunatipula	Animalia	Arthropoda	Insecta	Diptera	Tipulidae
ee3454e5-b2d5-4b54-8006-62c36cf4094e	PhysicalObject	2021-07-19	en	https://creativecommons.org/licenses/by/4.0/legalcode	Research Center in Biodiversity and Genetic Resources	37560003-ae75-43c3-95aa-48c98797aa2a	4ec2b246-f5fa-4b90-9a8d-ddafc2a3f970	4257bc94-7319-4378-b64c-77757c1250a4	CIBIO	InBIO Barcoding Initiative	DS-IBIDP02 IBI-Diptera 02	CIBIO	PreservedSpecimen	{"BOLD_ProcessID":"IBIDP358-19" | "BOLD_BINURI":"BOLD:ADW6590" | "GenBank_Accession":"MZ196768"}	ee3454e5-b2d5-4b54-8006-62c36cf4094e	INV08010	Sónia Ferreira	1	Male	Adult	whole animal (ETOH) | DNA extract	in collection	http://boldsystems.org/index.php/Public_RecordView?processid=IBIDP358-19 | http://www.ncbi.nlm.nih.gov/nuccore/MZ196768	2018-05-16	2018	05	16	INV08010	Europe	Portugal	PT	Guarda	Figueira de Castelo Rodrigo	Quinta do Chegão, Rio Águeda			41.0180	-6.9337	WGS84	30	Pjotr Oosterbroek	Morphology	Tipula (Lunatipula) morenae Strob, 1900	Animalia | Arthropoda | Insecta | Diptera | Tipulidae | Tipulinae | Tipula | Lunatipula	Animalia	Arthropoda	Insecta	Diptera	Tipulidae
dd8af8cf-e8a0-4726-a5d5-d4e183bd42d2	PhysicalObject	2021-07-19	en	https://creativecommons.org/licenses/by/4.0/legalcode	Research Center in Biodiversity and Genetic Resources	37560003-ae75-43c3-95aa-48c98797aa2a	4ec2b246-f5fa-4b90-9a8d-ddafc2a3f970	4257bc94-7319-4378-b64c-77757c1250a4	CIBIO	InBIO Barcoding Initiative	DS-IBIDP02 IBI-Diptera 02	CIBIO	PreservedSpecimen	{"BOLD_ProcessID":"IBIDP359-19" | "BOLD_BINURI":"BOLD:AEC7552" | "GenBank_Accession":"MZ196806"}	dd8af8cf-e8a0-4726-a5d5-d4e183bd42d2	INV08011	Sónia Ferreira	1	Male	Adult	whole animal (ETOH) | DNA extract	in collection	http://boldsystems.org/index.php/Public_RecordView?processid=IBIDP359-19 | http://www.ncbi.nlm.nih.gov/nuccore/MZ196806	2018-05-16	2018	05	16	INV08011	Europe	Portugal	PT	Guarda	Figueira de Castelo Rodrigo	Quinta do Chegão, Rio Águeda			41.0180	-6.9337	WGS84	30	Pjotr Oosterbroek	Morphology	Tipula (Lunatipula) trigona Mannheims, 1966	Animalia | Arthropoda | Insecta | Diptera | Tipulidae | Tipulinae | Tipula | Lunatipula	Animalia	Arthropoda	Insecta	Diptera	Tipulidae
c515ddfb-0fee-4b17-ab84-b19035792614	PhysicalObject	2021-07-19	en	https://creativecommons.org/licenses/by/4.0/legalcode	Research Center in Biodiversity and Genetic Resources	37560003-ae75-43c3-95aa-48c98797aa2a	4ec2b246-f5fa-4b90-9a8d-ddafc2a3f970	4257bc94-7319-4378-b64c-77757c1250a4	CIBIO	InBIO Barcoding Initiative	DS-IBIDP02 IBI-Diptera 02	CIBIO	PreservedSpecimen	{"BOLD_ProcessID":"IBIDP360-19" | "BOLD_BINURI":"BOLD:ADZ7705" | "GenBank_Accession":"MZ196757"}	c515ddfb-0fee-4b17-ab84-b19035792614	INV08012	Sónia Ferreira	1	Female	Adult	whole animal (ETOH) | DNA extract	in collection	http://boldsystems.org/index.php/Public_RecordView?processid=IBIDP360-19 | http://www.ncbi.nlm.nih.gov/nuccore/MZ196757	2018-05-20	2018	05	20	INV08012	Europe	Portugal	PT	Vila Real	Alijó	Carvalho, W. of Ribalonga			41.3408	-7.4926	WGS84	30	Pjotr Oosterbroek	Morphology	Tipula (Lunatipula) pilicauda Pierre, 1922	Animalia | Arthropoda | Insecta | Diptera | Tipulidae | Tipulinae | Tipula | Lunatipula	Animalia	Arthropoda	Insecta	Diptera	Tipulidae
58446243-527d-40c1-b4ff-f04b06e2e2e2	PhysicalObject	2021-07-19	en	https://creativecommons.org/licenses/by/4.0/legalcode	Research Center in Biodiversity and Genetic Resources	37560003-ae75-43c3-95aa-48c98797aa2a	4ec2b246-f5fa-4b90-9a8d-ddafc2a3f970	4257bc94-7319-4378-b64c-77757c1250a4	CIBIO	InBIO Barcoding Initiative	DS-IBIDP02 IBI-Diptera 02	CIBIO	PreservedSpecimen	{"BOLD_ProcessID":"IBIDP591-20" | "BOLD_BINURI":"BOLD:AEE4508" | "GenBank_Accession":"MZ196725"}	58446243-527d-40c1-b4ff-f04b06e2e2e2	INV08013	Sónia Ferreira	1	Male	Adult	whole animal (ETOH) | DNA extract	in collection	http://boldsystems.org/index.php/Public_RecordView?processid=IBIDP591-20 | http://www.ncbi.nlm.nih.gov/nuccore/MZ196725	2018-06-18	2018	06	18	INV08013	Europe	Portugal	PT	Bragança	Vinhais	North of Saigueiro			41.9057	-7.0304	WGS84	30	Pjotr Oosterbroek	Morphology	Pedicia (Amalopis) occulta (Meigen, 1830)	Animalia | Arthropoda | Insecta | Diptera | Pediciidae | Pediciinae | Pedicia | Amalopis	Animalia	Arthropoda	Insecta	Diptera	Pediciidae
f45179d9-f2fe-49cd-82b2-85f5f6698bb9	PhysicalObject	2021-07-19	en	https://creativecommons.org/licenses/by/4.0/legalcode	Research Center in Biodiversity and Genetic Resources	37560003-ae75-43c3-95aa-48c98797aa2a	4ec2b246-f5fa-4b90-9a8d-ddafc2a3f970	4257bc94-7319-4378-b64c-77757c1250a4	CIBIO	InBIO Barcoding Initiative	DS-IBIDP02 IBI-Diptera 02	CIBIO	PreservedSpecimen	{"BOLD_ProcessID":"IBIDP361-19" | "BOLD_BINURI":"BOLD:AEC7892" | "GenBank_Accession":"MZ196680"}	f45179d9-f2fe-49cd-82b2-85f5f6698bb9	INV08014	Sónia Ferreira	1	Male	Adult	whole animal (ETOH) | DNA extract	in collection	http://boldsystems.org/index.php/Public_RecordView?processid=IBIDP361-19 | http://www.ncbi.nlm.nih.gov/nuccore/MZ196680	2018-05-13	2018	05	13	INV08014	Europe	Portugal	PT	Castelo Branco	Idanha-a-Nova	Segura			39.8215	-6.9734	WGS84	30	Pjotr Oosterbroek	Morphology	Tipula (Lunatipula) morenae Strob, 1900	Animalia | Arthropoda | Insecta | Diptera | Tipulidae | Tipulinae | Tipula | Lunatipula	Animalia	Arthropoda	Insecta	Diptera	Tipulidae
2a7d6dd6-d312-4013-a9f8-2ee0a0d563c9	PhysicalObject	2021-07-19	en	https://creativecommons.org/licenses/by/4.0/legalcode	Research Center in Biodiversity and Genetic Resources	37560003-ae75-43c3-95aa-48c98797aa2a	4ec2b246-f5fa-4b90-9a8d-ddafc2a3f970	4257bc94-7319-4378-b64c-77757c1250a4	CIBIO	InBIO Barcoding Initiative	DS-IBIDP02 IBI-Diptera 02	CIBIO	PreservedSpecimen	{"BOLD_ProcessID":"IBIDP416-19" | "BOLD_BINURI":"BOLD:ADX2241" | "GenBank_Accession":"MZ196748"}	2a7d6dd6-d312-4013-a9f8-2ee0a0d563c9	INV08015	Sónia Ferreira	1	Female	Adult	whole animal (ETOH) | DNA extract	in collection	http://boldsystems.org/index.php/Public_RecordView?processid=IBIDP416-19 | http://www.ncbi.nlm.nih.gov/nuccore/MZ196748	2018-05-15	2018	05	15	INV08015	Europe	Portugal	PT	Guarda	Seia	Central Hidroeléctrica da Ponte de Jugais			40.3846	-7.7049	WGS84	30	Jaroslav Starý	Morphology	Dicranomyia (Dicranomyia) didyma (Meigen, 1804)	Animalia | Arthropoda | Insecta | Diptera | Limoniidae | Limoniinae | Dicranomyia | Dicranomyia	Animalia	Arthropoda	Insecta	Diptera	Limoniidae
30fc7736-de9b-4d68-be3b-3883690b9c00	PhysicalObject	2021-07-19	en	https://creativecommons.org/licenses/by/4.0/legalcode	Research Center in Biodiversity and Genetic Resources	37560003-ae75-43c3-95aa-48c98797aa2a	4ec2b246-f5fa-4b90-9a8d-ddafc2a3f970	4257bc94-7319-4378-b64c-77757c1250a4	CIBIO	InBIO Barcoding Initiative	DS-IBIDP02 IBI-Diptera 02	CIBIO	MaterialSample	{"BOLD_ProcessID":"IBIDP441-19" | "BOLD_BINURI":"BOLD:AEC7677" | "GenBank_Accession":"MZ196669"}, {SpecimenSampledInformation":"AdultMale"}	30fc7736-de9b-4d68-be3b-3883690b9c00	INV08145	J. Starý	1			DNA extract	voucher elsewhere	http://boldsystems.org/index.php/Public_RecordView?processid=IBIDP441-19 | http://www.ncbi.nlm.nih.gov/nuccore/MZ196669	2009-04-03	2009	04	03	INV08145	Europe	Portugal	PT	Faro	Monchique	Serra de Monchique, Alcaria do Peso, brook	450	500	37.3333	-8.5667	WGS84	30	Jaroslav Starý	Morphology	Austrolimnophila (Austrolimnophila) latistyla Starý, 1977	Animalia | Arthropoda | Insecta | Diptera | Limoniidae | Limnophilinae | Austrolimnophila | Austrolimnophila	Animalia	Arthropoda	Insecta	Diptera	Limoniidae
d02ea3fa-1607-4de5-9816-cce89d758ba4	PhysicalObject	2021-07-19	en	https://creativecommons.org/licenses/by/4.0/legalcode	Research Center in Biodiversity and Genetic Resources	37560003-ae75-43c3-95aa-48c98797aa2a	4ec2b246-f5fa-4b90-9a8d-ddafc2a3f970	4257bc94-7319-4378-b64c-77757c1250a4	CIBIO	InBIO Barcoding Initiative	DS-IBIDP02 IBI-Diptera 02	CIBIO	PreservedSpecimen	{"BOLD_ProcessID":"IBIDP362-19" | "BOLD_BINURI":"BOLD:ADX0913" | "GenBank_Accession":"MZ196670"}	d02ea3fa-1607-4de5-9816-cce89d758ba4	INV08378	Sónia Ferreira	1	Male	Adult	whole animal (ETOH) | DNA extract	in collection	http://boldsystems.org/index.php/Public_RecordView?processid=IBIDP362-19 | http://www.ncbi.nlm.nih.gov/nuccore/MZ196670	2018-05-14	2018	05	14	INV08378	Europe	Portugal	PT	Castelo Branco	Idanha-a-Nova	Herdade da Poupa			39.6804	-7.0976	WGS84	30	Pjotr Oosterbroek	Morphology	Tipula (Lunatipula) trifasciculata Strobl, 1900	Animalia | Arthropoda | Insecta | Diptera | Tipulidae | Tipulinae | Tipula | Lunatipula	Animalia	Arthropoda	Insecta	Diptera	Tipulidae
84e9d9e3-90de-4f57-b351-ed60457c6c6e	PhysicalObject	2021-07-19	en	https://creativecommons.org/licenses/by/4.0/legalcode	Research Center in Biodiversity and Genetic Resources	37560003-ae75-43c3-95aa-48c98797aa2a	4ec2b246-f5fa-4b90-9a8d-ddafc2a3f970	4257bc94-7319-4378-b64c-77757c1250a4	CIBIO	InBIO Barcoding Initiative	DS-IBIDP02 IBI-Diptera 02	CIBIO	PreservedSpecimen	{"BOLD_ProcessID":"IBIDP363-19" | "BOLD_BINURI":"BOLD:AEC9536" | "GenBank_Accession":"MZ196754"}	84e9d9e3-90de-4f57-b351-ed60457c6c6e	INV08379	Sónia Ferreira	1	Male	Adult	whole animal (ETOH) | DNA extract	in collection	http://boldsystems.org/index.php/Public_RecordView?processid=IBIDP363-19 | http://www.ncbi.nlm.nih.gov/nuccore/MZ196754	2018-05-19	2018	05	19	INV08379	Europe	Portugal	PT	Bragança	Bragança	França	850		41.9052	-6.7757	WGS84	30	Pjotr Oosterbroek	Morphology	Nephrotoma submaculosa Edwards, 1928	Animalia | Arthropoda | Insecta | Diptera | Tipulidae | Tipulinae | Nephrotoma	Animalia	Arthropoda	Insecta	Diptera	Tipulidae
320bb277-e0d7-4469-b931-91e9f37bdb2c	PhysicalObject	2021-07-19	en	https://creativecommons.org/licenses/by/4.0/legalcode	Research Center in Biodiversity and Genetic Resources	37560003-ae75-43c3-95aa-48c98797aa2a	4ec2b246-f5fa-4b90-9a8d-ddafc2a3f970	4257bc94-7319-4378-b64c-77757c1250a4	CIBIO	InBIO Barcoding Initiative	DS-IBIDP02 IBI-Diptera 02	CIBIO	PreservedSpecimen	{"BOLD_ProcessID":"IBIDP364-19" | "BOLD_BINURI":"BOLD:AEC9536" | "GenBank_Accession":"MZ196617"}	320bb277-e0d7-4469-b931-91e9f37bdb2c	INV08380	Sónia Ferreira	1	Female	Adult	whole animal (ETOH) | DNA extract	in collection	http://boldsystems.org/index.php/Public_RecordView?processid=IBIDP364-19 | http://www.ncbi.nlm.nih.gov/nuccore/MZ196617	2018-05-19	2018	05	19	INV08380	Europe	Portugal	PT	Bragança	Bragança	França	850		41.9052	-6.7757	WGS84	30	Pjotr Oosterbroek	Morphology	Nephrotoma submaculosa Edwards, 1928	Animalia | Arthropoda | Insecta | Diptera | Tipulidae | Tipulinae | Nephrotoma	Animalia	Arthropoda	Insecta	Diptera	Tipulidae
7e0ca8bd-1fd3-4e07-b7c7-586bdd50a534	PhysicalObject	2021-07-19	en	https://creativecommons.org/licenses/by/4.0/legalcode	Research Center in Biodiversity and Genetic Resources	37560003-ae75-43c3-95aa-48c98797aa2a	4ec2b246-f5fa-4b90-9a8d-ddafc2a3f970	4257bc94-7319-4378-b64c-77757c1250a4	CIBIO	InBIO Barcoding Initiative	DS-IBIDP02 IBI-Diptera 02	CIBIO	PreservedSpecimen	{"BOLD_ProcessID":"IBIDP365-19" | "BOLD_BINURI":"BOLD:ADW6590" | "GenBank_Accession":"MZ196774"}	7e0ca8bd-1fd3-4e07-b7c7-586bdd50a534	INV08381	Sónia Ferreira	1	Female	Adult	whole animal (ETOH) | DNA extract	in collection	http://boldsystems.org/index.php/Public_RecordView?processid=IBIDP365-19 | http://www.ncbi.nlm.nih.gov/nuccore/MZ196774	2018-05-16	2018	05	16	INV08381	Europe	Portugal	PT	Guarda	Figueira de Castelo Rodrigo	Quinta do Chegão, Rio Águeda			41.0180	-6.9337	WGS84	30	Pjotr Oosterbroek	Morphology	Tipula (Lunatipula) morenae Strob, 1900	Animalia | Arthropoda | Insecta | Diptera | Tipulidae | Tipulinae | Tipula | Lunatipula	Animalia	Arthropoda	Insecta	Diptera	Tipulidae
85bc024b-861e-4bc1-808c-37df573e6473	PhysicalObject	2021-07-19	en	https://creativecommons.org/licenses/by/4.0/legalcode	Research Center in Biodiversity and Genetic Resources	37560003-ae75-43c3-95aa-48c98797aa2a	4ec2b246-f5fa-4b90-9a8d-ddafc2a3f970	4257bc94-7319-4378-b64c-77757c1250a4	CIBIO	InBIO Barcoding Initiative	DS-IBIDP02 IBI-Diptera 02	CIBIO	PreservedSpecimen	{"BOLD_ProcessID":"IBIDP366-19" | "BOLD_BINURI":"BOLD:AEC8483" | "GenBank_Accession":"MZ196877"}	85bc024b-861e-4bc1-808c-37df573e6473	INV08387	Sónia Ferreira	1	Male	Adult	whole animal (ETOH) | DNA extract	in collection	http://boldsystems.org/index.php/Public_RecordView?processid=IBIDP366-19 | http://www.ncbi.nlm.nih.gov/nuccore/MZ196877	2018-05-20	2018	05	20	INV08387	Europe	Portugal	PT	Vila Real	Alijó	Carvalho, W. of Ribalonga			41.3408	-7.4926	WGS84	30	Pjotr Oosterbroek | Jaroslav Starý	Morphology	Dicranomyia (Dicranomyia) affinis (Staeger, 1840)	Animalia | Arthropoda | Insecta | Diptera | Limoniidae | Limoniinae | Dicranomyia | Dicranomyia	Animalia	Arthropoda	Insecta	Diptera	Limoniidae
238ae0aa-c4b3-4fbb-9cc7-134388c4bc49	PhysicalObject	2021-07-19	en	https://creativecommons.org/licenses/by/4.0/legalcode	Research Center in Biodiversity and Genetic Resources	37560003-ae75-43c3-95aa-48c98797aa2a	4ec2b246-f5fa-4b90-9a8d-ddafc2a3f970	4257bc94-7319-4378-b64c-77757c1250a4	CIBIO	InBIO Barcoding Initiative	DS-IBIDP02 IBI-Diptera 02	CIBIO	PreservedSpecimen	{"BOLD_ProcessID":"IBIDP367-19" | "BOLD_BINURI":"BOLD:AEC8483" | "GenBank_Accession":"MZ196751"}	238ae0aa-c4b3-4fbb-9cc7-134388c4bc49	INV08388	Sónia Ferreira	1	Male	Adult	whole animal (ETOH) | DNA extract	in collection	http://boldsystems.org/index.php/Public_RecordView?processid=IBIDP367-19 | http://www.ncbi.nlm.nih.gov/nuccore/MZ196751	2018-05-14	2018	05	14	INV08388	Europe	Portugal	PT	Castelo Branco	Idanha-a-Nova	Herdade da Poupa			39.6804	-7.0976	WGS84	30	Jaroslav Starý	Morphology	Dicranomyia (Dicranomyia) affinis (Staeger, 1840)	Animalia | Arthropoda | Insecta | Diptera | Limoniidae | Limoniinae | Dicranomyia | Dicranomyia	Animalia	Arthropoda	Insecta	Diptera	Limoniidae
eb00fc46-e937-4e5a-bede-7b2e3713c890	PhysicalObject	2021-07-19	en	https://creativecommons.org/licenses/by/4.0/legalcode	Research Center in Biodiversity and Genetic Resources	37560003-ae75-43c3-95aa-48c98797aa2a	4ec2b246-f5fa-4b90-9a8d-ddafc2a3f970	4257bc94-7319-4378-b64c-77757c1250a4	CIBIO	InBIO Barcoding Initiative	DS-IBIDP02 IBI-Diptera 02	CIBIO	PreservedSpecimen	{"BOLD_ProcessID":"IBIDP368-19" | "BOLD_BINURI":"BOLD:AEC8483" | "GenBank_Accession":"MZ196808"}	eb00fc46-e937-4e5a-bede-7b2e3713c890	INV08389	Sónia Ferreira	1	Female	Adult	whole animal (ETOH) | DNA extract	in collection	http://boldsystems.org/index.php/Public_RecordView?processid=IBIDP368-19 | http://www.ncbi.nlm.nih.gov/nuccore/MZ196808	2018-05-14	2018	05	14	INV08389	Europe	Portugal	PT	Castelo Branco	Idanha-a-Nova	Herdade da Poupa			39.6804	-7.0976	WGS84	30	Jaroslav Starý	Morphology	Dicranomyia (Dicranomyia) affinis (Staeger, 1840)	Animalia | Arthropoda | Insecta | Diptera | Limoniidae | Limoniinae | Dicranomyia | Dicranomyia	Animalia	Arthropoda	Insecta	Diptera	Limoniidae
b825fe87-6513-4c78-853e-85cc1fe0afc7	PhysicalObject	2021-07-19	en	https://creativecommons.org/licenses/by/4.0/legalcode	Research Center in Biodiversity and Genetic Resources	37560003-ae75-43c3-95aa-48c98797aa2a	4ec2b246-f5fa-4b90-9a8d-ddafc2a3f970	4257bc94-7319-4378-b64c-77757c1250a4	CIBIO	InBIO Barcoding Initiative	DS-IBIDP02 IBI-Diptera 02	CIBIO	PreservedSpecimen	{"BOLD_ProcessID":"IBIDP369-19" | "BOLD_BINURI":"BOLD:AEC8483" | "GenBank_Accession":"MZ196561"}	b825fe87-6513-4c78-853e-85cc1fe0afc7	INV08390	Sónia Ferreira	1	Female	Adult	whole animal (ETOH) | DNA extract	in collection	http://boldsystems.org/index.php/Public_RecordView?processid=IBIDP369-19 | http://www.ncbi.nlm.nih.gov/nuccore/MZ196561	2018-05-14	2018	05	14	INV08390	Europe	Portugal	PT	Castelo Branco	Idanha-a-Nova	Herdade da Poupa			39.6804	-7.0976	WGS84	30	Jaroslav Starý	Morphology	Dicranomyia (Dicranomyia) affinis (Staeger, 1840)	Animalia | Arthropoda | Insecta | Diptera | Limoniidae | Limoniinae | Dicranomyia | Dicranomyia	Animalia	Arthropoda	Insecta	Diptera	Limoniidae
0f983abc-c366-4688-8f44-338ba0c8edf4	PhysicalObject	2021-07-19	en	https://creativecommons.org/licenses/by/4.0/legalcode	Research Center in Biodiversity and Genetic Resources	37560003-ae75-43c3-95aa-48c98797aa2a	4ec2b246-f5fa-4b90-9a8d-ddafc2a3f970	4257bc94-7319-4378-b64c-77757c1250a4	CIBIO	InBIO Barcoding Initiative	DS-IBIDP02 IBI-Diptera 02	CIBIO	PreservedSpecimen	{"BOLD_ProcessID":"IBIDP370-19" | "BOLD_BINURI":"BOLD:AEC9918" | "GenBank_Accession":"MZ196631"}	0f983abc-c366-4688-8f44-338ba0c8edf4	INV08391	Sónia Ferreira	1	Male	Adult	whole animal (ETOH) | DNA extract	in collection	http://boldsystems.org/index.php/Public_RecordView?processid=IBIDP370-19 | http://www.ncbi.nlm.nih.gov/nuccore/MZ196631	2018-05-13	2018	05	13	INV08391	Europe	Portugal	PT	Castelo Branco	Idanha-a-Nova	Segura			39.8215	-6.9734	WGS84	30	Pjotr Oosterbroek | Jaroslav Starý	Morphology	Dicranomyia (Dicranomyia) longicollis (Macquart, 1846)	Animalia | Arthropoda | Insecta | Diptera | Limoniidae | Limoniinae | Dicranomyia | Dicranomyia	Animalia	Arthropoda	Insecta	Diptera	Limoniidae
27704118-4b77-405f-aabd-4ad7896664f6	PhysicalObject	2021-07-19	en	https://creativecommons.org/licenses/by/4.0/legalcode	Research Center in Biodiversity and Genetic Resources	37560003-ae75-43c3-95aa-48c98797aa2a	4ec2b246-f5fa-4b90-9a8d-ddafc2a3f970	4257bc94-7319-4378-b64c-77757c1250a4	CIBIO	InBIO Barcoding Initiative	DS-IBIDP02 IBI-Diptera 02	CIBIO	PreservedSpecimen	{"BOLD_ProcessID":"IBIDP473-19" | "BOLD_BINURI":"BOLD:ADX2241" | "GenBank_Accession":"MZ196783"}	27704118-4b77-405f-aabd-4ad7896664f6	INV08392	Sónia Ferreira	1	Male	Adult	whole animal (ETOH) | DNA extract	in collection	http://boldsystems.org/index.php/Public_RecordView?processid=IBIDP473-19 | http://www.ncbi.nlm.nih.gov/nuccore/MZ196783	2018-05-19	2018	05	19	INV08392	Europe	Portugal	PT	Bragança	Bragança	Serra dos Viajantes			41.9717	-6.7809	WGS84	30	Jaroslav Starý	Morphology	Dicranomyia (Dicranomyia) didyma (Meigen, 1804)	Animalia | Arthropoda | Insecta | Diptera | Limoniidae | Limoniinae | Dicranomyia | Dicranomyia	Animalia	Arthropoda	Insecta	Diptera	Limoniidae
3cc2f15c-c23f-4984-9e5a-bbf4adfa2f2d	PhysicalObject	2021-07-19	en	https://creativecommons.org/licenses/by/4.0/legalcode	Research Center in Biodiversity and Genetic Resources	37560003-ae75-43c3-95aa-48c98797aa2a	4ec2b246-f5fa-4b90-9a8d-ddafc2a3f970	4257bc94-7319-4378-b64c-77757c1250a4	CIBIO	InBIO Barcoding Initiative	DS-IBIDP02 IBI-Diptera 02	CIBIO	PreservedSpecimen	{"BOLD_ProcessID":"IBIDP474-19" | "BOLD_BINURI":"BOLD:AEC9216" | "GenBank_Accession":"MZ196747"}	3cc2f15c-c23f-4984-9e5a-bbf4adfa2f2d	INV08393	Sónia Ferreira	1	Male	Adult	whole animal (ETOH) | DNA extract	in collection	http://boldsystems.org/index.php/Public_RecordView?processid=IBIDP474-19 | http://www.ncbi.nlm.nih.gov/nuccore/MZ196747	2018-05-13	2018	05	13	INV08393	Europe	Portugal	PT	Castelo Branco	Idanha-a-Nova	Segura			39.8215	-6.9734	WGS84	30	Pjotr Oosterbroek | Jaroslav Starý	Morphology	Idiocera (Idiocera) sziladyi (Lackschewitz, 1940)	Animalia | Arthropoda | Insecta | Diptera | Limoniidae | Chioneinae | Idiocera	Animalia	Arthropoda	Insecta	Diptera	Limoniidae
0d054ce9-b737-43d5-bc6a-2b8368e5120a	PhysicalObject	2021-07-19	en	https://creativecommons.org/licenses/by/4.0/legalcode	Research Center in Biodiversity and Genetic Resources	37560003-ae75-43c3-95aa-48c98797aa2a	4ec2b246-f5fa-4b90-9a8d-ddafc2a3f970	4257bc94-7319-4378-b64c-77757c1250a4	CIBIO	InBIO Barcoding Initiative	DS-IBIDP02 IBI-Diptera 02	CIBIO	PreservedSpecimen	{"BOLD_ProcessID":"IBIDP475-19" | "BOLD_BINURI":"BOLD:AEC9216" | "GenBank_Accession":"MZ196607"}	0d054ce9-b737-43d5-bc6a-2b8368e5120a	INV08394	Sónia Ferreira	1	Male	Adult	whole animal (ETOH) | DNA extract	in collection	http://boldsystems.org/index.php/Public_RecordView?processid=IBIDP475-19 | http://www.ncbi.nlm.nih.gov/nuccore/MZ196607	2018-05-13	2018	05	13	INV08394	Europe	Portugal	PT	Castelo Branco	Idanha-a-Nova	Segura			39.8215	-6.9734	WGS84	30	Pjotr Oosterbroek | Jaroslav Starý	Morphology	Idiocera (Idiocera) sziladyi (Lackschewitz, 1940)	Animalia | Arthropoda | Insecta | Diptera | Limoniidae | Chioneinae | Idiocera	Animalia	Arthropoda	Insecta	Diptera	Limoniidae
5bb51273-91ba-4c20-94ff-a43e2a6395cb	PhysicalObject	2021-07-19	en	https://creativecommons.org/licenses/by/4.0/legalcode	Research Center in Biodiversity and Genetic Resources	37560003-ae75-43c3-95aa-48c98797aa2a	4ec2b246-f5fa-4b90-9a8d-ddafc2a3f970	4257bc94-7319-4378-b64c-77757c1250a4	CIBIO	InBIO Barcoding Initiative	DS-IBIDP02 IBI-Diptera 02	CIBIO	PreservedSpecimen	{"BOLD_ProcessID":"IBIDP476-19" | "BOLD_BINURI":"BOLD:AEC9216" | "GenBank_Accession":"MZ196872"}	5bb51273-91ba-4c20-94ff-a43e2a6395cb	INV08395	Sónia Ferreira	1	Female	Adult	whole animal (ETOH) | DNA extract	in collection	http://boldsystems.org/index.php/Public_RecordView?processid=IBIDP476-19 | http://www.ncbi.nlm.nih.gov/nuccore/MZ196872	2018-05-13	2018	05	13	INV08395	Europe	Portugal	PT	Castelo Branco	Idanha-a-Nova	Segura			39.8215	-6.9734	WGS84	30	Pjotr Oosterbroek | Jaroslav Starý	Morphology	Idiocera (Idiocera) sziladyi (Lackschewitz, 1940)	Animalia | Arthropoda | Insecta | Diptera | Limoniidae | Chioneinae | Idiocera	Animalia	Arthropoda	Insecta	Diptera	Limoniidae
2802aca6-159e-4814-aca8-0b31dffadf8e	PhysicalObject	2021-07-19	en	https://creativecommons.org/licenses/by/4.0/legalcode	Research Center in Biodiversity and Genetic Resources	37560003-ae75-43c3-95aa-48c98797aa2a	4ec2b246-f5fa-4b90-9a8d-ddafc2a3f970	4257bc94-7319-4378-b64c-77757c1250a4	CIBIO	InBIO Barcoding Initiative	DS-IBIDP02 IBI-Diptera 02	CIBIO	PreservedSpecimen	{"BOLD_ProcessID":"IBIDP477-19" | "BOLD_BINURI":"BOLD:AEC9216" | "GenBank_Accession":"MZ196585"}	2802aca6-159e-4814-aca8-0b31dffadf8e	INV08396	Sónia Ferreira	1	Female	Adult	whole animal (ETOH) | DNA extract	in collection	http://boldsystems.org/index.php/Public_RecordView?processid=IBIDP477-19 | http://www.ncbi.nlm.nih.gov/nuccore/MZ196585	2018-05-13	2018	05	13	INV08396	Europe	Portugal	PT	Castelo Branco	Idanha-a-Nova	Segura			39.8215	-6.9734	WGS84	30	Pjotr Oosterbroek | Jaroslav Starý	Morphology	Idiocera (Idiocera) sziladyi (Lackschewitz, 1940)	Animalia | Arthropoda | Insecta | Diptera | Limoniidae | Chioneinae | Idiocera	Animalia	Arthropoda	Insecta	Diptera	Limoniidae
9ab45c1b-cca7-436e-b05c-17a27f4806f4	PhysicalObject	2021-07-19	en	https://creativecommons.org/licenses/by/4.0/legalcode	Research Center in Biodiversity and Genetic Resources	37560003-ae75-43c3-95aa-48c98797aa2a	4ec2b246-f5fa-4b90-9a8d-ddafc2a3f970	4257bc94-7319-4378-b64c-77757c1250a4	CIBIO	InBIO Barcoding Initiative	DS-IBIDP02 IBI-Diptera 02	CIBIO	PreservedSpecimen	{"BOLD_ProcessID":"IBIDP592-20" | "BOLD_BINURI":"BOLD:AAG8508" | "GenBank_Accession":"MZ196831"}	9ab45c1b-cca7-436e-b05c-17a27f4806f4	INV08430	Sónia Ferreira	1	Male	Adult	whole animal (ETOH) | DNA extract	in collection	http://boldsystems.org/index.php/Public_RecordView?processid=IBIDP592-20 | http://www.ncbi.nlm.nih.gov/nuccore/MZ196831	2019-05-23	2019	05	23	INV08430	Europe	Portugal	PT	Leiria	Alcobaça	Rua do Furo			39.5145	-8.9169	WGS84	30	Jaroslav Starý	Morphology	Limonia nubeculosa Meigen, 1804	Animalia | Arthropoda | Insecta | Diptera | Limoniidae | Limoniinae | Limonia	Animalia	Arthropoda	Insecta	Diptera	Limoniidae
cbfb47f7-40da-4e6b-8487-83cd6c7edaf4	PhysicalObject	2021-07-19	en	https://creativecommons.org/licenses/by/4.0/legalcode	Research Center in Biodiversity and Genetic Resources	37560003-ae75-43c3-95aa-48c98797aa2a	4ec2b246-f5fa-4b90-9a8d-ddafc2a3f970	4257bc94-7319-4378-b64c-77757c1250a4	CIBIO	InBIO Barcoding Initiative	DS-IBIDP02 IBI-Diptera 02	CIBIO	PreservedSpecimen	{"BOLD_ProcessID":"IBIDP593-20" | "BOLD_BINURI":"BOLD:AEC7552" | "GenBank_Accession":"MZ196927"}	cbfb47f7-40da-4e6b-8487-83cd6c7edaf4	INV08438	Sónia Ferreira	1	Female	Adult	whole animal (ETOH) | DNA extract	in collection	http://boldsystems.org/index.php/Public_RecordView?processid=IBIDP593-20 | http://www.ncbi.nlm.nih.gov/nuccore/MZ196927	2019-05-23	2019	05	23	INV08438	Europe	Portugal	PT	Leiria	Alcobaça	Rua do Furo			39.5145	-8.9169	WGS84	30	Pjotr Oosterbroek	Morphology	Tipula (Lunatipula) trigona Mannheims, 1966	Animalia | Arthropoda | Insecta | Diptera | Tipulidae | Tipulinae | Tipula | Lunatipula	Animalia	Arthropoda	Insecta	Diptera	Tipulidae
93345641-7ba2-4594-a49d-601260895c81	PhysicalObject	2021-07-19	en	https://creativecommons.org/licenses/by/4.0/legalcode	Research Center in Biodiversity and Genetic Resources	37560003-ae75-43c3-95aa-48c98797aa2a	4ec2b246-f5fa-4b90-9a8d-ddafc2a3f970	4257bc94-7319-4378-b64c-77757c1250a4	CIBIO	InBIO Barcoding Initiative	DS-IBIDP02 IBI-Diptera 02	CIBIO	PreservedSpecimen	{"BOLD_ProcessID":"IBIDP594-20" | "BOLD_BINURI":"BOLD:AEC7677" | "GenBank_Accession":"MZ196789"}	93345641-7ba2-4594-a49d-601260895c81	INV08440	Sónia Ferreira	1	Male	Adult	whole animal (ETOH) | DNA extract	in collection	http://boldsystems.org/index.php/Public_RecordView?processid=IBIDP594-20 | http://www.ncbi.nlm.nih.gov/nuccore/MZ196789	2019-05-23	2019	05	23	INV08440	Europe	Portugal	PT	Leiria	Alcobaça	Rua do Furo			39.5145	-8.9169	WGS84	30	Jaroslav Starý	Morphology	Austrolimnophila (Austrolimnophila) latistyla Starý, 1977	Animalia | Arthropoda | Insecta | Diptera | Limoniidae | Limnophilinae | Austrolimnophila | Austrolimnophila	Animalia	Arthropoda	Insecta	Diptera	Limoniidae
1223683b-8cf6-480f-92c8-c89d11e040cf	PhysicalObject	2021-07-19	en	https://creativecommons.org/licenses/by/4.0/legalcode	Research Center in Biodiversity and Genetic Resources	37560003-ae75-43c3-95aa-48c98797aa2a	4ec2b246-f5fa-4b90-9a8d-ddafc2a3f970	4257bc94-7319-4378-b64c-77757c1250a4	CIBIO	InBIO Barcoding Initiative	DS-IBIDP02 IBI-Diptera 02	CIBIO	PreservedSpecimen	{"BOLD_ProcessID":"IBIDP595-20" | "BOLD_BINURI":"BOLD:ABV3744" | "GenBank_Accession":"MZ196782"}	1223683b-8cf6-480f-92c8-c89d11e040cf	INV08441	Sónia Ferreira	1	Male	Adult	whole animal (ETOH) | DNA extract	in collection	http://boldsystems.org/index.php/Public_RecordView?processid=IBIDP595-20 | http://www.ncbi.nlm.nih.gov/nuccore/MZ196782	2019-05-23	2019	05	23	INV08441	Europe	Portugal	PT	Leiria	Alcobaça	Rua do Furo			39.5145	-8.9169	WGS84	30	Jaroslav Starý	Morphology	Limonia phragmitidis (Schrank, 1781)	Animalia | Arthropoda | Insecta | Diptera | Limoniidae | Limoniinae | Limonia	Animalia	Arthropoda	Insecta	Diptera	Limoniidae
45f4a6e5-d7ef-4131-9606-d4599b54f7dc	PhysicalObject	2021-07-19	en	https://creativecommons.org/licenses/by/4.0/legalcode	Research Center in Biodiversity and Genetic Resources	37560003-ae75-43c3-95aa-48c98797aa2a	4ec2b246-f5fa-4b90-9a8d-ddafc2a3f970	4257bc94-7319-4378-b64c-77757c1250a4	CIBIO	InBIO Barcoding Initiative	DS-IBIDP02 IBI-Diptera 02	CIBIO	PreservedSpecimen	{"BOLD_ProcessID":"IBIDP596-20" | "BOLD_BINURI":"BOLD:ABV3744" | "GenBank_Accession":"MZ196850"}	45f4a6e5-d7ef-4131-9606-d4599b54f7dc	INV08442	Sónia Ferreira	1	Male	Adult	whole animal (ETOH) | DNA extract	in collection	http://boldsystems.org/index.php/Public_RecordView?processid=IBIDP596-20 | http://www.ncbi.nlm.nih.gov/nuccore/MZ196850	2019-05-23	2019	05	23	INV08442	Europe	Portugal	PT	Leiria	Alcobaça	Rua do Furo			39.5145	-8.9169	WGS84	30	Jaroslav Starý	Morphology	Limonia phragmitidis (Schrank, 1781)	Animalia | Arthropoda | Insecta | Diptera | Limoniidae | Limoniinae | Limonia	Animalia	Arthropoda	Insecta	Diptera	Limoniidae
78b8db9a-6421-4872-8ec9-86c21f3437d7	PhysicalObject	2021-07-19	en	https://creativecommons.org/licenses/by/4.0/legalcode	Research Center in Biodiversity and Genetic Resources	37560003-ae75-43c3-95aa-48c98797aa2a	4ec2b246-f5fa-4b90-9a8d-ddafc2a3f970	4257bc94-7319-4378-b64c-77757c1250a4	CIBIO	InBIO Barcoding Initiative	DS-IBIDP02 IBI-Diptera 02	CIBIO	PreservedSpecimen	{"BOLD_ProcessID":"IBIDP597-20" | "BOLD_BINURI":"BOLD:AAK1647" | "GenBank_Accession":"MZ196636"}	78b8db9a-6421-4872-8ec9-86c21f3437d7	INV08443	Sónia Ferreira	1	Male	Adult	whole animal (ETOH) | DNA extract	in collection	http://boldsystems.org/index.php/Public_RecordView?processid=IBIDP597-20 | http://www.ncbi.nlm.nih.gov/nuccore/MZ196636	2019-05-23	2019	05	23	INV08443	Europe	Portugal	PT	Leiria	Alcobaça	Rua do Furo			39.5145	-8.9169	WGS84	30	Pjotr Oosterbroek	Morphology	Tipula (Lunatipula) helvola Loew, 1873	Animalia | Arthropoda | Insecta | Diptera | Tipulidae | Tipulinae | Tipula | Lunatipula	Animalia	Arthropoda	Insecta	Diptera	Tipulidae
0478b2fc-70e5-4792-b03a-3c4f9aad2bfd	PhysicalObject	2021-07-19	en	https://creativecommons.org/licenses/by/4.0/legalcode	Research Center in Biodiversity and Genetic Resources	37560003-ae75-43c3-95aa-48c98797aa2a	4ec2b246-f5fa-4b90-9a8d-ddafc2a3f970	4257bc94-7319-4378-b64c-77757c1250a4	CIBIO	InBIO Barcoding Initiative	DS-IBIDP02 IBI-Diptera 02	CIBIO	PreservedSpecimen	{"BOLD_ProcessID":"IBIDP598-20" | "BOLD_BINURI":"BOLD:AEC7552" | "GenBank_Accession":"MZ196529"}	0478b2fc-70e5-4792-b03a-3c4f9aad2bfd	INV08445	Sónia Ferreira	1	Male	Adult	whole animal (ETOH) | DNA extract	in collection	http://boldsystems.org/index.php/Public_RecordView?processid=IBIDP598-20 | http://www.ncbi.nlm.nih.gov/nuccore/MZ196529	2019-05-23	2019	05	23	INV08445	Europe	Portugal	PT	Leiria	Alcobaça	Rua do Furo			39.5145	-8.9169	WGS84	30	Pjotr Oosterbroek	Morphology	Tipula (Lunatipula) trigona Mannheims, 1966	Animalia | Arthropoda | Insecta | Diptera | Tipulidae | Tipulinae | Tipula | Lunatipula	Animalia	Arthropoda	Insecta	Diptera	Tipulidae
80ec52f9-bc54-4eec-bb42-5c98fb3b38ae	PhysicalObject	2021-07-19	en	https://creativecommons.org/licenses/by/4.0/legalcode	Research Center in Biodiversity and Genetic Resources	37560003-ae75-43c3-95aa-48c98797aa2a	4ec2b246-f5fa-4b90-9a8d-ddafc2a3f970	4257bc94-7319-4378-b64c-77757c1250a4	CIBIO	InBIO Barcoding Initiative	DS-IBIDP02 IBI-Diptera 02	CIBIO	PreservedSpecimen	{"BOLD_ProcessID":"IBIDP599-20" | "BOLD_BINURI":"BOLD:AAG8508" | "GenBank_Accession":"MZ196682"}	80ec52f9-bc54-4eec-bb42-5c98fb3b38ae	INV08446	Sónia Ferreira	1	Male	Adult	whole animal (ETOH) | DNA extract	in collection	http://boldsystems.org/index.php/Public_RecordView?processid=IBIDP599-20 | http://www.ncbi.nlm.nih.gov/nuccore/MZ196682	2019-05-23	2019	05	23	INV08446	Europe	Portugal	PT	Leiria	Alcobaça	Rua do Furo			39.5145	-8.9169	WGS84	30	Jaroslav Starý	Morphology	Limonia nubeculosa Meigen, 1804	Animalia | Arthropoda | Insecta | Diptera | Limoniidae | Limoniinae | Limonia	Animalia	Arthropoda	Insecta	Diptera	Limoniidae
a047b057-3d9f-4c64-a3b4-09171357b44e	PhysicalObject	2021-07-19	en	https://creativecommons.org/licenses/by/4.0/legalcode	Research Center in Biodiversity and Genetic Resources	37560003-ae75-43c3-95aa-48c98797aa2a	4ec2b246-f5fa-4b90-9a8d-ddafc2a3f970	4257bc94-7319-4378-b64c-77757c1250a4	CIBIO	InBIO Barcoding Initiative	DS-IBIDP02 IBI-Diptera 02	CIBIO	PreservedSpecimen	{"BOLD_ProcessID":"IBIDP600-20" | "BOLD_BINURI":"BOLD:ABV3744" | "GenBank_Accession":"MZ196775"}	a047b057-3d9f-4c64-a3b4-09171357b44e	INV08452	Sónia Ferreira	1	Male	Adult	whole animal (ETOH) | DNA extract	in collection	http://boldsystems.org/index.php/Public_RecordView?processid=IBIDP600-20 | http://www.ncbi.nlm.nih.gov/nuccore/MZ196775	2019-05-23	2019	05	23	INV08452	Europe	Portugal	PT	Leiria	Alcobaça	Rua do Furo			39.5145	-8.9169	WGS84	30	Jaroslav Starý	Morphology	Limonia phragmitidis (Schrank, 1781)	Animalia | Arthropoda | Insecta | Diptera | Limoniidae | Limoniinae | Limonia	Animalia	Arthropoda	Insecta	Diptera	Limoniidae
2d8f5a05-a70b-48e7-9098-cb79a35b8680	PhysicalObject	2021-07-19	en	https://creativecommons.org/licenses/by/4.0/legalcode	Research Center in Biodiversity and Genetic Resources	37560003-ae75-43c3-95aa-48c98797aa2a	4ec2b246-f5fa-4b90-9a8d-ddafc2a3f970	4257bc94-7319-4378-b64c-77757c1250a4	CIBIO	InBIO Barcoding Initiative	DS-IBIDP02 IBI-Diptera 02	CIBIO	PreservedSpecimen	{"BOLD_ProcessID":"IBIDP601-20" | "BOLD_BINURI":"BOLD:AEC7552" | "GenBank_Accession":"MZ196566"}	2d8f5a05-a70b-48e7-9098-cb79a35b8680	INV08460	Sónia Ferreira	1	Female	Adult	whole animal (ETOH) | DNA extract	in collection	http://boldsystems.org/index.php/Public_RecordView?processid=IBIDP601-20 | http://www.ncbi.nlm.nih.gov/nuccore/MZ196566	2019-05-23	2019	05	23	INV08460	Europe	Portugal	PT	Santarém	Rio Maior	Outeiro (Moinhos)			39.4276	-8.9003	WGS84	30	Pjotr Oosterbroek	Morphology	Tipula (Lunatipula) trigona Mannheims, 1966	Animalia | Arthropoda | Insecta | Diptera | Tipulidae | Tipulinae | Tipula | Lunatipula	Animalia	Arthropoda	Insecta	Diptera	Tipulidae
4c51b168-5e78-43ff-8dd0-70dd4e49780b	PhysicalObject	2021-07-19	en	https://creativecommons.org/licenses/by/4.0/legalcode	Research Center in Biodiversity and Genetic Resources	37560003-ae75-43c3-95aa-48c98797aa2a	4ec2b246-f5fa-4b90-9a8d-ddafc2a3f970	4257bc94-7319-4378-b64c-77757c1250a4	CIBIO	InBIO Barcoding Initiative	DS-IBIDP02 IBI-Diptera 02	CIBIO	PreservedSpecimen	{"BOLD_ProcessID":"IBIDP602-20" | "BOLD_BINURI":"BOLD:AAF9041" | "GenBank_Accession":"MZ196658"}	4c51b168-5e78-43ff-8dd0-70dd4e49780b	INV08461	Sónia Ferreira	1	Male	Adult	whole animal (ETOH) | DNA extract	in collection	http://boldsystems.org/index.php/Public_RecordView?processid=IBIDP602-20 | http://www.ncbi.nlm.nih.gov/nuccore/MZ196658	2019-05-23	2019	05	23	INV08461	Europe	Portugal	PT	Santarém	Rio Maior	Outeiro (Moinhos)			39.4276	-8.9003	WGS84	30	Pjotr Oosterbroek	Morphology	Tipula (Tipula) oleracea Linnaeus, 1758	Animalia | Arthropoda | Insecta | Diptera | Tipulidae | Tipulinae | Tipula | Tipula	Animalia	Arthropoda	Insecta	Diptera	Tipulidae
f4724b30-5ca0-4625-abd0-061c2cd08e4d	PhysicalObject	2021-07-19	en	https://creativecommons.org/licenses/by/4.0/legalcode	Research Center in Biodiversity and Genetic Resources	37560003-ae75-43c3-95aa-48c98797aa2a	4ec2b246-f5fa-4b90-9a8d-ddafc2a3f970	4257bc94-7319-4378-b64c-77757c1250a4	CIBIO	InBIO Barcoding Initiative	DS-IBIDP02 IBI-Diptera 02	CIBIO	PreservedSpecimen	{"BOLD_ProcessID":"IBIDP603-20" | "BOLD_BINURI":"BOLD:AEC7552" | "GenBank_Accession":"MZ196684"}	f4724b30-5ca0-4625-abd0-061c2cd08e4d	INV08462	Sónia Ferreira	1	Female	Adult	whole animal (ETOH) | DNA extract	in collection	http://boldsystems.org/index.php/Public_RecordView?processid=IBIDP603-20 | http://www.ncbi.nlm.nih.gov/nuccore/MZ196684	2019-05-23	2019	05	23	INV08462	Europe	Portugal	PT	Santarém	Rio Maior	Outeiro (Moinhos)			39.4276	-8.9003	WGS84	30	Pjotr Oosterbroek	Morphology	Tipula (Lunatipula) trigona Mannheims, 1966	Animalia | Arthropoda | Insecta | Diptera | Tipulidae | Tipulinae | Tipula | Lunatipula	Animalia	Arthropoda	Insecta	Diptera	Tipulidae
9a2a7b1e-c938-4a1b-a920-4f1bec0f062f	PhysicalObject	2021-07-19	en	https://creativecommons.org/licenses/by/4.0/legalcode	Research Center in Biodiversity and Genetic Resources	37560003-ae75-43c3-95aa-48c98797aa2a	4ec2b246-f5fa-4b90-9a8d-ddafc2a3f970	4257bc94-7319-4378-b64c-77757c1250a4	CIBIO	InBIO Barcoding Initiative	DS-IBIDP02 IBI-Diptera 02	CIBIO	PreservedSpecimen	{"BOLD_ProcessID":"IBIDP604-20" | "BOLD_BINURI":"BOLD:AEC7552" | "GenBank_Accession":"MZ196764"}	9a2a7b1e-c938-4a1b-a920-4f1bec0f062f	INV08463	Sónia Ferreira	1	Male	Adult	whole animal (ETOH) | DNA extract	in collection	http://boldsystems.org/index.php/Public_RecordView?processid=IBIDP604-20 | http://www.ncbi.nlm.nih.gov/nuccore/MZ196764	2019-05-23	2019	05	23	INV08463	Europe	Portugal	PT	Santarém	Rio Maior	Outeiro (Moinhos)			39.4276	-8.9003	WGS84	30	Pjotr Oosterbroek	Morphology	Tipula (Lunatipula) trigona Mannheims, 1966	Animalia | Arthropoda | Insecta | Diptera | Tipulidae | Tipulinae | Tipula | Lunatipula	Animalia	Arthropoda	Insecta	Diptera	Tipulidae
ad9c23be-90df-4c31-8830-f2c36bda2215	PhysicalObject	2021-07-19	en	https://creativecommons.org/licenses/by/4.0/legalcode	Research Center in Biodiversity and Genetic Resources	37560003-ae75-43c3-95aa-48c98797aa2a	4ec2b246-f5fa-4b90-9a8d-ddafc2a3f970	4257bc94-7319-4378-b64c-77757c1250a4	CIBIO	InBIO Barcoding Initiative	DS-IBIDP02 IBI-Diptera 02	CIBIO	PreservedSpecimen	{"BOLD_ProcessID":"IBIDP605-20" | "BOLD_BINURI":"BOLD:ABV5347" | "GenBank_Accession":"MZ196518"}	ad9c23be-90df-4c31-8830-f2c36bda2215	INV08472	Sónia Ferreira	1			whole animal (ETOH) | DNA extract	in collection	http://boldsystems.org/index.php/Public_RecordView?processid=IBIDP605-20 | http://www.ncbi.nlm.nih.gov/nuccore/MZ196518	2019-05-24	2019	05	24	INV08472	Europe	Portugal	PT	Santarém	Santarém	Alcanede			39.4688	-8.8547	WGS84	30	Jaroslav Starý	Morphology	Neolimonia dumetorum (Meigen, 1804)	Animalia | Arthropoda | Insecta | Diptera | Limoniidae | Limoniinae | Neolimonia	Animalia	Arthropoda	Insecta	Diptera	Limoniidae
8228dddd-bc60-41de-941b-734d08457d6f	PhysicalObject	2021-07-19	en	https://creativecommons.org/licenses/by/4.0/legalcode	Research Center in Biodiversity and Genetic Resources	37560003-ae75-43c3-95aa-48c98797aa2a	4ec2b246-f5fa-4b90-9a8d-ddafc2a3f970	4257bc94-7319-4378-b64c-77757c1250a4	CIBIO	InBIO Barcoding Initiative	DS-IBIDP02 IBI-Diptera 02	CIBIO	PreservedSpecimen	{"BOLD_ProcessID":"IBIDP606-20" | "BOLD_BINURI":"BOLD:ADX0912" | "GenBank_Accession":"MZ196650"}	8228dddd-bc60-41de-941b-734d08457d6f	INV08477	Sónia Ferreira	1	Female	Adult	whole animal (ETOH) | DNA extract	in collection	http://boldsystems.org/index.php/Public_RecordView?processid=IBIDP606-20 | http://www.ncbi.nlm.nih.gov/nuccore/MZ196650	2019-05-24	2019	05	24	INV08477	Europe	Portugal	PT	Santarém	Santarém	Alcanede			39.4688	-8.8547	WGS84	30	Pjotr Oosterbroek	Morphology	Tipula (Lunatipula) zarcoi Mannheims, 1967	Animalia | Arthropoda | Insecta | Diptera | Tipulidae | Tipulinae | Tipula | Lunatipula	Animalia	Arthropoda	Insecta	Diptera	Tipulidae
d71a8dda-e369-4ab2-929a-68ce85bacd9c	PhysicalObject	2021-07-19	en	https://creativecommons.org/licenses/by/4.0/legalcode	Research Center in Biodiversity and Genetic Resources	37560003-ae75-43c3-95aa-48c98797aa2a	4ec2b246-f5fa-4b90-9a8d-ddafc2a3f970	4257bc94-7319-4378-b64c-77757c1250a4	CIBIO	InBIO Barcoding Initiative	DS-IBIDP02 IBI-Diptera 02	CIBIO	PreservedSpecimen	{"BOLD_ProcessID":"IBIDP607-20" | "BOLD_BINURI":"BOLD:AEC9536" | "GenBank_Accession":"MZ196710"}	d71a8dda-e369-4ab2-929a-68ce85bacd9c	INV08480	Sónia Ferreira	1	Male	Adult	whole animal (ETOH) | DNA extract	in collection	http://boldsystems.org/index.php/Public_RecordView?processid=IBIDP607-20 | http://www.ncbi.nlm.nih.gov/nuccore/MZ196710	2019-05-24	2019	05	24	INV08480	Europe	Portugal	PT	Santarém	Santarém	Alcanede			39.4688	-8.8547	WGS84	30	Pjotr Oosterbroek	Morphology	Nephrotoma submaculosa Edwards, 1928	Animalia | Arthropoda | Insecta | Diptera | Tipulidae | Tipulinae | Nephrotoma	Animalia	Arthropoda	Insecta	Diptera	Tipulidae
a2099071-b426-49eb-8934-fb740a543996	PhysicalObject	2021-07-19	en	https://creativecommons.org/licenses/by/4.0/legalcode	Research Center in Biodiversity and Genetic Resources	37560003-ae75-43c3-95aa-48c98797aa2a	4ec2b246-f5fa-4b90-9a8d-ddafc2a3f970	4257bc94-7319-4378-b64c-77757c1250a4	CIBIO	InBIO Barcoding Initiative	DS-IBIDP02 IBI-Diptera 02	CIBIO	PreservedSpecimen	{"BOLD_ProcessID":"IBIDP608-20" | "BOLD_BINURI":"BOLD:ABV5347" | "GenBank_Accession":"MZ196730"}	a2099071-b426-49eb-8934-fb740a543996	INV08483	Sónia Ferreira	1			whole animal (ETOH) | DNA extract	in collection	http://boldsystems.org/index.php/Public_RecordView?processid=IBIDP608-20 | http://www.ncbi.nlm.nih.gov/nuccore/MZ196730	2019-05-24	2019	05	24	INV08483	Europe	Portugal	PT	Santarém	Santarém	Alcanede			39.4688	-8.8547	WGS84	30	Jaroslav Starý	Morphology	Neolimonia dumetorum (Meigen, 1804)	Animalia | Arthropoda | Insecta | Diptera | Limoniidae | Limoniinae | Neolimonia	Animalia	Arthropoda	Insecta	Diptera	Limoniidae
87987738-19d4-4f37-ad57-88cb91e0993d	PhysicalObject	2021-07-19	en	https://creativecommons.org/licenses/by/4.0/legalcode	Research Center in Biodiversity and Genetic Resources	37560003-ae75-43c3-95aa-48c98797aa2a	4ec2b246-f5fa-4b90-9a8d-ddafc2a3f970	4257bc94-7319-4378-b64c-77757c1250a4	CIBIO	InBIO Barcoding Initiative	DS-IBIDP02 IBI-Diptera 02	CIBIO	PreservedSpecimen	{"BOLD_ProcessID":"IBIDP609-20" | "BOLD_BINURI":"BOLD:ABV5347" | "GenBank_Accession":"MZ196802"}	87987738-19d4-4f37-ad57-88cb91e0993d	INV08485	Sónia Ferreira	1			whole animal (ETOH) | DNA extract	in collection	http://boldsystems.org/index.php/Public_RecordView?processid=IBIDP609-20 | http://www.ncbi.nlm.nih.gov/nuccore/MZ196802	2019-05-24	2019	05	24	INV08485	Europe	Portugal	PT	Santarém	Santarém	Alcanede			39.4688	-8.8547	WGS84	30	Jaroslav Starý	Morphology	Neolimonia dumetorum (Meigen, 1804)	Animalia | Arthropoda | Insecta | Diptera | Limoniidae | Limoniinae | Neolimonia	Animalia	Arthropoda	Insecta	Diptera	Limoniidae
15582390-77b6-45f2-b057-3b09e980102b	PhysicalObject	2021-07-19	en	https://creativecommons.org/licenses/by/4.0/legalcode	Research Center in Biodiversity and Genetic Resources	37560003-ae75-43c3-95aa-48c98797aa2a	4ec2b246-f5fa-4b90-9a8d-ddafc2a3f970	4257bc94-7319-4378-b64c-77757c1250a4	CIBIO	InBIO Barcoding Initiative	DS-IBIDP02 IBI-Diptera 02	CIBIO	PreservedSpecimen	{"BOLD_ProcessID":"IBIDP610-20" | "BOLD_BINURI":"BOLD:ABV3744" | "GenBank_Accession":"MZ196556"}	15582390-77b6-45f2-b057-3b09e980102b	INV08487	Sónia Ferreira	1	Male	Adult	whole animal (ETOH) | DNA extract	in collection	http://boldsystems.org/index.php/Public_RecordView?processid=IBIDP610-20 | http://www.ncbi.nlm.nih.gov/nuccore/MZ196556	2019-05-24	2019	05	24	INV08487	Europe	Portugal	PT	Santarém	Santarém	Alcanede			39.4688	-8.8547	WGS84	30	Jaroslav Starý	Morphology	Limonia phragmitidis (Schrank, 1781)	Animalia | Arthropoda | Insecta | Diptera | Limoniidae | Limoniinae | Limonia	Animalia	Arthropoda	Insecta	Diptera	Limoniidae
783a37cc-570d-49f4-8570-75b697c948f6	PhysicalObject	2021-07-19	en	https://creativecommons.org/licenses/by/4.0/legalcode	Research Center in Biodiversity and Genetic Resources	37560003-ae75-43c3-95aa-48c98797aa2a	4ec2b246-f5fa-4b90-9a8d-ddafc2a3f970	4257bc94-7319-4378-b64c-77757c1250a4	CIBIO	InBIO Barcoding Initiative	DS-IBIDP02 IBI-Diptera 02	CIBIO	PreservedSpecimen	{"BOLD_ProcessID":"IBIDP611-20" | "BOLD_BINURI":"BOLD:AAG8508" | "GenBank_Accession":"MZ196671"}	783a37cc-570d-49f4-8570-75b697c948f6	INV08488	Sónia Ferreira	1	Male	Adult	whole animal (ETOH) | DNA extract	in collection	http://boldsystems.org/index.php/Public_RecordView?processid=IBIDP611-20 | http://www.ncbi.nlm.nih.gov/nuccore/MZ196671	2019-05-24	2019	05	24	INV08488	Europe	Portugal	PT	Santarém	Santarém	Alcanede			39.4688	-8.8547	WGS84	30	Jaroslav Starý	Morphology	Limonia nubeculosa Meigen, 1804	Animalia | Arthropoda | Insecta | Diptera | Limoniidae | Limoniinae | Limonia	Animalia	Arthropoda	Insecta	Diptera	Limoniidae
e932f582-7a77-44ca-ba17-8019bc246a15	PhysicalObject	2021-07-19	en	https://creativecommons.org/licenses/by/4.0/legalcode	Research Center in Biodiversity and Genetic Resources	37560003-ae75-43c3-95aa-48c98797aa2a	4ec2b246-f5fa-4b90-9a8d-ddafc2a3f970	4257bc94-7319-4378-b64c-77757c1250a4	CIBIO	InBIO Barcoding Initiative	DS-IBIDP02 IBI-Diptera 02	CIBIO	PreservedSpecimen	{"BOLD_ProcessID":"IBIDP612-20" | "BOLD_BINURI":"BOLD:AEC9536" | "GenBank_Accession":"MZ196899"}	e932f582-7a77-44ca-ba17-8019bc246a15	INV08495	Sónia Ferreira	1	Male	Adult	whole animal (ETOH) | DNA extract	in collection	http://boldsystems.org/index.php/Public_RecordView?processid=IBIDP612-20 | http://www.ncbi.nlm.nih.gov/nuccore/MZ196899	2019-05-24	2019	05	24	INV08495	Europe	Portugal	PT	Santarém	Santarém	Alcanede			39.4688	-8.8547	WGS84	30	Pjotr Oosterbroek	Morphology	Nephrotoma submaculosa Edwards, 1928	Animalia | Arthropoda | Insecta | Diptera | Tipulidae | Tipulinae | Nephrotoma	Animalia	Arthropoda	Insecta	Diptera	Tipulidae
8bf507ea-933b-4acc-bdf7-6d71a8a6161f	PhysicalObject	2021-07-19	en	https://creativecommons.org/licenses/by/4.0/legalcode	Research Center in Biodiversity and Genetic Resources	37560003-ae75-43c3-95aa-48c98797aa2a	4ec2b246-f5fa-4b90-9a8d-ddafc2a3f970	4257bc94-7319-4378-b64c-77757c1250a4	CIBIO	InBIO Barcoding Initiative	DS-IBIDP02 IBI-Diptera 02	CIBIO	PreservedSpecimen	{"BOLD_ProcessID":"IBIDP613-20" | "BOLD_BINURI":"BOLD:AAG8508" | "GenBank_Accession":"MZ196716"}	8bf507ea-933b-4acc-bdf7-6d71a8a6161f	INV08498	Sónia Ferreira	1	Male	Adult	whole animal (ETOH) | DNA extract	in collection	http://boldsystems.org/index.php/Public_RecordView?processid=IBIDP613-20 | http://www.ncbi.nlm.nih.gov/nuccore/MZ196716	2019-05-24	2019	05	24	INV08498	Europe	Portugal	PT	Santarém	Santarém	Alcanede			39.4696	-8.8579	WGS84	30	Jaroslav Starý	Morphology	Limonia nubeculosa Meigen, 1804	Animalia | Arthropoda | Insecta | Diptera | Limoniidae | Limoniinae | Limonia	Animalia	Arthropoda	Insecta	Diptera	Limoniidae
d0f95e75-e4cf-4efe-9098-a90a37a4d741	PhysicalObject	2021-07-19	en	https://creativecommons.org/licenses/by/4.0/legalcode	Research Center in Biodiversity and Genetic Resources	37560003-ae75-43c3-95aa-48c98797aa2a	4ec2b246-f5fa-4b90-9a8d-ddafc2a3f970	4257bc94-7319-4378-b64c-77757c1250a4	CIBIO	InBIO Barcoding Initiative	DS-IBIDP02 IBI-Diptera 02	CIBIO	PreservedSpecimen	{"BOLD_ProcessID":"IBIDP614-20" | "BOLD_BINURI":"BOLD:ADZ3003" | "GenBank_Accession":"MZ196824"}	d0f95e75-e4cf-4efe-9098-a90a37a4d741	INV08500	Sónia Ferreira	1	Male	Adult	whole animal (ETOH) | DNA extract	in collection	http://boldsystems.org/index.php/Public_RecordView?processid=IBIDP614-20 | http://www.ncbi.nlm.nih.gov/nuccore/MZ196824	2019-05-24	2019	05	24	INV08500	Europe	Portugal	PT	Santarém	Santarém	Alcanede			39.4696	-8.8579	WGS84	30	Jaroslav Starý	Morphology	Dicranoptycha fuscescens (Schummel, 1829)	Animalia | Arthropoda | Insecta | Diptera | Limoniidae | Limoniinae | Dicranoptycha	Animalia	Arthropoda	Insecta	Diptera	Limoniidae
b5ce7d67-d119-482e-a76e-22a9f1cf0804	PhysicalObject	2021-07-19	en	https://creativecommons.org/licenses/by/4.0/legalcode	Research Center in Biodiversity and Genetic Resources	37560003-ae75-43c3-95aa-48c98797aa2a	4ec2b246-f5fa-4b90-9a8d-ddafc2a3f970	4257bc94-7319-4378-b64c-77757c1250a4	CIBIO	InBIO Barcoding Initiative	DS-IBIDP02 IBI-Diptera 02	CIBIO	PreservedSpecimen	{"BOLD_ProcessID":"IBIDP615-20" | "BOLD_BINURI":"BOLD:AAG8508" | "GenBank_Accession":"MZ196672"}	b5ce7d67-d119-482e-a76e-22a9f1cf0804	INV08503	Sónia Ferreira	1	Male	Adult	whole animal (ETOH) | DNA extract	in collection	http://boldsystems.org/index.php/Public_RecordView?processid=IBIDP615-20 | http://www.ncbi.nlm.nih.gov/nuccore/MZ196672	2019-05-24	2019	05	24	INV08503	Europe	Portugal	PT	Santarém	Santarém	Alcanede			39.4688	-8.8547	WGS84	30	Jaroslav Starý	Morphology	Limonia nubeculosa Meigen, 1804	Animalia | Arthropoda | Insecta | Diptera | Limoniidae | Limoniinae | Limonia	Animalia	Arthropoda	Insecta	Diptera	Limoniidae
6e1576cc-f41d-4c44-8b0c-289c592e0047	PhysicalObject	2021-07-19	en	https://creativecommons.org/licenses/by/4.0/legalcode	Research Center in Biodiversity and Genetic Resources	37560003-ae75-43c3-95aa-48c98797aa2a	4ec2b246-f5fa-4b90-9a8d-ddafc2a3f970	4257bc94-7319-4378-b64c-77757c1250a4	CIBIO	InBIO Barcoding Initiative	DS-IBIDP02 IBI-Diptera 02	CIBIO	PreservedSpecimen	{"BOLD_ProcessID":"IBIDP616-20" | "BOLD_BINURI":"BOLD:AEC9536" | "GenBank_Accession":"MZ196887"}	6e1576cc-f41d-4c44-8b0c-289c592e0047	INV08504	Sónia Ferreira	1	Male	Adult	whole animal (ETOH) | DNA extract	in collection	http://boldsystems.org/index.php/Public_RecordView?processid=IBIDP616-20 | http://www.ncbi.nlm.nih.gov/nuccore/MZ196887	2019-05-24	2019	05	24	INV08504	Europe	Portugal	PT	Santarém	Santarém	Alcanede			39.4688	-8.8547	WGS84	30	Pjotr Oosterbroek	Morphology	Nephrotoma submaculosa Edwards, 1928	Animalia | Arthropoda | Insecta | Diptera | Tipulidae | Tipulinae | Nephrotoma	Animalia	Arthropoda	Insecta	Diptera	Tipulidae
03c9de15-3700-44bc-b45f-1aa9abaed2e2	PhysicalObject	2021-07-19	en	https://creativecommons.org/licenses/by/4.0/legalcode	Research Center in Biodiversity and Genetic Resources	37560003-ae75-43c3-95aa-48c98797aa2a	4ec2b246-f5fa-4b90-9a8d-ddafc2a3f970	4257bc94-7319-4378-b64c-77757c1250a4	CIBIO	InBIO Barcoding Initiative	DS-IBIDP02 IBI-Diptera 02	CIBIO	PreservedSpecimen	{"BOLD_ProcessID":"IBIDP617-20" | "BOLD_BINURI":"BOLD:ADZ3003" | "GenBank_Accession":"MZ196690"}	03c9de15-3700-44bc-b45f-1aa9abaed2e2	INV08505	Sónia Ferreira	1	Male	Adult	whole animal (ETOH) | DNA extract	in collection	http://boldsystems.org/index.php/Public_RecordView?processid=IBIDP617-20 | http://www.ncbi.nlm.nih.gov/nuccore/MZ196690	2019-05-24	2019	05	24	INV08505	Europe	Portugal	PT	Santarém	Santarém	Alcanede			39.4688	-8.8547	WGS84	30	Jaroslav Starý	Morphology	Dicranoptycha fuscescens (Schummel, 1829)	Animalia | Arthropoda | Insecta | Diptera | Limoniidae | Limoniinae | Dicranoptycha	Animalia	Arthropoda	Insecta	Diptera	Limoniidae
ce716235-02ca-4fe2-867c-a9463badcddc	PhysicalObject	2021-07-19	en	https://creativecommons.org/licenses/by/4.0/legalcode	Research Center in Biodiversity and Genetic Resources	37560003-ae75-43c3-95aa-48c98797aa2a	4ec2b246-f5fa-4b90-9a8d-ddafc2a3f970	4257bc94-7319-4378-b64c-77757c1250a4	CIBIO	InBIO Barcoding Initiative	DS-IBIDP02 IBI-Diptera 02	CIBIO	PreservedSpecimen	{"BOLD_ProcessID":"IBIDP618-20" | "BOLD_BINURI":"BOLD:AAG8508" | "GenBank_Accession":"MZ196528"}	ce716235-02ca-4fe2-867c-a9463badcddc	INV08506	Sónia Ferreira	1	Male	Adult	whole animal (ETOH) | DNA extract	in collection	http://boldsystems.org/index.php/Public_RecordView?processid=IBIDP618-20 | http://www.ncbi.nlm.nih.gov/nuccore/MZ196528	2019-05-24	2019	05	24	INV08506	Europe	Portugal	PT	Santarém	Santarém	Alcanede			39.4688	-8.8547	WGS84	30	Jaroslav Starý	Morphology	Limonia nubeculosa Meigen, 1804	Animalia | Arthropoda | Insecta | Diptera | Limoniidae | Limoniinae | Limonia	Animalia	Arthropoda	Insecta	Diptera	Limoniidae
009ed4a5-8c94-41ec-8fa5-2108e2a3c854	PhysicalObject	2021-07-19	en	https://creativecommons.org/licenses/by/4.0/legalcode	Research Center in Biodiversity and Genetic Resources	37560003-ae75-43c3-95aa-48c98797aa2a	4ec2b246-f5fa-4b90-9a8d-ddafc2a3f970	4257bc94-7319-4378-b64c-77757c1250a4	CIBIO	InBIO Barcoding Initiative	DS-IBIDP02 IBI-Diptera 02	CIBIO	PreservedSpecimen	{"BOLD_ProcessID":"IBIDP619-20" | "BOLD_BINURI":"BOLD:AEC7677" | "GenBank_Accession":"MZ196718"}	009ed4a5-8c94-41ec-8fa5-2108e2a3c854	INV08507	Sónia Ferreira	1	Male	Adult	whole animal (ETOH) | DNA extract	in collection	http://boldsystems.org/index.php/Public_RecordView?processid=IBIDP619-20 | http://www.ncbi.nlm.nih.gov/nuccore/MZ196718	2019-05-24	2019	05	24	INV08507	Europe	Portugal	PT	Santarém	Santarém	Alcanede			39.4688	-8.8547	WGS84	30	Jaroslav Starý	Morphology	Austrolimnophila (Austrolimnophila) latistyla Starý, 1977	Animalia | Arthropoda | Insecta | Diptera | Limoniidae | Limnophilinae | Austrolimnophila | Austrolimnophila	Animalia	Arthropoda	Insecta	Diptera	Limoniidae
f40971ae-80ac-4918-a992-7bf78148d5c3	PhysicalObject	2021-07-19	en	https://creativecommons.org/licenses/by/4.0/legalcode	Research Center in Biodiversity and Genetic Resources	37560003-ae75-43c3-95aa-48c98797aa2a	4ec2b246-f5fa-4b90-9a8d-ddafc2a3f970	4257bc94-7319-4378-b64c-77757c1250a4	CIBIO	InBIO Barcoding Initiative	DS-IBIDP02 IBI-Diptera 02	CIBIO	PreservedSpecimen	{"BOLD_ProcessID":"IBIDP620-20" | "BOLD_BINURI":"BOLD:ABV5347" | "GenBank_Accession":"MZ196594"}	f40971ae-80ac-4918-a992-7bf78148d5c3	INV08509	Sónia Ferreira	1			whole animal (ETOH) | DNA extract	in collection	http://boldsystems.org/index.php/Public_RecordView?processid=IBIDP620-20 | http://www.ncbi.nlm.nih.gov/nuccore/MZ196594	2019-05-24	2019	05	24	INV08509	Europe	Portugal	PT	Santarém	Santarém	Alcanede			39.4688	-8.8547	WGS84	30	Jaroslav Starý	Morphology	Neolimonia dumetorum (Meigen, 1804)	Animalia | Arthropoda | Insecta | Diptera | Limoniidae | Limoniinae | Neolimonia	Animalia	Arthropoda	Insecta	Diptera	Limoniidae
d238a07b-74d6-4e10-bbcc-1ec18ea3c038	PhysicalObject	2021-07-19	en	https://creativecommons.org/licenses/by/4.0/legalcode	Research Center in Biodiversity and Genetic Resources	37560003-ae75-43c3-95aa-48c98797aa2a	4ec2b246-f5fa-4b90-9a8d-ddafc2a3f970	4257bc94-7319-4378-b64c-77757c1250a4	CIBIO	InBIO Barcoding Initiative	DS-IBIDP02 IBI-Diptera 02	CIBIO	PreservedSpecimen	{"BOLD_ProcessID":"IBIDP621-20" | "BOLD_BINURI":"BOLD:AEE5475" | "GenBank_Accession":"MZ196717"}	d238a07b-74d6-4e10-bbcc-1ec18ea3c038	INV08529	Sónia Ferreira	1	Male	Adult	whole animal (ETOH) | DNA extract	in collection	http://boldsystems.org/index.php/Public_RecordView?processid=IBIDP621-20 | http://www.ncbi.nlm.nih.gov/nuccore/MZ196717	2019-05-25	2019	05	25	INV08529	Europe	Portugal	PT	Lisboa	Sintra	near Estudante da Peninha			38.7732	-9.4651	WGS84	30	Jaroslav Starý	Morphology	Euphylidorea (Euphylidorea) aperta (Verrall, 1887)	Animalia | Arthropoda | Insecta | Diptera | Limoniidae | Limnophilinae | Euphylidorea | Euphylidorea	Animalia	Arthropoda	Insecta	Diptera	Limoniidae
496eb8b3-55d4-4061-818f-a171baf0704f	PhysicalObject	2021-07-19	en	https://creativecommons.org/licenses/by/4.0/legalcode	Research Center in Biodiversity and Genetic Resources	37560003-ae75-43c3-95aa-48c98797aa2a	4ec2b246-f5fa-4b90-9a8d-ddafc2a3f970	4257bc94-7319-4378-b64c-77757c1250a4	CIBIO	InBIO Barcoding Initiative	DS-IBIDP02 IBI-Diptera 02	CIBIO	PreservedSpecimen	{"BOLD_ProcessID":"IBIDP622-20" | "BOLD_BINURI":"BOLD:AEC7677" | "GenBank_Accession":"MZ196618"}	496eb8b3-55d4-4061-818f-a171baf0704f	INV08531	Sónia Ferreira	1	Male	Adult	whole animal (ETOH) | DNA extract	in collection	http://boldsystems.org/index.php/Public_RecordView?processid=IBIDP622-20 | http://www.ncbi.nlm.nih.gov/nuccore/MZ196618	2019-05-25	2019	05	25	INV08531	Europe	Portugal	PT	Lisboa	Sintra	near Estudante da Peninha			38.7732	-9.4650	WGS84	30	Jaroslav Starý	Morphology	Austrolimnophila (Austrolimnophila) latistyla Starý, 1977	Animalia | Arthropoda | Insecta | Diptera | Limoniidae | Limnophilinae | Austrolimnophila | Austrolimnophila	Animalia	Arthropoda	Insecta	Diptera	Limoniidae
739d82b0-05a5-483f-ac02-5ea7e6662d7e	PhysicalObject	2021-07-19	en	https://creativecommons.org/licenses/by/4.0/legalcode	Research Center in Biodiversity and Genetic Resources	37560003-ae75-43c3-95aa-48c98797aa2a	4ec2b246-f5fa-4b90-9a8d-ddafc2a3f970	4257bc94-7319-4378-b64c-77757c1250a4	CIBIO	InBIO Barcoding Initiative	DS-IBIDP02 IBI-Diptera 02	CIBIO	PreservedSpecimen	{"BOLD_ProcessID":"IBIDP623-20" | "BOLD_BINURI":"BOLD:AAG8508" | "GenBank_Accession":"MZ196894"}	739d82b0-05a5-483f-ac02-5ea7e6662d7e	INV08534	Sónia Ferreira	1	Male	Adult	whole animal (ETOH) | DNA extract	in collection	http://boldsystems.org/index.php/Public_RecordView?processid=IBIDP623-20 | http://www.ncbi.nlm.nih.gov/nuccore/MZ196894	2019-05-25	2019	05	25	INV08534	Europe	Portugal	PT	Lisboa	Sintra	near Estudante da Peninha			38.7732	-9.4651	WGS84	30	Jaroslav Starý	Morphology	Limonia nubeculosa Meigen, 1804	Animalia | Arthropoda | Insecta | Diptera | Limoniidae | Limoniinae | Limonia	Animalia	Arthropoda	Insecta	Diptera	Limoniidae
2ae640d9-6f82-4be3-95fa-eba28d8e7d77	PhysicalObject	2021-07-19	en	https://creativecommons.org/licenses/by/4.0/legalcode	Research Center in Biodiversity and Genetic Resources	37560003-ae75-43c3-95aa-48c98797aa2a	4ec2b246-f5fa-4b90-9a8d-ddafc2a3f970	4257bc94-7319-4378-b64c-77757c1250a4	CIBIO	InBIO Barcoding Initiative	DS-IBIDP02 IBI-Diptera 02	CIBIO	PreservedSpecimen	{"BOLD_ProcessID":"IBIDP624-20" | "BOLD_BINURI":"BOLD:AEC7677" | "GenBank_Accession":"MZ196809"}	2ae640d9-6f82-4be3-95fa-eba28d8e7d77	INV08535	Sónia Ferreira	1	Male	Adult	whole animal (ETOH) | DNA extract	in collection	http://boldsystems.org/index.php/Public_RecordView?processid=IBIDP624-20 | http://www.ncbi.nlm.nih.gov/nuccore/MZ196809	2019-05-25	2019	05	25	INV08535	Europe	Portugal	PT	Lisboa	Sintra	near Estudante da Peninha			38.7732	-9.4650	WGS84	30	Jaroslav Starý	Morphology	Austrolimnophila (Austrolimnophila) latistyla Starý, 1977	Animalia | Arthropoda | Insecta | Diptera | Limoniidae | Limnophilinae | Austrolimnophila | Austrolimnophila	Animalia	Arthropoda	Insecta	Diptera	Limoniidae
80f4237d-0e98-422c-9f8a-cec6dfdd1499	PhysicalObject	2021-07-19	en	https://creativecommons.org/licenses/by/4.0/legalcode	Research Center in Biodiversity and Genetic Resources	37560003-ae75-43c3-95aa-48c98797aa2a	4ec2b246-f5fa-4b90-9a8d-ddafc2a3f970	4257bc94-7319-4378-b64c-77757c1250a4	CIBIO	InBIO Barcoding Initiative	DS-IBIDP02 IBI-Diptera 02	CIBIO	PreservedSpecimen	{"BOLD_ProcessID":"IBIDP625-20" | "BOLD_BINURI":"BOLD:AEC7677" | "GenBank_Accession":"MZ196523"}	80f4237d-0e98-422c-9f8a-cec6dfdd1499	INV08538	Sónia Ferreira	1	Male	Adult	whole animal (ETOH) | DNA extract	in collection	http://boldsystems.org/index.php/Public_RecordView?processid=IBIDP625-20 | http://www.ncbi.nlm.nih.gov/nuccore/MZ196523	2019-05-25	2019	05	25	INV08538	Europe	Portugal	PT	Lisboa	Sintra	near Estudante da Peninha			38.7732	-9.4650	WGS84	30	Jaroslav Starý	Morphology	Austrolimnophila (Austrolimnophila) latistyla Starý, 1977	Animalia | Arthropoda | Insecta | Diptera | Limoniidae | Limnophilinae | Austrolimnophila | Austrolimnophila	Animalia	Arthropoda	Insecta	Diptera	Limoniidae
f1c4dc38-f525-4920-8786-f4d065f5e34a	PhysicalObject	2021-07-19	en	https://creativecommons.org/licenses/by/4.0/legalcode	Research Center in Biodiversity and Genetic Resources	37560003-ae75-43c3-95aa-48c98797aa2a	4ec2b246-f5fa-4b90-9a8d-ddafc2a3f970	4257bc94-7319-4378-b64c-77757c1250a4	CIBIO	InBIO Barcoding Initiative	DS-IBIDP02 IBI-Diptera 02	CIBIO	PreservedSpecimen	{"BOLD_ProcessID":"IBIDP626-20" | "BOLD_BINURI":"BOLD:AEC7677" | "GenBank_Accession":"MZ196875"}	f1c4dc38-f525-4920-8786-f4d065f5e34a	INV08542	Sónia Ferreira	1	Male	Adult	whole animal (ETOH) | DNA extract	in collection	http://boldsystems.org/index.php/Public_RecordView?processid=IBIDP626-20 | http://www.ncbi.nlm.nih.gov/nuccore/MZ196875	2019-05-25	2019	05	25	INV08542	Europe	Portugal	PT	Lisboa	Sintra	near Estudante da Peninha			38.7732	-9.4650	WGS84	30	Jaroslav Starý	Morphology	Austrolimnophila (Austrolimnophila) latistyla Starý, 1977	Animalia | Arthropoda | Insecta | Diptera | Limoniidae | Limnophilinae | Austrolimnophila | Austrolimnophila	Animalia	Arthropoda	Insecta	Diptera	Limoniidae
cabe7c97-8908-40b9-8bb6-c78438e9d517	PhysicalObject	2021-07-19	en	https://creativecommons.org/licenses/by/4.0/legalcode	Research Center in Biodiversity and Genetic Resources	37560003-ae75-43c3-95aa-48c98797aa2a	4ec2b246-f5fa-4b90-9a8d-ddafc2a3f970	4257bc94-7319-4378-b64c-77757c1250a4	CIBIO	InBIO Barcoding Initiative	DS-IBIDP02 IBI-Diptera 02	CIBIO	PreservedSpecimen	{"BOLD_ProcessID":"IBIDP627-20" | "BOLD_BINURI":"BOLD:ABV5347" | "GenBank_Accession":"MZ196597"}	cabe7c97-8908-40b9-8bb6-c78438e9d517	INV08547	Sónia Ferreira	1	Male	Adult	whole animal (ETOH) | DNA extract	in collection	http://boldsystems.org/index.php/Public_RecordView?processid=IBIDP627-20 | http://www.ncbi.nlm.nih.gov/nuccore/MZ196597	2019-05-25	2019	05	25	INV08547	Europe	Portugal	PT	Lisboa	Sintra	near Estudante da Peninha			38.7732	-9.4650	WGS84	30	Jaroslav Starý	Morphology	Neolimonia dumetorum (Meigen, 1804)	Animalia | Arthropoda | Insecta | Diptera | Limoniidae | Limoniinae | Neolimonia	Animalia	Arthropoda	Insecta	Diptera	Limoniidae
1d83bb86-8fea-42ad-98ac-c37ffb4e084d	PhysicalObject	2021-07-19	en	https://creativecommons.org/licenses/by/4.0/legalcode	Research Center in Biodiversity and Genetic Resources	37560003-ae75-43c3-95aa-48c98797aa2a	4ec2b246-f5fa-4b90-9a8d-ddafc2a3f970	4257bc94-7319-4378-b64c-77757c1250a4	CIBIO	InBIO Barcoding Initiative	DS-IBIDP02 IBI-Diptera 02	CIBIO	PreservedSpecimen	{"BOLD_ProcessID":"IBIDP628-20" | "BOLD_BINURI":"BOLD:AEC7677" | "GenBank_Accession":"MZ196752"}	1d83bb86-8fea-42ad-98ac-c37ffb4e084d	INV08549	Sónia Ferreira	1	Male	Adult	whole animal (ETOH) | DNA extract	in collection	http://boldsystems.org/index.php/Public_RecordView?processid=IBIDP628-20 | http://www.ncbi.nlm.nih.gov/nuccore/MZ196752	2019-05-25	2019	05	25	INV08549	Europe	Portugal	PT	Lisboa	Sintra	near Estudante da Peninha			38.7732	-9.4650	WGS84	30	Jaroslav Starý	Morphology	Austrolimnophila (Austrolimnophila) latistyla Starý, 1977	Animalia | Arthropoda | Insecta | Diptera | Limoniidae | Limnophilinae | Austrolimnophila | Austrolimnophila	Animalia	Arthropoda	Insecta	Diptera	Limoniidae
c5b9b7b3-e364-42fd-8ba7-0bdb0834f344	PhysicalObject	2021-07-19	en	https://creativecommons.org/licenses/by/4.0/legalcode	Research Center in Biodiversity and Genetic Resources	37560003-ae75-43c3-95aa-48c98797aa2a	4ec2b246-f5fa-4b90-9a8d-ddafc2a3f970	4257bc94-7319-4378-b64c-77757c1250a4	CIBIO	InBIO Barcoding Initiative	DS-IBIDP02 IBI-Diptera 02	CIBIO	PreservedSpecimen	{"BOLD_ProcessID":"IBIDP629-20" | "BOLD_BINURI":"BOLD:AEC7677" | "GenBank_Accession":"MZ196604"}	c5b9b7b3-e364-42fd-8ba7-0bdb0834f344	INV08551	Sónia Ferreira	1	Male	Adult	whole animal (ETOH) | DNA extract	in collection	http://boldsystems.org/index.php/Public_RecordView?processid=IBIDP629-20 | http://www.ncbi.nlm.nih.gov/nuccore/MZ196604	2019-05-25	2019	05	25	INV08551	Europe	Portugal	PT	Lisboa	Sintra	near Estudante da Peninha			38.7732	-9.4650	WGS84	30	Jaroslav Starý	Morphology	Austrolimnophila (Austrolimnophila) latistyla Starý, 1977	Animalia | Arthropoda | Insecta | Diptera | Limoniidae | Limnophilinae | Austrolimnophila | Austrolimnophila	Animalia	Arthropoda	Insecta	Diptera	Limoniidae
7b2719c5-48c3-48d5-b5b9-051259dc42a1	PhysicalObject	2021-07-19	en	https://creativecommons.org/licenses/by/4.0/legalcode	Research Center in Biodiversity and Genetic Resources	37560003-ae75-43c3-95aa-48c98797aa2a	4ec2b246-f5fa-4b90-9a8d-ddafc2a3f970	4257bc94-7319-4378-b64c-77757c1250a4	CIBIO	InBIO Barcoding Initiative	DS-IBIDP02 IBI-Diptera 02	CIBIO	PreservedSpecimen	{"BOLD_ProcessID":"IBIDP630-20" | "BOLD_BINURI":"BOLD:AEC7677" | "GenBank_Accession":"MZ196732"}	7b2719c5-48c3-48d5-b5b9-051259dc42a1	INV08554	Sónia Ferreira	1	Male	Adult	whole animal (ETOH) | DNA extract	in collection	http://boldsystems.org/index.php/Public_RecordView?processid=IBIDP630-20 | http://www.ncbi.nlm.nih.gov/nuccore/MZ196732	2019-05-25	2019	05	25	INV08554	Europe	Portugal	PT	Lisboa	Sintra	near Estudante da Peninha			38.7732	-9.4650	WGS84	30	Jaroslav Starý	Morphology	Austrolimnophila (Austrolimnophila) latistyla Starý, 1977	Animalia | Arthropoda | Insecta | Diptera | Limoniidae | Limnophilinae | Austrolimnophila | Austrolimnophila	Animalia	Arthropoda	Insecta	Diptera	Limoniidae
9f455e36-0925-44e2-9e15-5229cbdb4651	PhysicalObject	2021-07-19	en	https://creativecommons.org/licenses/by/4.0/legalcode	Research Center in Biodiversity and Genetic Resources	37560003-ae75-43c3-95aa-48c98797aa2a	4ec2b246-f5fa-4b90-9a8d-ddafc2a3f970	4257bc94-7319-4378-b64c-77757c1250a4	CIBIO	InBIO Barcoding Initiative	DS-IBIDP02 IBI-Diptera 02	CIBIO	PreservedSpecimen	{"BOLD_ProcessID":"IBIDP631-20" | "BOLD_BINURI":"BOLD:AAI1352" | "GenBank_Accession":"MZ196664"}	9f455e36-0925-44e2-9e15-5229cbdb4651	INV08555	Sónia Ferreira	1	Male	Adult	whole animal (ETOH) | DNA extract	in collection	http://boldsystems.org/index.php/Public_RecordView?processid=IBIDP631-20 | http://www.ncbi.nlm.nih.gov/nuccore/MZ196664	2019-05-25	2019	05	25	INV08555	Europe	Portugal	PT	Lisboa	Sintra	near Estudante da Peninha			38.7732	-9.4651	WGS84	30	Jaroslav Starý	Morphology	Dicranomyia (Dicranomyia) modesta (Meigen, 1818)	Animalia | Arthropoda | Insecta | Diptera | Limoniidae | Limoniinae | Dicranomyia | Dicranomyia	Animalia	Arthropoda	Insecta	Diptera	Limoniidae
2dc7959b-8c2d-4b3e-9a44-85f3767b4571	PhysicalObject	2021-07-19	en	https://creativecommons.org/licenses/by/4.0/legalcode	Research Center in Biodiversity and Genetic Resources	37560003-ae75-43c3-95aa-48c98797aa2a	4ec2b246-f5fa-4b90-9a8d-ddafc2a3f970	4257bc94-7319-4378-b64c-77757c1250a4	CIBIO	InBIO Barcoding Initiative	DS-IBIDP02 IBI-Diptera 02	CIBIO	PreservedSpecimen	{"BOLD_ProcessID":"IBIDP632-20" | "BOLD_BINURI":"BOLD:AEC7677" | "GenBank_Accession":"MZ196719"}	2dc7959b-8c2d-4b3e-9a44-85f3767b4571	INV08556	Sónia Ferreira	1	Male	Adult	whole animal (ETOH) | DNA extract	in collection	http://boldsystems.org/index.php/Public_RecordView?processid=IBIDP632-20 | http://www.ncbi.nlm.nih.gov/nuccore/MZ196719	2019-05-25	2019	05	25	INV08556	Europe	Portugal	PT	Lisboa	Sintra	near Estudante da Peninha			38.7732	-9.4650	WGS84	30	Jaroslav Starý	Morphology	Austrolimnophila (Austrolimnophila) latistyla Starý, 1977	Animalia | Arthropoda | Insecta | Diptera | Limoniidae | Limnophilinae | Austrolimnophila | Austrolimnophila	Animalia	Arthropoda	Insecta	Diptera	Limoniidae
1870d0dc-be29-4f57-ae57-22b1dd6b09cd	PhysicalObject	2021-07-19	en	https://creativecommons.org/licenses/by/4.0/legalcode	Research Center in Biodiversity and Genetic Resources	37560003-ae75-43c3-95aa-48c98797aa2a	4ec2b246-f5fa-4b90-9a8d-ddafc2a3f970	4257bc94-7319-4378-b64c-77757c1250a4	CIBIO	InBIO Barcoding Initiative	DS-IBIDP02 IBI-Diptera 02	CIBIO	PreservedSpecimen	{"BOLD_ProcessID":"IBIDP633-20" | "BOLD_BINURI":"BOLD:AEC7677" | "GenBank_Accession":"MZ196750"}	1870d0dc-be29-4f57-ae57-22b1dd6b09cd	INV08557	Sónia Ferreira	1	Male	Adult	whole animal (ETOH) | DNA extract	in collection	http://boldsystems.org/index.php/Public_RecordView?processid=IBIDP633-20 | http://www.ncbi.nlm.nih.gov/nuccore/MZ196750	2019-05-25	2019	05	25	INV08557	Europe	Portugal	PT	Lisboa	Sintra	near Estudante da Peninha			38.7732	-9.4650	WGS84	30	Jaroslav Starý	Morphology	Austrolimnophila (Austrolimnophila) latistyla Starý, 1977	Animalia | Arthropoda | Insecta | Diptera | Limoniidae | Limnophilinae | Austrolimnophila | Austrolimnophila	Animalia	Arthropoda	Insecta	Diptera	Limoniidae
e12c66d4-3d56-46f7-9c0a-d545e22412da	PhysicalObject	2021-07-19	en	https://creativecommons.org/licenses/by/4.0/legalcode	Research Center in Biodiversity and Genetic Resources	37560003-ae75-43c3-95aa-48c98797aa2a	4ec2b246-f5fa-4b90-9a8d-ddafc2a3f970	4257bc94-7319-4378-b64c-77757c1250a4	CIBIO	InBIO Barcoding Initiative	DS-IBIDP02 IBI-Diptera 02	CIBIO	PreservedSpecimen	{"BOLD_ProcessID":"IBIDP634-20" | "BOLD_BINURI":"BOLD:AEC6944" | "GenBank_Accession":"MZ196568"}	e12c66d4-3d56-46f7-9c0a-d545e22412da	INV08581	Sónia Ferreira	1	Male	Adult	whole animal (ETOH) | DNA extract	in collection	http://boldsystems.org/index.php/Public_RecordView?processid=IBIDP634-20 | http://www.ncbi.nlm.nih.gov/nuccore/MZ196568	2019-05-26	2019	05	26	INV08581	Europe	Portugal	PT	Setúbal	Santiago do Cacém	Lagoa de Santo André			38.1089	-8.7923	WGS84	30	Jaroslav Starý	Morphology	Helius (Helius) calviensis Edwards, 1928	Animalia | Arthropoda | Insecta | Diptera | Limoniidae | Limoniinae | Helius | Helius	Animalia	Arthropoda	Insecta	Diptera	Limoniidae
db6f4705-1cac-42c6-b3a2-c82f21124815	PhysicalObject	2021-07-19	en	https://creativecommons.org/licenses/by/4.0/legalcode	Research Center in Biodiversity and Genetic Resources	37560003-ae75-43c3-95aa-48c98797aa2a	4ec2b246-f5fa-4b90-9a8d-ddafc2a3f970	4257bc94-7319-4378-b64c-77757c1250a4	CIBIO	InBIO Barcoding Initiative	DS-IBIDP02 IBI-Diptera 02	CIBIO	PreservedSpecimen	{"BOLD_ProcessID":"IBIDP635-20" | "BOLD_BINURI":"BOLD:AAI1352" | "GenBank_Accession":"MZ196558"}	db6f4705-1cac-42c6-b3a2-c82f21124815	INV08582	Sónia Ferreira	1	Male	Adult	whole animal (ETOH) | DNA extract	in collection	http://boldsystems.org/index.php/Public_RecordView?processid=IBIDP635-20 | http://www.ncbi.nlm.nih.gov/nuccore/MZ196558	2019-05-26	2019	05	26	INV08582	Europe	Portugal	PT	Setúbal	Santiago do Cacém	Lagoa de Santo André			38.1089	-8.7923	WGS84	30	Jaroslav Starý	Morphology	Dicranomyia (Dicranomyia) modesta (Meigen, 1818)	Animalia | Arthropoda | Insecta | Diptera | Limoniidae | Limoniinae | Dicranomyia | Dicranomyia	Animalia	Arthropoda	Insecta	Diptera	Limoniidae
7a72344f-09bd-4176-97db-f95bb1995880	PhysicalObject	2021-07-19	en	https://creativecommons.org/licenses/by/4.0/legalcode	Research Center in Biodiversity and Genetic Resources	37560003-ae75-43c3-95aa-48c98797aa2a	4ec2b246-f5fa-4b90-9a8d-ddafc2a3f970	4257bc94-7319-4378-b64c-77757c1250a4	CIBIO	InBIO Barcoding Initiative	DS-IBIDP02 IBI-Diptera 02	CIBIO	PreservedSpecimen	{"BOLD_ProcessID":"IBIDP636-20" | "BOLD_BINURI":"BOLD:ACO3207" | "GenBank_Accession":"MZ196601"}	7a72344f-09bd-4176-97db-f95bb1995880	INV08592	Sónia Ferreira	1	Male	Adult	whole animal (ETOH) | DNA extract	in collection	http://boldsystems.org/index.php/Public_RecordView?processid=IBIDP636-20 | http://www.ncbi.nlm.nih.gov/nuccore/MZ196601	2019-05-26	2019	05	26	INV08592	Europe	Portugal	PT	Setúbal	Santiago do Cacém	Lagoa de Santo André			38.1089	-8.7923	WGS84	30	Jaroslav Starý	Morphology	Symplecta (Trimicra) pilipes (Fabricius, 1787)	Animalia | Arthropoda | Insecta | Diptera | Limoniidae | Chioneinae | Symplecta | Trimicra	Animalia	Arthropoda	Insecta	Diptera	Limoniidae
5c359bd6-6a5b-4416-805c-db38b38a92d3	PhysicalObject	2021-07-19	en	https://creativecommons.org/licenses/by/4.0/legalcode	Research Center in Biodiversity and Genetic Resources	37560003-ae75-43c3-95aa-48c98797aa2a	4ec2b246-f5fa-4b90-9a8d-ddafc2a3f970	4257bc94-7319-4378-b64c-77757c1250a4	CIBIO	InBIO Barcoding Initiative	DS-IBIDP02 IBI-Diptera 02	CIBIO	PreservedSpecimen	{"BOLD_ProcessID":"IBIDP637-20" | "BOLD_BINURI":"BOLD:ACO3207" | "GenBank_Accession":"MZ196804"}	5c359bd6-6a5b-4416-805c-db38b38a92d3	INV08597	Sónia Ferreira	1	Male	Adult	whole animal (ETOH) | DNA extract	in collection	http://boldsystems.org/index.php/Public_RecordView?processid=IBIDP637-20 | http://www.ncbi.nlm.nih.gov/nuccore/MZ196804	2019-05-26	2019	05	26	INV08597	Europe	Portugal	PT	Setúbal	Santiago do Cacém	Lagoa de Santo André			38.1089	-8.7923	WGS84	30	Jaroslav Starý	Morphology	Symplecta (Trimicra) pilipes (Fabricius, 1787)	Animalia | Arthropoda | Insecta | Diptera | Limoniidae | Chioneinae | Symplecta | Trimicra	Animalia	Arthropoda	Insecta	Diptera	Limoniidae
6edb14f2-ffe8-4e14-bf47-d001399f197c	PhysicalObject	2021-07-19	en	https://creativecommons.org/licenses/by/4.0/legalcode	Research Center in Biodiversity and Genetic Resources	37560003-ae75-43c3-95aa-48c98797aa2a	4ec2b246-f5fa-4b90-9a8d-ddafc2a3f970	4257bc94-7319-4378-b64c-77757c1250a4	CIBIO	InBIO Barcoding Initiative	DS-IBIDP02 IBI-Diptera 02	CIBIO	PreservedSpecimen	{"BOLD_ProcessID":"IBIDP639-20" | "BOLD_BINURI":"BOLD:ACO3207" | "GenBank_Accession":"MZ196593"}	6edb14f2-ffe8-4e14-bf47-d001399f197c	INV08599	Sónia Ferreira	1	Male	Adult	whole animal (ETOH) | DNA extract	in collection	http://boldsystems.org/index.php/Public_RecordView?processid=IBIDP639-20 | http://www.ncbi.nlm.nih.gov/nuccore/MZ196593	2019-05-26	2019	05	26	INV08599	Europe	Portugal	PT	Setúbal	Santiago do Cacém	Lagoa de Santo André			38.1089	-8.7923	WGS84	30	Jaroslav Starý	Morphology	Symplecta (Trimicra) pilipes (Fabricius, 1787)	Animalia | Arthropoda | Insecta | Diptera | Limoniidae | Chioneinae | Symplecta | Trimicra	Animalia	Arthropoda	Insecta	Diptera	Limoniidae
c5993e9f-102f-4100-aaf3-c3922e8bbcc2	PhysicalObject	2021-07-19	en	https://creativecommons.org/licenses/by/4.0/legalcode	Research Center in Biodiversity and Genetic Resources	37560003-ae75-43c3-95aa-48c98797aa2a	4ec2b246-f5fa-4b90-9a8d-ddafc2a3f970	4257bc94-7319-4378-b64c-77757c1250a4	CIBIO	InBIO Barcoding Initiative	DS-IBIDP02 IBI-Diptera 02	CIBIO	PreservedSpecimen	{"BOLD_ProcessID":"IBIDP640-20" | "BOLD_BINURI":"BOLD:ADZ3003" | "GenBank_Accession":"MZ196692"}	c5993e9f-102f-4100-aaf3-c3922e8bbcc2	INV08606	Sónia Ferreira	1	Male	Adult	whole animal (ETOH) | DNA extract	in collection	http://boldsystems.org/index.php/Public_RecordView?processid=IBIDP640-20 | http://www.ncbi.nlm.nih.gov/nuccore/MZ196692	2019-05-26	2019	05	26	INV08606	Europe	Portugal	PT	Setúbal	Santiago do Cacém	Foros da Quinta			38.0862	-8.7718	WGS84	30	Jaroslav Starý	Morphology	Dicranoptycha fuscescens (Schummel, 1829)	Animalia | Arthropoda | Insecta | Diptera | Limoniidae | Limoniinae | Dicranoptycha	Animalia	Arthropoda	Insecta	Diptera	Limoniidae
12825342-5fc2-4525-833f-4616449f6a61	PhysicalObject	2021-07-19	en	https://creativecommons.org/licenses/by/4.0/legalcode	Research Center in Biodiversity and Genetic Resources	37560003-ae75-43c3-95aa-48c98797aa2a	4ec2b246-f5fa-4b90-9a8d-ddafc2a3f970	4257bc94-7319-4378-b64c-77757c1250a4	CIBIO	InBIO Barcoding Initiative	DS-IBIDP02 IBI-Diptera 02	CIBIO	PreservedSpecimen	{"BOLD_ProcessID":"IBIDP641-20" | "BOLD_BINURI":"BOLD:AEC7677" | "GenBank_Accession":"MZ196647"}	12825342-5fc2-4525-833f-4616449f6a61	INV08608	Sónia Ferreira	1	Male	Adult	whole animal (ETOH) | DNA extract	in collection	http://boldsystems.org/index.php/Public_RecordView?processid=IBIDP641-20 | http://www.ncbi.nlm.nih.gov/nuccore/MZ196647	2019-05-26	2019	05	26	INV08608	Europe	Portugal	PT	Setúbal	Santiago do Cacém	Monte Velho			38.0795	-8.8100	WGS84	30	Jaroslav Starý	Morphology	Austrolimnophila (Austrolimnophila) latistyla Starý, 1977	Animalia | Arthropoda | Insecta | Diptera | Limoniidae | Limnophilinae | Austrolimnophila | Austrolimnophila	Animalia	Arthropoda	Insecta	Diptera	Limoniidae
e5749ad7-0a76-4cfd-9699-e60750b80f97	PhysicalObject	2021-07-19	en	https://creativecommons.org/licenses/by/4.0/legalcode	Research Center in Biodiversity and Genetic Resources	37560003-ae75-43c3-95aa-48c98797aa2a	4ec2b246-f5fa-4b90-9a8d-ddafc2a3f970	4257bc94-7319-4378-b64c-77757c1250a4	CIBIO	InBIO Barcoding Initiative	DS-IBIDP02 IBI-Diptera 02	CIBIO	PreservedSpecimen	{"BOLD_ProcessID":"IBIDP643-20" | "BOLD_BINURI":"BOLD:ABW4832" | "GenBank_Accession":"MZ196541"}	e5749ad7-0a76-4cfd-9699-e60750b80f97	INV08651	Sónia Ferreira	1	Male	Adult	whole animal (ETOH) | DNA extract	in collection	http://boldsystems.org/index.php/Public_RecordView?processid=IBIDP643-20 | http://www.ncbi.nlm.nih.gov/nuccore/MZ196541	2019-05-27	2019	05	27	INV08651	Europe	Portugal	PT	Beja	Odemira	near Algoceira			37.6116	-8.7134	WGS84	30	Jaroslav Starý	Morphology	Phylidorea (Phylidorea) ferruginea (Meigen, 1818)	Animalia | Arthropoda | Insecta | Diptera | Limoniidae | Limnophilinae | Phylidorea | Phylidorea	Animalia	Arthropoda	Insecta	Diptera	Limoniidae
7cf2c1d4-b6b8-48bd-9b95-00f312edf94c	PhysicalObject	2021-07-19	en	https://creativecommons.org/licenses/by/4.0/legalcode	Research Center in Biodiversity and Genetic Resources	37560003-ae75-43c3-95aa-48c98797aa2a	4ec2b246-f5fa-4b90-9a8d-ddafc2a3f970	4257bc94-7319-4378-b64c-77757c1250a4	CIBIO	InBIO Barcoding Initiative	DS-IBIDP02 IBI-Diptera 02	CIBIO	PreservedSpecimen	{"BOLD_ProcessID":"IBIDP645-20" | "BOLD_BINURI":"BOLD:AEC7677" | "GenBank_Accession":"MZ196572"}	7cf2c1d4-b6b8-48bd-9b95-00f312edf94c	INV08661	Sónia Ferreira	1	Male	Adult	whole animal (ETOH) | DNA extract	in collection	http://boldsystems.org/index.php/Public_RecordView?processid=IBIDP645-20 | http://www.ncbi.nlm.nih.gov/nuccore/MZ196572	2019-05-27	2019	05	27	INV08661	Europe	Portugal	PT	Beja	Odemira	near Algoceira			37.6116	-8.7134	WGS84	30	Jaroslav Starý	Morphology	Austrolimnophila (Austrolimnophila) latistyla Starý, 1977	Animalia | Arthropoda | Insecta | Diptera | Limoniidae | Limnophilinae | Austrolimnophila | Austrolimnophila	Animalia	Arthropoda	Insecta	Diptera	Limoniidae
3690517a-a8ab-4610-ae68-c6f6dfafe253	PhysicalObject	2021-07-19	en	https://creativecommons.org/licenses/by/4.0/legalcode	Research Center in Biodiversity and Genetic Resources	37560003-ae75-43c3-95aa-48c98797aa2a	4ec2b246-f5fa-4b90-9a8d-ddafc2a3f970	4257bc94-7319-4378-b64c-77757c1250a4	CIBIO	InBIO Barcoding Initiative	DS-IBIDP02 IBI-Diptera 02	CIBIO	PreservedSpecimen	{"BOLD_ProcessID":"IBIDP646-20" | "BOLD_BINURI":"BOLD:AAG8508" | "GenBank_Accession":"MZ196633"}	3690517a-a8ab-4610-ae68-c6f6dfafe253	INV08662	Sónia Ferreira	1	Male	Adult	whole animal (ETOH) | DNA extract	in collection	http://boldsystems.org/index.php/Public_RecordView?processid=IBIDP646-20 | http://www.ncbi.nlm.nih.gov/nuccore/MZ196633	2019-05-27	2019	05	27	INV08662	Europe	Portugal	PT	Beja	Odemira	near Algoceira			37.6116	-8.7134	WGS84	30	Jaroslav Starý	Morphology	Limonia nubeculosa Meigen, 1804	Animalia | Arthropoda | Insecta | Diptera | Limoniidae | Limoniinae | Limonia	Animalia	Arthropoda	Insecta	Diptera	Limoniidae
6ee75a18-1671-4b38-bbb7-d30874490e89	PhysicalObject	2021-07-19	en	https://creativecommons.org/licenses/by/4.0/legalcode	Research Center in Biodiversity and Genetic Resources	37560003-ae75-43c3-95aa-48c98797aa2a	4ec2b246-f5fa-4b90-9a8d-ddafc2a3f970	4257bc94-7319-4378-b64c-77757c1250a4	CIBIO	InBIO Barcoding Initiative	DS-IBIDP02 IBI-Diptera 02	CIBIO	PreservedSpecimen	{"BOLD_ProcessID":"IBIDP647-20" | "BOLD_BINURI":"BOLD:ABV5347" | "GenBank_Accession":"MZ196753"}	6ee75a18-1671-4b38-bbb7-d30874490e89	INV08663	Sónia Ferreira	1	Male	Adult	whole animal (ETOH) | DNA extract	in collection	http://boldsystems.org/index.php/Public_RecordView?processid=IBIDP647-20 | http://www.ncbi.nlm.nih.gov/nuccore/MZ196753	2019-05-27	2019	05	27	INV08663	Europe	Portugal	PT	Beja	Odemira	near Algoceira			37.6116	-8.7134	WGS84	30	Jaroslav Starý	Morphology	Neolimonia dumetorum (Meigen, 1804)	Animalia | Arthropoda | Insecta | Diptera | Limoniidae | Limoniinae | Neolimonia	Animalia	Arthropoda	Insecta	Diptera	Limoniidae
6a2123a7-6caa-4b17-a1bc-0974dd1d202f	PhysicalObject	2021-07-19	en	https://creativecommons.org/licenses/by/4.0/legalcode	Research Center in Biodiversity and Genetic Resources	37560003-ae75-43c3-95aa-48c98797aa2a	4ec2b246-f5fa-4b90-9a8d-ddafc2a3f970	4257bc94-7319-4378-b64c-77757c1250a4	CIBIO	InBIO Barcoding Initiative	DS-IBIDP02 IBI-Diptera 02	CIBIO	PreservedSpecimen	{"BOLD_ProcessID":"IBIDP648-20" | "BOLD_BINURI":"BOLD:AEC9798" | "GenBank_Accession":"MZ196592"}	6a2123a7-6caa-4b17-a1bc-0974dd1d202f	INV08687	Sónia Ferreira	1	Male	Adult	whole animal (ETOH) | DNA extract	in collection	http://boldsystems.org/index.php/Public_RecordView?processid=IBIDP648-20 | http://www.ncbi.nlm.nih.gov/nuccore/MZ196592	2019-05-28	2019	05	28	INV08687	Europe	Portugal	PT	Setúbal	Sines	Canto Mosqueiro			37.9685	-8.8719	WGS84	30	Jaroslav Starý	Morphology	Helius (Helius) hispanicus Lackschewitz, 1928	Animalia | Arthropoda | Insecta | Diptera | Limoniidae | Limoniinae | Helius | Helius	Animalia	Arthropoda	Insecta	Diptera	Limoniidae
b0a05f5f-a53d-4c2e-a32c-47762a1a9226	PhysicalObject	2021-07-19	en	https://creativecommons.org/licenses/by/4.0/legalcode	Research Center in Biodiversity and Genetic Resources	37560003-ae75-43c3-95aa-48c98797aa2a	4ec2b246-f5fa-4b90-9a8d-ddafc2a3f970	4257bc94-7319-4378-b64c-77757c1250a4	CIBIO	InBIO Barcoding Initiative	DS-IBIDP02 IBI-Diptera 02	CIBIO	PreservedSpecimen	{"BOLD_ProcessID":"IBIDP650-20" | "BOLD_BINURI":"BOLD:ABV5347" | "GenBank_Accession":"MZ196926"}	b0a05f5f-a53d-4c2e-a32c-47762a1a9226	INV08697	Sónia Ferreira	1	Male	Adult	whole animal (ETOH) | DNA extract	in collection	http://boldsystems.org/index.php/Public_RecordView?processid=IBIDP650-20 | http://www.ncbi.nlm.nih.gov/nuccore/MZ196926	2019-05-27	2019	05	27	INV08697	Europe	Portugal	PT	Beja	Odemira	near Algoceira			37.6116	-8.7134	WGS84	30	Jaroslav Starý	Morphology	Neolimonia dumetorum (Meigen, 1804)	Animalia | Arthropoda | Insecta | Diptera | Limoniidae | Limoniinae | Neolimonia	Animalia	Arthropoda	Insecta	Diptera	Limoniidae
8a03c2dc-daf3-4e5d-b4e8-e43de78880c6	PhysicalObject	2021-07-19	en	https://creativecommons.org/licenses/by/4.0/legalcode	Research Center in Biodiversity and Genetic Resources	37560003-ae75-43c3-95aa-48c98797aa2a	4ec2b246-f5fa-4b90-9a8d-ddafc2a3f970	4257bc94-7319-4378-b64c-77757c1250a4	CIBIO	InBIO Barcoding Initiative	DS-IBIDP02 IBI-Diptera 02	CIBIO	PreservedSpecimen	{"BOLD_ProcessID":"IBIDP651-20" | "BOLD_BINURI":"BOLD:AAG8508" | "GenBank_Accession":"MZ196641"}	8a03c2dc-daf3-4e5d-b4e8-e43de78880c6	INV08698	Sónia Ferreira	1	Male	Adult	whole animal (ETOH) | DNA extract	in collection	http://boldsystems.org/index.php/Public_RecordView?processid=IBIDP651-20 | http://www.ncbi.nlm.nih.gov/nuccore/MZ196641	2019-05-13	2019	05	13	INV08698	Europe	Portugal	PT	Porto	Maia	Frejufe			41.2573	-8.5936	WGS84	30	Jaroslav Starý	Morphology	Limonia nubeculosa Meigen, 1804	Animalia | Arthropoda | Insecta | Diptera | Limoniidae | Limoniinae | Limonia	Animalia	Arthropoda	Insecta	Diptera	Limoniidae
a46cddcb-c7c2-4ec9-a2c4-bbee4fd207cd	PhysicalObject	2021-07-19	en	https://creativecommons.org/licenses/by/4.0/legalcode	Research Center in Biodiversity and Genetic Resources	37560003-ae75-43c3-95aa-48c98797aa2a	4ec2b246-f5fa-4b90-9a8d-ddafc2a3f970	4257bc94-7319-4378-b64c-77757c1250a4	CIBIO	InBIO Barcoding Initiative	DS-IBIDP02 IBI-Diptera 02	CIBIO	PreservedSpecimen	{"BOLD_ProcessID":"IBIDP652-20" | "BOLD_BINURI":"BOLD:AAG8508" | "GenBank_Accession":"MZ196616"}	a46cddcb-c7c2-4ec9-a2c4-bbee4fd207cd	INV08699	Sónia Ferreira	1	Male	Adult	whole animal (ETOH) | DNA extract	in collection	http://boldsystems.org/index.php/Public_RecordView?processid=IBIDP652-20 | http://www.ncbi.nlm.nih.gov/nuccore/MZ196616	2019-05-13	2019	05	13	INV08699	Europe	Portugal	PT	Porto	Maia	Frejufe			41.2573	-8.5936	WGS84	30	Jaroslav Starý	Morphology	Limonia nubeculosa Meigen, 1804	Animalia | Arthropoda | Insecta | Diptera | Limoniidae | Limoniinae | Limonia	Animalia	Arthropoda	Insecta	Diptera	Limoniidae
d4715579-31ca-4fb1-88d7-eac723a56664	PhysicalObject	2021-07-19	en	https://creativecommons.org/licenses/by/4.0/legalcode	Research Center in Biodiversity and Genetic Resources	37560003-ae75-43c3-95aa-48c98797aa2a	4ec2b246-f5fa-4b90-9a8d-ddafc2a3f970	4257bc94-7319-4378-b64c-77757c1250a4	CIBIO	InBIO Barcoding Initiative	DS-IBIDP02 IBI-Diptera 02	CIBIO	PreservedSpecimen	{"BOLD_ProcessID":"IBIDP653-20" | "BOLD_BINURI":"BOLD:ACZ3074" | "GenBank_Accession":"MZ196571"}	d4715579-31ca-4fb1-88d7-eac723a56664	INV08700	Sónia Ferreira	1	Male	Adult	whole animal (ETOH) | DNA extract	in collection	http://boldsystems.org/index.php/Public_RecordView?processid=IBIDP653-20 | http://www.ncbi.nlm.nih.gov/nuccore/MZ196571	2019-05-15	2019	05	15	INV08700	Europe	Portugal	PT	Porto	Vila do Conde	Campus Agrário de Vairão	100		41.3283	-8.6728	WGS84	30	Pjotr Oosterbroek	Morphology	Nephrotoma flavipalpis (Meigen, 1830)	Animalia | Arthropoda | Insecta | Diptera | Tipulidae | Tipulinae | Nephrotoma	Animalia	Arthropoda	Insecta	Diptera	Tipulidae
985d13c3-4a77-4e99-99bf-ecc0b9e766fd	PhysicalObject	2021-07-19	en	https://creativecommons.org/licenses/by/4.0/legalcode	Research Center in Biodiversity and Genetic Resources	37560003-ae75-43c3-95aa-48c98797aa2a	4ec2b246-f5fa-4b90-9a8d-ddafc2a3f970	4257bc94-7319-4378-b64c-77757c1250a4	CIBIO	InBIO Barcoding Initiative	DS-IBIDP02 IBI-Diptera 02	CIBIO	PreservedSpecimen	{"BOLD_ProcessID":"IBIDP654-20" | "BOLD_BINURI":"BOLD:ABV5347" | "GenBank_Accession":"MZ196890"}	985d13c3-4a77-4e99-99bf-ecc0b9e766fd	INV08701	Sónia Ferreira	1	Male	Adult	whole animal (ETOH) | DNA extract	in collection	http://boldsystems.org/index.php/Public_RecordView?processid=IBIDP654-20 | http://www.ncbi.nlm.nih.gov/nuccore/MZ196890	2019-05-15	2019	05	15	INV08701	Europe	Portugal	PT	Porto	Vila do Conde	Campus Agrário de Vairão	100		41.3283	-8.6728	WGS84	30	Jaroslav Starý	Morphology	Neolimonia dumetorum (Meigen, 1804)	Animalia | Arthropoda | Insecta | Diptera | Limoniidae | Limoniinae | Neolimonia	Animalia	Arthropoda	Insecta	Diptera	Limoniidae
a022833e-79ce-44ea-a62f-40d3a203fc2b	PhysicalObject	2021-07-19	en	https://creativecommons.org/licenses/by/4.0/legalcode	Research Center in Biodiversity and Genetic Resources	37560003-ae75-43c3-95aa-48c98797aa2a	4ec2b246-f5fa-4b90-9a8d-ddafc2a3f970	4257bc94-7319-4378-b64c-77757c1250a4	CIBIO	InBIO Barcoding Initiative	DS-IBIDP02 IBI-Diptera 02	CIBIO	PreservedSpecimen	{"BOLD_ProcessID":"IBIDP655-20" | "BOLD_BINURI":"BOLD:AAG8508" | "GenBank_Accession":"MZ196648"}	a022833e-79ce-44ea-a62f-40d3a203fc2b	INV08705	Duarte Gonçalves	1	Male	Adult	whole animal (ETOH) | DNA extract	in collection	http://boldsystems.org/index.php/Public_RecordView?processid=IBIDP655-20 | http://www.ncbi.nlm.nih.gov/nuccore/MZ196648	2019-05-14	2019	05	14	INV08705	Europe	Portugal	PT	Porto	Porto	Marquês			41.1593	-8.6031	WGS84	30	Jaroslav Starý	Morphology	Limonia nubeculosa Meigen, 1804	Animalia | Arthropoda | Insecta | Diptera | Limoniidae | Limoniinae | Limonia	Animalia	Arthropoda	Insecta	Diptera	Limoniidae
20a605c2-26c6-4b2d-8daf-278a46ba2002	PhysicalObject	2021-07-19	en	https://creativecommons.org/licenses/by/4.0/legalcode	Research Center in Biodiversity and Genetic Resources	37560003-ae75-43c3-95aa-48c98797aa2a	4ec2b246-f5fa-4b90-9a8d-ddafc2a3f970	4257bc94-7319-4378-b64c-77757c1250a4	CIBIO	InBIO Barcoding Initiative	DS-IBIDP02 IBI-Diptera 02	CIBIO	PreservedSpecimen	{"BOLD_ProcessID":"IBIDP656-20" | "BOLD_BINURI":"BOLD:AAG8508" | "GenBank_Accession":"MZ196700"}	20a605c2-26c6-4b2d-8daf-278a46ba2002	INV08706	Duarte Gonçalves	1	Male	Adult	whole animal (ETOH) | DNA extract	in collection	http://boldsystems.org/index.php/Public_RecordView?processid=IBIDP656-20 | http://www.ncbi.nlm.nih.gov/nuccore/MZ196700	2019-05-14	2019	05	14	INV08706	Europe	Portugal	PT	Porto	Porto	Marquês			41.1593	-8.6031	WGS84	30	Jaroslav Starý	Morphology	Limonia nubeculosa Meigen, 1804	Animalia | Arthropoda | Insecta | Diptera | Limoniidae | Limoniinae | Limonia	Animalia	Arthropoda	Insecta	Diptera	Limoniidae
02e19260-427e-4092-a703-0006140a7f37	PhysicalObject	2021-07-19	en	https://creativecommons.org/licenses/by/4.0/legalcode	Research Center in Biodiversity and Genetic Resources	37560003-ae75-43c3-95aa-48c98797aa2a	4ec2b246-f5fa-4b90-9a8d-ddafc2a3f970	4257bc94-7319-4378-b64c-77757c1250a4	CIBIO	InBIO Barcoding Initiative	DS-IBIDP02 IBI-Diptera 02	CIBIO	PreservedSpecimen	{"BOLD_ProcessID":"IBIDP657-20" | "BOLD_BINURI":"BOLD:AAG8508" | "GenBank_Accession":"MZ196869"}	02e19260-427e-4092-a703-0006140a7f37	INV08707	Duarte Gonçalves	1	Male	Adult	whole animal (ETOH) | DNA extract	in collection	http://boldsystems.org/index.php/Public_RecordView?processid=IBIDP657-20 | http://www.ncbi.nlm.nih.gov/nuccore/MZ196869	2019-05-14	2019	05	14	INV08707	Europe	Portugal	PT	Porto	Porto	Marquês			41.1593	-8.6031	WGS84	30	Jaroslav Starý	Morphology	Limonia nubeculosa Meigen, 1804	Animalia | Arthropoda | Insecta | Diptera | Limoniidae | Limoniinae | Limonia	Animalia	Arthropoda	Insecta	Diptera	Limoniidae
75f477f1-b627-495c-bbef-dcb0816ccd14	PhysicalObject	2021-07-19	en	https://creativecommons.org/licenses/by/4.0/legalcode	Research Center in Biodiversity and Genetic Resources	37560003-ae75-43c3-95aa-48c98797aa2a	4ec2b246-f5fa-4b90-9a8d-ddafc2a3f970	4257bc94-7319-4378-b64c-77757c1250a4	CIBIO	InBIO Barcoding Initiative	DS-IBIDP02 IBI-Diptera 02	CIBIO	PreservedSpecimen	{"BOLD_ProcessID":"IBIDP658-20" | "BOLD_BINURI":"BOLD:AAG8508" | "GenBank_Accession":"MZ196696"}	75f477f1-b627-495c-bbef-dcb0816ccd14	INV08708	Duarte Gonçalves	1	Male	Adult	whole animal (ETOH) | DNA extract	in collection	http://boldsystems.org/index.php/Public_RecordView?processid=IBIDP658-20 | http://www.ncbi.nlm.nih.gov/nuccore/MZ196696	2019-05-14	2019	05	14	INV08708	Europe	Portugal	PT	Porto	Porto	Marquês			41.1593	-8.6031	WGS84	30	Jaroslav Starý	Morphology	Limonia nubeculosa Meigen, 1804	Animalia | Arthropoda | Insecta | Diptera | Limoniidae | Limoniinae | Limonia	Animalia	Arthropoda	Insecta	Diptera	Limoniidae
7b17de65-3350-427e-afed-d897a5367f2f	PhysicalObject	2021-07-19	en	https://creativecommons.org/licenses/by/4.0/legalcode	Research Center in Biodiversity and Genetic Resources	37560003-ae75-43c3-95aa-48c98797aa2a	4ec2b246-f5fa-4b90-9a8d-ddafc2a3f970	4257bc94-7319-4378-b64c-77757c1250a4	CIBIO	InBIO Barcoding Initiative	DS-IBIDP02 IBI-Diptera 02	CIBIO	PreservedSpecimen	{"BOLD_ProcessID":"IBIDP660-20" | "BOLD_BINURI":"BOLD:ADS9890" | "GenBank_Accession":"MZ196895"}	7b17de65-3350-427e-afed-d897a5367f2f	INV08713	Luís Silva	1	Female	Adult	whole animal (ETOH) | DNA extract	in collection	http://boldsystems.org/index.php/Public_RecordView?processid=IBIDP660-20 | http://www.ncbi.nlm.nih.gov/nuccore/MZ196895	2019-04-29	2019	04	29	INV08713	Europe	Portugal	PT	Porto	Vila do Conde	Areia			41.3307	-8.7375	WGS84	30	Pjotr Oosterbroek	Morphology	Nephrotoma guestfalica (Westhoff, 1879)	Animalia | Arthropoda | Insecta | Diptera | Tipulidae | Tipulinae | Nephrotoma	Animalia	Arthropoda	Insecta	Diptera	Tipulidae
52dfb649-1ce1-4aca-b20f-8e8edeb46c83	PhysicalObject	2021-07-19	en	https://creativecommons.org/licenses/by/4.0/legalcode	Research Center in Biodiversity and Genetic Resources	37560003-ae75-43c3-95aa-48c98797aa2a	4ec2b246-f5fa-4b90-9a8d-ddafc2a3f970	4257bc94-7319-4378-b64c-77757c1250a4	CIBIO	InBIO Barcoding Initiative	DS-IBIDP02 IBI-Diptera 02	CIBIO	PreservedSpecimen	{"BOLD_ProcessID":"IBIDP661-20" | "BOLD_BINURI":"BOLD:AAF9041" | "GenBank_Accession":"MZ196688"}	52dfb649-1ce1-4aca-b20f-8e8edeb46c83	INV08720	Sónia Ferreira	1	Female	Adult	whole animal (ETOH) | DNA extract	in collection	http://boldsystems.org/index.php/Public_RecordView?processid=IBIDP661-20 | http://www.ncbi.nlm.nih.gov/nuccore/MZ196688	2019-05-23	2019	05	23	INV08720	Europe	Portugal	PT	Leiria	Alcobaça	Rua do Furo			39.5145	-8.9169	WGS84	30	Pjotr Oosterbroek	Morphology	Tipula (Tipula) oleracea Linnaeus, 1758	Animalia | Arthropoda | Insecta | Diptera | Tipulidae | Tipulinae | Tipula | Tipula	Animalia	Arthropoda	Insecta	Diptera	Tipulidae
a5569a15-14f7-4c69-b201-9eacd7bba32b	PhysicalObject	2021-07-19	en	https://creativecommons.org/licenses/by/4.0/legalcode	Research Center in Biodiversity and Genetic Resources	37560003-ae75-43c3-95aa-48c98797aa2a	4ec2b246-f5fa-4b90-9a8d-ddafc2a3f970	4257bc94-7319-4378-b64c-77757c1250a4	CIBIO	InBIO Barcoding Initiative	DS-IBIDP02 IBI-Diptera 02	CIBIO	PreservedSpecimen	{"BOLD_ProcessID":"IBIDP662-20" | "BOLD_BINURI":"BOLD:AEC7552" | "GenBank_Accession":"MZ196656"}	a5569a15-14f7-4c69-b201-9eacd7bba32b	INV08726	Sónia Ferreira	1	Female	Adult	whole animal (ETOH) | DNA extract	in collection	http://boldsystems.org/index.php/Public_RecordView?processid=IBIDP662-20 | http://www.ncbi.nlm.nih.gov/nuccore/MZ196656	2019-05-23	2019	05	23	INV08726	Europe	Portugal	PT	Leiria	Alcobaça	Rua do Furo			39.5145	-8.9169	WGS84	30	Pjotr Oosterbroek	Morphology	Tipula (Lunatipula) trigona Mannheims, 1966	Animalia | Arthropoda | Insecta | Diptera | Tipulidae | Tipulinae | Tipula | Lunatipula	Animalia	Arthropoda	Insecta	Diptera	Tipulidae
f2a6db43-3a38-48cf-9f57-5c9a1c21af8b	PhysicalObject	2021-07-19	en	https://creativecommons.org/licenses/by/4.0/legalcode	Research Center in Biodiversity and Genetic Resources	37560003-ae75-43c3-95aa-48c98797aa2a	4ec2b246-f5fa-4b90-9a8d-ddafc2a3f970	4257bc94-7319-4378-b64c-77757c1250a4	CIBIO	InBIO Barcoding Initiative	DS-IBIDP02 IBI-Diptera 02	CIBIO	PreservedSpecimen	{"BOLD_ProcessID":"IBIDP663-20" | "BOLD_BINURI":"BOLD:AAF9041" | "GenBank_Accession":"MZ196771"}	f2a6db43-3a38-48cf-9f57-5c9a1c21af8b	INV08727	Sónia Ferreira	1	Female	Adult	whole animal (ETOH) | DNA extract	in collection	http://boldsystems.org/index.php/Public_RecordView?processid=IBIDP663-20 | http://www.ncbi.nlm.nih.gov/nuccore/MZ196771	2019-05-23	2019	05	23	INV08727	Europe	Portugal	PT	Leiria	Alcobaça	Rua do Furo			39.5145	-8.9169	WGS84	30	Pjotr Oosterbroek	Morphology	Tipula (Tipula) oleracea Linnaeus, 1758	Animalia | Arthropoda | Insecta | Diptera | Tipulidae | Tipulinae | Tipula | Tipula	Animalia	Arthropoda	Insecta	Diptera	Tipulidae
b790e344-ebc4-4674-95d4-0d61fcc5db05	PhysicalObject	2021-07-19	en	https://creativecommons.org/licenses/by/4.0/legalcode	Research Center in Biodiversity and Genetic Resources	37560003-ae75-43c3-95aa-48c98797aa2a	4ec2b246-f5fa-4b90-9a8d-ddafc2a3f970	4257bc94-7319-4378-b64c-77757c1250a4	CIBIO	InBIO Barcoding Initiative	DS-IBIDP02 IBI-Diptera 02	CIBIO	PreservedSpecimen	{"BOLD_ProcessID":"IBIDP664-20" | "BOLD_BINURI":"BOLD:AAF9041" | "GenBank_Accession":"MZ196793"}	b790e344-ebc4-4674-95d4-0d61fcc5db05	INV08728	Sónia Ferreira	1	Female	Adult	whole animal (ETOH) | DNA extract	in collection	http://boldsystems.org/index.php/Public_RecordView?processid=IBIDP664-20 | http://www.ncbi.nlm.nih.gov/nuccore/MZ196793	2019-05-23	2019	05	23	INV08728	Europe	Portugal	PT	Leiria	Alcobaça	Rua do Furo			39.5145	-8.9169	WGS84	30	Pjotr Oosterbroek	Morphology	Tipula (Tipula) oleracea Linnaeus, 1758	Animalia | Arthropoda | Insecta | Diptera | Tipulidae | Tipulinae | Tipula | Tipula	Animalia	Arthropoda	Insecta	Diptera	Tipulidae
6fcf5f7b-a99c-4024-9156-ce160ddfd03b	PhysicalObject	2021-07-19	en	https://creativecommons.org/licenses/by/4.0/legalcode	Research Center in Biodiversity and Genetic Resources	37560003-ae75-43c3-95aa-48c98797aa2a	4ec2b246-f5fa-4b90-9a8d-ddafc2a3f970	4257bc94-7319-4378-b64c-77757c1250a4	CIBIO	InBIO Barcoding Initiative	DS-IBIDP02 IBI-Diptera 02	CIBIO	PreservedSpecimen	{"BOLD_ProcessID":"IBIDP665-20" | "BOLD_BINURI":"BOLD:ABV3744" | "GenBank_Accession":"MZ196761"}	6fcf5f7b-a99c-4024-9156-ce160ddfd03b	INV08738	Sónia Ferreira	1	Male	Adult	whole animal (ETOH) | DNA extract	in collection	http://boldsystems.org/index.php/Public_RecordView?processid=IBIDP665-20 | http://www.ncbi.nlm.nih.gov/nuccore/MZ196761	2019-05-23	2019	05	23	INV08738	Europe	Portugal	PT	Leiria	Alcobaça	Rua do Furo			39.5145	-8.9169	WGS84	30	Jaroslav Starý	Morphology	Limonia phragmitidis (Schrank, 1781)	Animalia | Arthropoda | Insecta | Diptera | Limoniidae | Limoniinae | Limonia	Animalia	Arthropoda	Insecta	Diptera	Limoniidae
a7ce3c73-bfa1-47a7-8e95-b7b6266fff4f	PhysicalObject	2021-07-19	en	https://creativecommons.org/licenses/by/4.0/legalcode	Research Center in Biodiversity and Genetic Resources	37560003-ae75-43c3-95aa-48c98797aa2a	4ec2b246-f5fa-4b90-9a8d-ddafc2a3f970	4257bc94-7319-4378-b64c-77757c1250a4	CIBIO	InBIO Barcoding Initiative	DS-IBIDP02 IBI-Diptera 02	CIBIO	PreservedSpecimen	{"BOLD_ProcessID":"IBIDP666-20" | "BOLD_BINURI":"BOLD:AAF9041" | "GenBank_Accession":"MZ196780"}	a7ce3c73-bfa1-47a7-8e95-b7b6266fff4f	INV08742	Sónia Ferreira	1	Male	Adult	whole animal (ETOH) | DNA extract	in collection	http://boldsystems.org/index.php/Public_RecordView?processid=IBIDP666-20 | http://www.ncbi.nlm.nih.gov/nuccore/MZ196780	2019-05-27	2019	05	27	INV08742	Europe	Portugal	PT	Beja	Odemira	near Algoceira			37.6116	-8.7134	WGS84	30	Pjotr Oosterbroek	Morphology	Tipula (Tipula) oleracea Linnaeus, 1758	Animalia | Arthropoda | Insecta | Diptera | Tipulidae | Tipulinae | Tipula | Tipula	Animalia	Arthropoda	Insecta	Diptera	Tipulidae
a862f469-c422-47a0-91d2-1d0bdd77d3d0	PhysicalObject	2021-07-19	en	https://creativecommons.org/licenses/by/4.0/legalcode	Research Center in Biodiversity and Genetic Resources	37560003-ae75-43c3-95aa-48c98797aa2a	4ec2b246-f5fa-4b90-9a8d-ddafc2a3f970	4257bc94-7319-4378-b64c-77757c1250a4	CIBIO	InBIO Barcoding Initiative	DS-IBIDP02 IBI-Diptera 02	CIBIO	PreservedSpecimen	{"BOLD_ProcessID":"IBIDP667-20" | "BOLD_BINURI":"BOLD:AAF9041" | "GenBank_Accession":"MZ196834"}	a862f469-c422-47a0-91d2-1d0bdd77d3d0	INV08743	Sónia Ferreira	1	Female	Adult	whole animal (ETOH) | DNA extract	in collection	http://boldsystems.org/index.php/Public_RecordView?processid=IBIDP667-20 | http://www.ncbi.nlm.nih.gov/nuccore/MZ196834	2019-05-27	2019	05	27	INV08743	Europe	Portugal	PT	Beja	Odemira	near Algoceira			37.6116	-8.7134	WGS84	30	Pjotr Oosterbroek	Morphology	Tipula (Tipula) oleracea Linnaeus, 1758	Animalia | Arthropoda | Insecta | Diptera | Tipulidae | Tipulinae | Tipula | Tipula	Animalia	Arthropoda	Insecta	Diptera	Tipulidae
dcd4a401-d344-4a77-9568-441fcb54219b	PhysicalObject	2021-07-19	en	https://creativecommons.org/licenses/by/4.0/legalcode	Research Center in Biodiversity and Genetic Resources	37560003-ae75-43c3-95aa-48c98797aa2a	4ec2b246-f5fa-4b90-9a8d-ddafc2a3f970	4257bc94-7319-4378-b64c-77757c1250a4	CIBIO	InBIO Barcoding Initiative	DS-IBIDP02 IBI-Diptera 02	CIBIO	PreservedSpecimen	{"BOLD_ProcessID":"IBIDP668-20" | "BOLD_BINURI":"BOLD:AAF9041" | "GenBank_Accession":"MZ196611"}	dcd4a401-d344-4a77-9568-441fcb54219b	INV08744	Sónia Ferreira	1	Male	Adult	whole animal (ETOH) | DNA extract	in collection	http://boldsystems.org/index.php/Public_RecordView?processid=IBIDP668-20 | http://www.ncbi.nlm.nih.gov/nuccore/MZ196611	2019-05-27	2019	05	27	INV08744	Europe	Portugal	PT	Beja	Odemira	near Algoceira			37.6116	-8.7134	WGS84	30	Pjotr Oosterbroek	Morphology	Tipula (Tipula) oleracea Linnaeus, 1758	Animalia | Arthropoda | Insecta | Diptera | Tipulidae | Tipulinae | Tipula | Tipula	Animalia	Arthropoda	Insecta	Diptera	Tipulidae
7159260f-47ee-4f8d-a35f-ea12db2168e8	PhysicalObject	2021-07-19	en	https://creativecommons.org/licenses/by/4.0/legalcode	Research Center in Biodiversity and Genetic Resources	37560003-ae75-43c3-95aa-48c98797aa2a	4ec2b246-f5fa-4b90-9a8d-ddafc2a3f970	4257bc94-7319-4378-b64c-77757c1250a4	CIBIO	InBIO Barcoding Initiative	DS-IBIDP02 IBI-Diptera 02	CIBIO	PreservedSpecimen	{"BOLD_ProcessID":"IBIDP669-20" | "BOLD_BINURI":"BOLD:AAF9041" | "GenBank_Accession":"MZ196532"}	7159260f-47ee-4f8d-a35f-ea12db2168e8	INV08745	Sónia Ferreira	1	Male	Adult	whole animal (ETOH) | DNA extract	in collection	http://boldsystems.org/index.php/Public_RecordView?processid=IBIDP669-20 | http://www.ncbi.nlm.nih.gov/nuccore/MZ196532	2019-05-27	2019	05	27	INV08745	Europe	Portugal	PT	Beja	Odemira	near Algoceira			37.6116	-8.7134	WGS84	30	Pjotr Oosterbroek	Morphology	Tipula (Tipula) oleracea Linnaeus, 1758	Animalia | Arthropoda | Insecta | Diptera | Tipulidae | Tipulinae | Tipula | Tipula	Animalia	Arthropoda	Insecta	Diptera	Tipulidae
af0afd34-74d9-4fc3-a9bb-249d9f9bcec3	PhysicalObject	2021-07-19	en	https://creativecommons.org/licenses/by/4.0/legalcode	Research Center in Biodiversity and Genetic Resources	37560003-ae75-43c3-95aa-48c98797aa2a	4ec2b246-f5fa-4b90-9a8d-ddafc2a3f970	4257bc94-7319-4378-b64c-77757c1250a4	CIBIO	InBIO Barcoding Initiative	DS-IBIDP02 IBI-Diptera 02	CIBIO	PreservedSpecimen	{"BOLD_ProcessID":"IBIDP670-20" | "BOLD_BINURI":"BOLD:AAF9041" | "GenBank_Accession":"MZ196705"}	af0afd34-74d9-4fc3-a9bb-249d9f9bcec3	INV08749	Sónia Ferreira	1	Male	Adult	whole animal (ETOH) | DNA extract	in collection	http://boldsystems.org/index.php/Public_RecordView?processid=IBIDP670-20 | http://www.ncbi.nlm.nih.gov/nuccore/MZ196705	2019-06-03	2019	06	03	INV08749	Europe	Portugal	PT	Viana do Castelo	Caminha	Mosteiro de São João de Arga			41.8384	-8.7321	WGS84	30	Pjotr Oosterbroek	Morphology	Tipula (Tipula) oleracea Linnaeus, 1758	Animalia | Arthropoda | Insecta | Diptera | Tipulidae | Tipulinae | Tipula | Tipula	Animalia	Arthropoda	Insecta	Diptera	Tipulidae
6d56dc07-43ce-4795-9aa6-86b16e9b6fb9	PhysicalObject	2021-07-19	en	https://creativecommons.org/licenses/by/4.0/legalcode	Research Center in Biodiversity and Genetic Resources	37560003-ae75-43c3-95aa-48c98797aa2a	4ec2b246-f5fa-4b90-9a8d-ddafc2a3f970	4257bc94-7319-4378-b64c-77757c1250a4	CIBIO	InBIO Barcoding Initiative	DS-IBIDP02 IBI-Diptera 02	CIBIO	PreservedSpecimen	{"BOLD_ProcessID":"IBIDP672-20" | "BOLD_BINURI":"BOLD:AEC7552" | "GenBank_Accession":"MZ196643"}	6d56dc07-43ce-4795-9aa6-86b16e9b6fb9	INV08755	Sónia Ferreira	1	Male	Adult	whole animal (ETOH) | DNA extract	in collection	http://boldsystems.org/index.php/Public_RecordView?processid=IBIDP672-20 | http://www.ncbi.nlm.nih.gov/nuccore/MZ196643	2019-05-29	2019	05	29	INV08755	Europe	Portugal	PT	Beja	Odemira	along river Mira			37.7120	-8.7529	WGS84	30	Pjotr Oosterbroek	Morphology	Tipula (Lunatipula) trigona Mannheims, 1966	Animalia | Arthropoda | Insecta | Diptera | Tipulidae | Tipulinae | Tipula | Lunatipula	Animalia	Arthropoda	Insecta	Diptera	Tipulidae
435f3042-1142-4dea-8162-06d308037063	PhysicalObject	2021-07-19	en	https://creativecommons.org/licenses/by/4.0/legalcode	Research Center in Biodiversity and Genetic Resources	37560003-ae75-43c3-95aa-48c98797aa2a	4ec2b246-f5fa-4b90-9a8d-ddafc2a3f970	4257bc94-7319-4378-b64c-77757c1250a4	CIBIO	InBIO Barcoding Initiative	DS-IBIDP02 IBI-Diptera 02	CIBIO	PreservedSpecimen	{"BOLD_ProcessID":"IBIDP673-20" | "BOLD_BINURI":"BOLD:AEC7552" | "GenBank_Accession":"MZ196818"}	435f3042-1142-4dea-8162-06d308037063	INV08757	Sónia Ferreira	1	Male	Adult	whole animal (ETOH) | DNA extract	in collection	http://boldsystems.org/index.php/Public_RecordView?processid=IBIDP673-20 | http://www.ncbi.nlm.nih.gov/nuccore/MZ196818	2019-05-29	2019	05	29	INV08757	Europe	Portugal	PT	Beja	Odemira	along river Mira			37.7120	-8.7529	WGS84	30	Pjotr Oosterbroek	Morphology	Tipula (Lunatipula) trigona Mannheims, 1966	Animalia | Arthropoda | Insecta | Diptera | Tipulidae | Tipulinae | Tipula | Lunatipula	Animalia	Arthropoda	Insecta	Diptera	Tipulidae
b24e4557-806a-4716-8584-4c514432b757	PhysicalObject	2021-07-19	en	https://creativecommons.org/licenses/by/4.0/legalcode	Research Center in Biodiversity and Genetic Resources	37560003-ae75-43c3-95aa-48c98797aa2a	4ec2b246-f5fa-4b90-9a8d-ddafc2a3f970	4257bc94-7319-4378-b64c-77757c1250a4	CIBIO	InBIO Barcoding Initiative	DS-IBIDP02 IBI-Diptera 02	CIBIO	PreservedSpecimen	{"BOLD_ProcessID":"IBIDP674-20" | "BOLD_BINURI":"BOLD:AEC7552" | "GenBank_Accession":"MZ196533"}	b24e4557-806a-4716-8584-4c514432b757	INV08758	Sónia Ferreira	1	Male	Adult	whole animal (ETOH) | DNA extract	in collection	http://boldsystems.org/index.php/Public_RecordView?processid=IBIDP674-20 | http://www.ncbi.nlm.nih.gov/nuccore/MZ196533	2019-05-29	2019	05	29	INV08758	Europe	Portugal	PT	Beja	Odemira	along river Mira			37.7120	-8.7529	WGS84	30	Pjotr Oosterbroek	Morphology	Tipula (Lunatipula) trigona Mannheims, 1966	Animalia | Arthropoda | Insecta | Diptera | Tipulidae | Tipulinae | Tipula | Lunatipula	Animalia	Arthropoda	Insecta	Diptera	Tipulidae
ae6783ae-bc80-4975-8687-e96f249b2bc3	PhysicalObject	2021-07-19	en	https://creativecommons.org/licenses/by/4.0/legalcode	Research Center in Biodiversity and Genetic Resources	37560003-ae75-43c3-95aa-48c98797aa2a	4ec2b246-f5fa-4b90-9a8d-ddafc2a3f970	4257bc94-7319-4378-b64c-77757c1250a4	CIBIO	InBIO Barcoding Initiative	DS-IBIDP02 IBI-Diptera 02	CIBIO	PreservedSpecimen	{"BOLD_ProcessID":"IBIDP675-20" | "BOLD_BINURI":"BOLD:AEC7552" | "GenBank_Accession":"MZ196791"}	ae6783ae-bc80-4975-8687-e96f249b2bc3	INV08760	Sónia Ferreira	1	Female	Adult	whole animal (ETOH) | DNA extract	in collection	http://boldsystems.org/index.php/Public_RecordView?processid=IBIDP675-20 | http://www.ncbi.nlm.nih.gov/nuccore/MZ196791	2019-05-29	2019	05	29	INV08760	Europe	Portugal	PT	Beja	Odemira	along river Mira			37.7120	-8.7529	WGS84	30	Pjotr Oosterbroek	Morphology	Tipula (Lunatipula) trigona Mannheims, 1966	Animalia | Arthropoda | Insecta | Diptera | Tipulidae | Tipulinae | Tipula | Lunatipula	Animalia	Arthropoda	Insecta	Diptera	Tipulidae
4740cd88-6baa-44a2-ab1f-490a1f04f388	PhysicalObject	2021-07-19	en	https://creativecommons.org/licenses/by/4.0/legalcode	Research Center in Biodiversity and Genetic Resources	37560003-ae75-43c3-95aa-48c98797aa2a	4ec2b246-f5fa-4b90-9a8d-ddafc2a3f970	4257bc94-7319-4378-b64c-77757c1250a4	CIBIO	InBIO Barcoding Initiative	DS-IBIDP02 IBI-Diptera 02	CIBIO	PreservedSpecimen	{"BOLD_ProcessID":"IBIDP676-20" | "BOLD_BINURI":"BOLD:AEC7552" | "GenBank_Accession":"MZ196546"}	4740cd88-6baa-44a2-ab1f-490a1f04f388	INV08761	Sónia Ferreira	1	Female	Adult	whole animal (ETOH) | DNA extract	in collection	http://boldsystems.org/index.php/Public_RecordView?processid=IBIDP676-20 | http://www.ncbi.nlm.nih.gov/nuccore/MZ196546	2019-05-29	2019	05	29	INV08761	Europe	Portugal	PT	Beja	Odemira	along river Mira			37.7120	-8.7529	WGS84	30	Pjotr Oosterbroek	Morphology	Tipula (Lunatipula) trigona Mannheims, 1966	Animalia | Arthropoda | Insecta | Diptera | Tipulidae | Tipulinae | Tipula | Lunatipula	Animalia	Arthropoda	Insecta	Diptera	Tipulidae
814ee4d9-322a-4c94-878a-66de6278e357	PhysicalObject	2021-07-19	en	https://creativecommons.org/licenses/by/4.0/legalcode	Research Center in Biodiversity and Genetic Resources	37560003-ae75-43c3-95aa-48c98797aa2a	4ec2b246-f5fa-4b90-9a8d-ddafc2a3f970	4257bc94-7319-4378-b64c-77757c1250a4	CIBIO	InBIO Barcoding Initiative	DS-IBIDP02 IBI-Diptera 02	CIBIO	PreservedSpecimen	{"BOLD_ProcessID":"IBIDP677-20" | "BOLD_BINURI":"BOLD:ADW9682" | "GenBank_Accession":"MZ196760"}	814ee4d9-322a-4c94-878a-66de6278e357	INV08763	Sónia Ferreira	1	Male	Adult	whole animal (ETOH) | DNA extract	in collection	http://boldsystems.org/index.php/Public_RecordView?processid=IBIDP677-20 | http://www.ncbi.nlm.nih.gov/nuccore/MZ196760	2019-05-24	2019	05	24	INV08763	Europe	Portugal	PT	Santarém	Santarém	Alcanede			39.4688	-8.8547	WGS84	30	Pjotr Oosterbroek	Morphology	Tipula (Lunatipula) pilicauda Pierre, 1922	Animalia | Arthropoda | Insecta | Diptera | Tipulidae | Tipulinae | Tipula | Lunatipula	Animalia	Arthropoda	Insecta	Diptera	Tipulidae
cc18e5f6-6b99-407f-9bfc-90c0abe9e3ab	PhysicalObject	2021-07-19	en	https://creativecommons.org/licenses/by/4.0/legalcode	Research Center in Biodiversity and Genetic Resources	37560003-ae75-43c3-95aa-48c98797aa2a	4ec2b246-f5fa-4b90-9a8d-ddafc2a3f970	4257bc94-7319-4378-b64c-77757c1250a4	CIBIO	InBIO Barcoding Initiative	DS-IBIDP02 IBI-Diptera 02	CIBIO	PreservedSpecimen	{"BOLD_ProcessID":"IBIDP678-20" | "BOLD_BINURI":"BOLD:AEC9463" | "GenBank_Accession":"MZ196723"}	cc18e5f6-6b99-407f-9bfc-90c0abe9e3ab	INV08764	Sónia Ferreira	1	Female	Adult	whole animal (ETOH) | DNA extract	in collection	http://boldsystems.org/index.php/Public_RecordView?processid=IBIDP678-20 | http://www.ncbi.nlm.nih.gov/nuccore/MZ196723	2019-05-24	2019	05	24	INV08764	Europe	Portugal	PT	Santarém	Santarém	Alcanede			39.4688	-8.8547	WGS84	30	Pjotr Oosterbroek	Morphology	Tipula (Lunatipula) fabiola Mannheims, 1968	Animalia | Arthropoda | Insecta | Diptera | Tipulidae | Tipulinae | Tipula | Lunatipula	Animalia	Arthropoda	Insecta	Diptera	Tipulidae
b1cef514-c588-44b9-a3d1-4b9efe49625b	PhysicalObject	2021-07-19	en	https://creativecommons.org/licenses/by/4.0/legalcode	Research Center in Biodiversity and Genetic Resources	37560003-ae75-43c3-95aa-48c98797aa2a	4ec2b246-f5fa-4b90-9a8d-ddafc2a3f970	4257bc94-7319-4378-b64c-77757c1250a4	CIBIO	InBIO Barcoding Initiative	DS-IBIDP02 IBI-Diptera 02	CIBIO	PreservedSpecimen	{"BOLD_ProcessID":"IBIDP680-20" | "BOLD_BINURI":"BOLD:AAG8508" | "GenBank_Accession":"MZ196797"}	b1cef514-c588-44b9-a3d1-4b9efe49625b	INV08770	Sónia Ferreira	1	Male	Adult	whole animal (ETOH) | DNA extract	in collection	http://boldsystems.org/index.php/Public_RecordView?processid=IBIDP680-20 | http://www.ncbi.nlm.nih.gov/nuccore/MZ196797	2019-05-24	2019	05	24	INV08770	Europe	Portugal	PT	Santarém	Santarém	Alcanede			39.4688	-8.8547	WGS84	30	Jaroslav Starý	Morphology	Limonia nubeculosa Meigen, 1804	Animalia | Arthropoda | Insecta | Diptera | Limoniidae | Limoniinae | Limonia	Animalia	Arthropoda	Insecta	Diptera	Limoniidae
0272a0d7-6777-40e8-b3eb-c7ab1e0f0ece	PhysicalObject	2021-07-19	en	https://creativecommons.org/licenses/by/4.0/legalcode	Research Center in Biodiversity and Genetic Resources	37560003-ae75-43c3-95aa-48c98797aa2a	4ec2b246-f5fa-4b90-9a8d-ddafc2a3f970	4257bc94-7319-4378-b64c-77757c1250a4	CIBIO	InBIO Barcoding Initiative	DS-IBIDP02 IBI-Diptera 02	CIBIO	PreservedSpecimen	{"BOLD_ProcessID":"IBIDP681-20" | "BOLD_BINURI":"BOLD:AAG8508" | "GenBank_Accession":"MZ196880"}	0272a0d7-6777-40e8-b3eb-c7ab1e0f0ece	INV08772	Sónia Ferreira	1	Male	Adult	whole animal (ETOH) | DNA extract	in collection	http://boldsystems.org/index.php/Public_RecordView?processid=IBIDP681-20 | http://www.ncbi.nlm.nih.gov/nuccore/MZ196880	2019-05-25	2019	05	25	INV08772	Europe	Portugal	PT	Lisboa	Sintra	near Estudante da Peninha			38.7732	-9.4651	WGS84	30	Jaroslav Starý	Morphology	Limonia nubeculosa Meigen, 1804	Animalia | Arthropoda | Insecta | Diptera | Limoniidae | Limoniinae | Limonia	Animalia	Arthropoda	Insecta	Diptera	Limoniidae
fe7aec72-fc72-48ed-9caa-c9c8bf31d39c	PhysicalObject	2021-07-19	en	https://creativecommons.org/licenses/by/4.0/legalcode	Research Center in Biodiversity and Genetic Resources	37560003-ae75-43c3-95aa-48c98797aa2a	4ec2b246-f5fa-4b90-9a8d-ddafc2a3f970	4257bc94-7319-4378-b64c-77757c1250a4	CIBIO	InBIO Barcoding Initiative	DS-IBIDP02 IBI-Diptera 02	CIBIO	PreservedSpecimen	{"BOLD_ProcessID":"IBIDP682-20" | "BOLD_BINURI":"BOLD:AEC7677" | "GenBank_Accession":"MZ196698"}	fe7aec72-fc72-48ed-9caa-c9c8bf31d39c	INV08775	Sónia Ferreira	1	Male	Adult	whole animal (ETOH) | DNA extract	in collection	http://boldsystems.org/index.php/Public_RecordView?processid=IBIDP682-20 | http://www.ncbi.nlm.nih.gov/nuccore/MZ196698	2019-05-25	2019	05	25	INV08775	Europe	Portugal	PT	Lisboa	Sintra	near Estudante da Peninha			38.7732	-9.4650	WGS84	30	Jaroslav Starý	Morphology	Austrolimnophila (Austrolimnophila) latistyla Starý, 1977	Animalia | Arthropoda | Insecta | Diptera | Limoniidae | Limnophilinae | Austrolimnophila | Austrolimnophila	Animalia	Arthropoda	Insecta	Diptera	Limoniidae
eb391999-83ea-4937-b326-46a98d2eab1d	PhysicalObject	2021-07-19	en	https://creativecommons.org/licenses/by/4.0/legalcode	Research Center in Biodiversity and Genetic Resources	37560003-ae75-43c3-95aa-48c98797aa2a	4ec2b246-f5fa-4b90-9a8d-ddafc2a3f970	4257bc94-7319-4378-b64c-77757c1250a4	CIBIO	InBIO Barcoding Initiative	DS-IBIDP02 IBI-Diptera 02	CIBIO	PreservedSpecimen	{"BOLD_ProcessID":"IBIDP684-20" | "BOLD_BINURI":"BOLD:AAF9041" | "GenBank_Accession":"MZ196924"}	eb391999-83ea-4937-b326-46a98d2eab1d	INV08787	Sónia Ferreira	1	Male	Adult	whole animal (ETOH) | DNA extract	in collection	http://boldsystems.org/index.php/Public_RecordView?processid=IBIDP684-20 | http://www.ncbi.nlm.nih.gov/nuccore/MZ196924	2019-05-26	2019	05	26	INV08787	Europe	Portugal	PT	Setúbal	Santiago do Cacém	Lagoa de Santo André			38.1089	-8.7923	WGS84	30	Pjotr Oosterbroek	Morphology	Tipula (Tipula) oleracea Linnaeus, 1758	Animalia | Arthropoda | Insecta | Diptera | Tipulidae | Tipulinae | Tipula | Tipula	Animalia	Arthropoda	Insecta	Diptera	Tipulidae
77850579-ddcd-4ed4-b806-d27a360e805e	PhysicalObject	2021-07-19	en	https://creativecommons.org/licenses/by/4.0/legalcode	Research Center in Biodiversity and Genetic Resources	37560003-ae75-43c3-95aa-48c98797aa2a	4ec2b246-f5fa-4b90-9a8d-ddafc2a3f970	4257bc94-7319-4378-b64c-77757c1250a4	CIBIO	InBIO Barcoding Initiative	DS-IBIDP02 IBI-Diptera 02	CIBIO	PreservedSpecimen	{"BOLD_ProcessID":"IBIDP685-20" | "BOLD_BINURI":"BOLD:AAF9041" | "GenBank_Accession":"MZ196868"}	77850579-ddcd-4ed4-b806-d27a360e805e	INV08788	Sónia Ferreira	1	Male	Adult	whole animal (ETOH) | DNA extract	in collection	http://boldsystems.org/index.php/Public_RecordView?processid=IBIDP685-20 | http://www.ncbi.nlm.nih.gov/nuccore/MZ196868	2019-05-26	2019	05	26	INV08788	Europe	Portugal	PT	Setúbal	Santiago do Cacém	Lagoa de Santo André			38.1089	-8.7923	WGS84	30	Pjotr Oosterbroek	Morphology	Tipula (Tipula) oleracea Linnaeus, 1758	Animalia | Arthropoda | Insecta | Diptera | Tipulidae | Tipulinae | Tipula | Tipula	Animalia	Arthropoda	Insecta	Diptera	Tipulidae
64f2dd5f-491d-4372-a2b4-58a3ae463797	PhysicalObject	2021-07-19	en	https://creativecommons.org/licenses/by/4.0/legalcode	Research Center in Biodiversity and Genetic Resources	37560003-ae75-43c3-95aa-48c98797aa2a	4ec2b246-f5fa-4b90-9a8d-ddafc2a3f970	4257bc94-7319-4378-b64c-77757c1250a4	CIBIO	InBIO Barcoding Initiative	DS-IBIDP02 IBI-Diptera 02	CIBIO	PreservedSpecimen	{"BOLD_ProcessID":"IBIDP686-20" | "BOLD_BINURI":"BOLD:AAF9041" | "GenBank_Accession":"MZ196817"}	64f2dd5f-491d-4372-a2b4-58a3ae463797	INV08791	Sónia Ferreira	1	Male	Adult	whole animal (ETOH) | DNA extract	in collection	http://boldsystems.org/index.php/Public_RecordView?processid=IBIDP686-20 | http://www.ncbi.nlm.nih.gov/nuccore/MZ196817	2019-05-26	2019	05	26	INV08791	Europe	Portugal	PT	Setúbal	Santiago do Cacém	Lagoa de Santo André			38.1089	-8.7923	WGS84	30	Pjotr Oosterbroek	Morphology	Tipula (Tipula) oleracea Linnaeus, 1758	Animalia | Arthropoda | Insecta | Diptera | Tipulidae | Tipulinae | Tipula | Tipula	Animalia	Arthropoda	Insecta	Diptera	Tipulidae
4cd39896-0e77-4ba2-8333-80b21de80966	PhysicalObject	2021-07-19	en	https://creativecommons.org/licenses/by/4.0/legalcode	Research Center in Biodiversity and Genetic Resources	37560003-ae75-43c3-95aa-48c98797aa2a	4ec2b246-f5fa-4b90-9a8d-ddafc2a3f970	4257bc94-7319-4378-b64c-77757c1250a4	CIBIO	InBIO Barcoding Initiative	DS-IBIDP02 IBI-Diptera 02	CIBIO	PreservedSpecimen	{"BOLD_ProcessID":"IBIDP687-20" | "BOLD_BINURI":"BOLD:AAF9041" | "GenBank_Accession":"MZ196893"}	4cd39896-0e77-4ba2-8333-80b21de80966	INV08792	Sónia Ferreira	1	Female	Adult	whole animal (ETOH) | DNA extract	in collection	http://boldsystems.org/index.php/Public_RecordView?processid=IBIDP687-20 | http://www.ncbi.nlm.nih.gov/nuccore/MZ196893	2019-05-26	2019	05	26	INV08792	Europe	Portugal	PT	Setúbal	Santiago do Cacém	Lagoa de Santo André			38.1089	-8.7923	WGS84	30	Pjotr Oosterbroek	Morphology	Tipula (Tipula) oleracea Linnaeus, 1758	Animalia | Arthropoda | Insecta | Diptera | Tipulidae | Tipulinae | Tipula | Tipula	Animalia	Arthropoda	Insecta	Diptera	Tipulidae
4418a1db-f256-4638-b3ab-cb2fbcff1b64	PhysicalObject	2021-07-19	en	https://creativecommons.org/licenses/by/4.0/legalcode	Research Center in Biodiversity and Genetic Resources	37560003-ae75-43c3-95aa-48c98797aa2a	4ec2b246-f5fa-4b90-9a8d-ddafc2a3f970	4257bc94-7319-4378-b64c-77757c1250a4	CIBIO	InBIO Barcoding Initiative	DS-IBIDP02 IBI-Diptera 02	CIBIO	PreservedSpecimen	{"BOLD_ProcessID":"IBIDP688-20" | "BOLD_BINURI":"BOLD:AAF9041" | "GenBank_Accession":"MZ196907"}	4418a1db-f256-4638-b3ab-cb2fbcff1b64	INV08795	Sónia Ferreira	1	Male	Adult	whole animal (ETOH) | DNA extract	in collection	http://boldsystems.org/index.php/Public_RecordView?processid=IBIDP688-20 | http://www.ncbi.nlm.nih.gov/nuccore/MZ196907	2019-05-26	2019	05	26	INV08795	Europe	Portugal	PT	Setúbal	Santiago do Cacém	Lagoa de Santo André			38.1089	-8.7923	WGS84	30	Pjotr Oosterbroek	Morphology	Tipula (Tipula) oleracea Linnaeus, 1758	Animalia | Arthropoda | Insecta | Diptera | Tipulidae | Tipulinae | Tipula | Tipula	Animalia	Arthropoda	Insecta	Diptera	Tipulidae
dc91cf0c-ca7a-4832-b695-a70a951d5703	PhysicalObject	2021-07-19	en	https://creativecommons.org/licenses/by/4.0/legalcode	Research Center in Biodiversity and Genetic Resources	37560003-ae75-43c3-95aa-48c98797aa2a	4ec2b246-f5fa-4b90-9a8d-ddafc2a3f970	4257bc94-7319-4378-b64c-77757c1250a4	CIBIO	InBIO Barcoding Initiative	DS-IBIDP02 IBI-Diptera 02	CIBIO	PreservedSpecimen	{"BOLD_ProcessID":"IBIDP689-20" | "BOLD_BINURI":"BOLD:AAF9041" | "GenBank_Accession":"MZ196852"}	dc91cf0c-ca7a-4832-b695-a70a951d5703	INV08796	Sónia Ferreira	1	Male	Adult	whole animal (ETOH) | DNA extract	in collection	http://boldsystems.org/index.php/Public_RecordView?processid=IBIDP689-20 | http://www.ncbi.nlm.nih.gov/nuccore/MZ196852	2019-05-26	2019	05	26	INV08796	Europe	Portugal	PT	Setúbal	Santiago do Cacém	Lagoa de Santo André			38.1089	-8.7923	WGS84	30	Pjotr Oosterbroek	Morphology	Tipula (Tipula) oleracea Linnaeus, 1758	Animalia | Arthropoda | Insecta | Diptera | Tipulidae | Tipulinae | Tipula | Tipula	Animalia	Arthropoda	Insecta	Diptera	Tipulidae
79156ccd-0a19-4fd5-92df-c2673ad9b5e7	PhysicalObject	2021-07-19	en	https://creativecommons.org/licenses/by/4.0/legalcode	Research Center in Biodiversity and Genetic Resources	37560003-ae75-43c3-95aa-48c98797aa2a	4ec2b246-f5fa-4b90-9a8d-ddafc2a3f970	4257bc94-7319-4378-b64c-77757c1250a4	CIBIO	InBIO Barcoding Initiative	DS-IBIDP02 IBI-Diptera 02	CIBIO	PreservedSpecimen	{"BOLD_ProcessID":"IBIDP690-20" | "BOLD_BINURI":"BOLD:AEC7677" | "GenBank_Accession":"MZ196531"}	79156ccd-0a19-4fd5-92df-c2673ad9b5e7	INV08817	Sónia Ferreira	1	Male	Adult	whole animal (ETOH) | DNA extract	in collection	http://boldsystems.org/index.php/Public_RecordView?processid=IBIDP690-20 | http://www.ncbi.nlm.nih.gov/nuccore/MZ196531	2019-05-25	2019	05	25	INV08817	Europe	Portugal	PT	Lisboa	Sintra	near Estudante da Peninha			38.7732	-9.4650	WGS84	30	Jaroslav Starý	Morphology	Austrolimnophila (Austrolimnophila) latistyla Starý, 1977	Animalia | Arthropoda | Insecta | Diptera | Limoniidae | Limnophilinae | Austrolimnophila | Austrolimnophila	Animalia	Arthropoda	Insecta	Diptera	Limoniidae
29667bc1-3819-420f-b1ac-ef91354c4575	PhysicalObject	2021-07-19	en	https://creativecommons.org/licenses/by/4.0/legalcode	Research Center in Biodiversity and Genetic Resources	37560003-ae75-43c3-95aa-48c98797aa2a	4ec2b246-f5fa-4b90-9a8d-ddafc2a3f970	4257bc94-7319-4378-b64c-77757c1250a4	CIBIO	InBIO Barcoding Initiative	DS-IBIDP02 IBI-Diptera 02	CIBIO	PreservedSpecimen	{"BOLD_ProcessID":"IBIDP694-20" | "BOLD_BINURI":"BOLD:ADZ3003" | "GenBank_Accession":"MZ196663"}	29667bc1-3819-420f-b1ac-ef91354c4575	INV08858	Sónia Ferreira	1	Male	Adult	whole animal (ETOH) | DNA extract	in collection	http://boldsystems.org/index.php/Public_RecordView?processid=IBIDP694-20 | http://www.ncbi.nlm.nih.gov/nuccore/MZ196663	2019-05-29	2019	05	29	INV08858	Europe	Portugal	PT	Beja	Odemira	along river Mira			37.7120	-8.7529	WGS84	30	Jaroslav Starý	Morphology	Dicranoptycha fuscescens (Schummel, 1829)	Animalia | Arthropoda | Insecta | Diptera | Limoniidae | Limoniinae | Dicranoptycha	Animalia	Arthropoda	Insecta	Diptera	Limoniidae
04ebecc4-43e3-4d0e-872d-a9c4ef30bbc4	PhysicalObject	2021-07-19	en	https://creativecommons.org/licenses/by/4.0/legalcode	Research Center in Biodiversity and Genetic Resources	37560003-ae75-43c3-95aa-48c98797aa2a	4ec2b246-f5fa-4b90-9a8d-ddafc2a3f970	4257bc94-7319-4378-b64c-77757c1250a4	CIBIO	InBIO Barcoding Initiative	DS-IBIDP02 IBI-Diptera 02	CIBIO	PreservedSpecimen	{"BOLD_ProcessID":"IBIDP697-20" | "BOLD_BINURI":"BOLD:ADZ3003" | "GenBank_Accession":"MZ196526"}	04ebecc4-43e3-4d0e-872d-a9c4ef30bbc4	INV08917	Sónia Ferreira	1	Male	Adult	whole animal (ETOH) | DNA extract	in collection	http://boldsystems.org/index.php/Public_RecordView?processid=IBIDP697-20 | http://www.ncbi.nlm.nih.gov/nuccore/MZ196526	2019-05-30	2019	05	30	INV08917	Europe	Portugal	PT	Setúbal	Setúbal	Convento da Arrábida			38.4752	-8.9937	WGS84	30	Jaroslav Starý	Morphology	Dicranoptycha fuscescens (Schummel, 1829)	Animalia | Arthropoda | Insecta | Diptera | Limoniidae | Limoniinae | Dicranoptycha	Animalia	Arthropoda	Insecta	Diptera	Limoniidae
3c63bc3f-a958-4317-85e7-50aae156ba76	PhysicalObject	2021-07-19	en	https://creativecommons.org/licenses/by/4.0/legalcode	Research Center in Biodiversity and Genetic Resources	37560003-ae75-43c3-95aa-48c98797aa2a	4ec2b246-f5fa-4b90-9a8d-ddafc2a3f970	4257bc94-7319-4378-b64c-77757c1250a4	CIBIO	InBIO Barcoding Initiative	DS-IBIDP02 IBI-Diptera 02	CIBIO	PreservedSpecimen	{"BOLD_ProcessID":"IBIDP698-20" | "BOLD_BINURI":"BOLD:ADZ3003" | "GenBank_Accession":"MZ196803"}	3c63bc3f-a958-4317-85e7-50aae156ba76	INV08923	Sónia Ferreira	1	Male	Adult	whole animal (ETOH) | DNA extract	in collection	http://boldsystems.org/index.php/Public_RecordView?processid=IBIDP698-20 | http://www.ncbi.nlm.nih.gov/nuccore/MZ196803	2019-05-30	2019	05	30	INV08923	Europe	Portugal	PT	Setúbal	Setúbal	Convento da Arrábida			38.4752	-8.9937	WGS84	30	Jaroslav Starý	Morphology	Dicranoptycha fuscescens (Schummel, 1829)	Animalia | Arthropoda | Insecta | Diptera | Limoniidae | Limoniinae | Dicranoptycha	Animalia	Arthropoda	Insecta	Diptera	Limoniidae
479acc8b-6a96-4786-bb02-9a828380db93	PhysicalObject	2021-07-19	en	https://creativecommons.org/licenses/by/4.0/legalcode	Research Center in Biodiversity and Genetic Resources	37560003-ae75-43c3-95aa-48c98797aa2a	4ec2b246-f5fa-4b90-9a8d-ddafc2a3f970	4257bc94-7319-4378-b64c-77757c1250a4	CIBIO	InBIO Barcoding Initiative	DS-IBIDP02 IBI-Diptera 02	CIBIO	PreservedSpecimen	{"BOLD_ProcessID":"IBIDP700-20" | "BOLD_BINURI":"BOLD:ADZ3003" | "GenBank_Accession":"MZ196737"}	479acc8b-6a96-4786-bb02-9a828380db93	INV08929	Sónia Ferreira	1	Male	Adult	whole animal (ETOH) | DNA extract	in collection	http://boldsystems.org/index.php/Public_RecordView?processid=IBIDP700-20 | http://www.ncbi.nlm.nih.gov/nuccore/MZ196737	2019-05-30	2019	05	30	INV08929	Europe	Portugal	PT	Setúbal	Setúbal	Convento da Arrábida			38.4752	-8.9937	WGS84	30	Jaroslav Starý	Morphology	Dicranoptycha fuscescens (Schummel, 1829)	Animalia | Arthropoda | Insecta | Diptera | Limoniidae | Limoniinae | Dicranoptycha	Animalia	Arthropoda	Insecta	Diptera	Limoniidae
dd4b3d4a-9a61-4b2b-abea-2fbc548a2b24	PhysicalObject	2021-07-19	en	https://creativecommons.org/licenses/by/4.0/legalcode	Research Center in Biodiversity and Genetic Resources	37560003-ae75-43c3-95aa-48c98797aa2a	4ec2b246-f5fa-4b90-9a8d-ddafc2a3f970	4257bc94-7319-4378-b64c-77757c1250a4	CIBIO	InBIO Barcoding Initiative	DS-IBIDP02 IBI-Diptera 02	CIBIO	PreservedSpecimen	{"BOLD_ProcessID":"IBIDP701-20" | "BOLD_BINURI":"BOLD:ADZ3003" | "GenBank_Accession":"MZ196733"}	dd4b3d4a-9a61-4b2b-abea-2fbc548a2b24	INV08933	Sónia Ferreira	1	Male	Adult	whole animal (ETOH) | DNA extract	in collection	http://boldsystems.org/index.php/Public_RecordView?processid=IBIDP701-20 | http://www.ncbi.nlm.nih.gov/nuccore/MZ196733	2019-05-30	2019	05	30	INV08933	Europe	Portugal	PT	Setúbal	Setúbal	Convento da Arrábida			38.4752	-8.9937	WGS84	30	Jaroslav Starý	Morphology	Dicranoptycha fuscescens (Schummel, 1829)	Animalia | Arthropoda | Insecta | Diptera | Limoniidae | Limoniinae | Dicranoptycha	Animalia	Arthropoda	Insecta	Diptera	Limoniidae
ba341eb2-d62f-4944-b8a3-ef388b5ff65d	PhysicalObject	2021-07-19	en	https://creativecommons.org/licenses/by/4.0/legalcode	Research Center in Biodiversity and Genetic Resources	37560003-ae75-43c3-95aa-48c98797aa2a	4ec2b246-f5fa-4b90-9a8d-ddafc2a3f970	4257bc94-7319-4378-b64c-77757c1250a4	CIBIO	InBIO Barcoding Initiative	DS-IBIDP02 IBI-Diptera 02	CIBIO	PreservedSpecimen	{"BOLD_ProcessID":"IBIDP702-20" | "BOLD_BINURI":"BOLD:ADZ3003" | "GenBank_Accession":"MZ196862"}	ba341eb2-d62f-4944-b8a3-ef388b5ff65d	INV08940	Sónia Ferreira	1	Male	Adult	whole animal (ETOH) | DNA extract	in collection	http://boldsystems.org/index.php/Public_RecordView?processid=IBIDP702-20 | http://www.ncbi.nlm.nih.gov/nuccore/MZ196862	2019-05-30	2019	05	30	INV08940	Europe	Portugal	PT	Setúbal	Setúbal	Convento da Arrábida			38.4752	-8.9937	WGS84	30	Jaroslav Starý	Morphology	Dicranoptycha fuscescens (Schummel, 1829)	Animalia | Arthropoda | Insecta | Diptera | Limoniidae | Limoniinae | Dicranoptycha	Animalia	Arthropoda	Insecta	Diptera	Limoniidae
bbe643ee-68d8-4a00-a7c4-281bbdde1afd	PhysicalObject	2021-07-19	en	https://creativecommons.org/licenses/by/4.0/legalcode	Research Center in Biodiversity and Genetic Resources	37560003-ae75-43c3-95aa-48c98797aa2a	4ec2b246-f5fa-4b90-9a8d-ddafc2a3f970	4257bc94-7319-4378-b64c-77757c1250a4	CIBIO	InBIO Barcoding Initiative	DS-IBIDP02 IBI-Diptera 02	CIBIO	PreservedSpecimen	{"BOLD_ProcessID":"IBIDP703-20" | "BOLD_BINURI":"BOLD:ADZ3003" | "GenBank_Accession":"MZ196660"}	bbe643ee-68d8-4a00-a7c4-281bbdde1afd	INV08944	Sónia Ferreira	1	Male	Adult	whole animal (ETOH) | DNA extract	in collection	http://boldsystems.org/index.php/Public_RecordView?processid=IBIDP703-20 | http://www.ncbi.nlm.nih.gov/nuccore/MZ196660	2019-05-30	2019	05	30	INV08944	Europe	Portugal	PT	Setúbal	Setúbal	Convento da Arrábida			38.4752	-8.9937	WGS84	30	Jaroslav Starý	Morphology	Dicranoptycha fuscescens (Schummel, 1829)	Animalia | Arthropoda | Insecta | Diptera | Limoniidae | Limoniinae | Dicranoptycha	Animalia	Arthropoda	Insecta	Diptera	Limoniidae
15ed1049-6947-46f5-9c41-77e3212a7265	PhysicalObject	2021-07-19	en	https://creativecommons.org/licenses/by/4.0/legalcode	Research Center in Biodiversity and Genetic Resources	37560003-ae75-43c3-95aa-48c98797aa2a	4ec2b246-f5fa-4b90-9a8d-ddafc2a3f970	4257bc94-7319-4378-b64c-77757c1250a4	CIBIO	InBIO Barcoding Initiative	DS-IBIDP02 IBI-Diptera 02	CIBIO	PreservedSpecimen	{"BOLD_ProcessID":"IBIDP704-20" | "BOLD_BINURI":"BOLD:ADZ3003" | "GenBank_Accession":"MZ196651"}	15ed1049-6947-46f5-9c41-77e3212a7265	INV08948	Sónia Ferreira	1	Male	Adult	whole animal (ETOH) | DNA extract	in collection	http://boldsystems.org/index.php/Public_RecordView?processid=IBIDP704-20 | http://www.ncbi.nlm.nih.gov/nuccore/MZ196651	2019-05-30	2019	05	30	INV08948	Europe	Portugal	PT	Setúbal	Setúbal	Convento da Arrábida			38.4752	-8.9937	WGS84	30	Jaroslav Starý	Morphology	Dicranoptycha fuscescens (Schummel, 1829)	Animalia | Arthropoda | Insecta | Diptera | Limoniidae | Limoniinae | Dicranoptycha	Animalia	Arthropoda	Insecta	Diptera	Limoniidae
d30d2af0-18b2-40bf-947d-1d9b4e0627c0	PhysicalObject	2021-07-19	en	https://creativecommons.org/licenses/by/4.0/legalcode	Research Center in Biodiversity and Genetic Resources	37560003-ae75-43c3-95aa-48c98797aa2a	4ec2b246-f5fa-4b90-9a8d-ddafc2a3f970	4257bc94-7319-4378-b64c-77757c1250a4	CIBIO	InBIO Barcoding Initiative	DS-IBIDP02 IBI-Diptera 02	CIBIO	PreservedSpecimen	{"BOLD_ProcessID":"IBIDP706-20" | "BOLD_BINURI":"BOLD:ADZ3003" | "GenBank_Accession":"MZ196674"}	d30d2af0-18b2-40bf-947d-1d9b4e0627c0	INV08951	Sónia Ferreira	1	Male	Adult	whole animal (ETOH) | DNA extract	in collection	http://boldsystems.org/index.php/Public_RecordView?processid=IBIDP706-20 | http://www.ncbi.nlm.nih.gov/nuccore/MZ196674	2019-05-30	2019	05	30	INV08951	Europe	Portugal	PT	Setúbal	Setúbal	Convento da Arrábida			38.4752	-8.9937	WGS84	30	Jaroslav Starý	Morphology	Dicranoptycha fuscescens (Schummel, 1829)	Animalia | Arthropoda | Insecta | Diptera | Limoniidae | Limoniinae | Dicranoptycha	Animalia	Arthropoda	Insecta	Diptera	Limoniidae
a2f8173d-4e93-4aec-be30-5ab3b2f8c192	PhysicalObject	2021-07-19	en	https://creativecommons.org/licenses/by/4.0/legalcode	Research Center in Biodiversity and Genetic Resources	37560003-ae75-43c3-95aa-48c98797aa2a	4ec2b246-f5fa-4b90-9a8d-ddafc2a3f970	4257bc94-7319-4378-b64c-77757c1250a4	CIBIO	InBIO Barcoding Initiative	DS-IBIDP02 IBI-Diptera 02	CIBIO	PreservedSpecimen	{"BOLD_ProcessID":"IBIDP707-20" | "BOLD_BINURI":"BOLD:ABW4832" | "GenBank_Accession":"MZ196856"}	a2f8173d-4e93-4aec-be30-5ab3b2f8c192	INV08998	Sónia Ferreira	1	Male	Adult	whole animal (ETOH) | DNA extract	in collection	http://boldsystems.org/index.php/Public_RecordView?processid=IBIDP707-20 | http://www.ncbi.nlm.nih.gov/nuccore/MZ196856	2019-06-01	2019	06	01	INV08998	Europe	Portugal	PT	Coimbra	Figueira da Foz	Bizorreiro			40.1025	-8.8083	WGS84	30	Jaroslav Starý	Morphology	Phylidorea (Phylidorea) ferruginea (Meigen, 1818)	Animalia | Arthropoda | Insecta | Diptera | Limoniidae | Limnophilinae | Phylidorea | Phylidorea	Animalia	Arthropoda	Insecta	Diptera	Limoniidae
a873c2bf-1925-461e-89dd-0a8fdb172420	PhysicalObject	2021-07-19	en	https://creativecommons.org/licenses/by/4.0/legalcode	Research Center in Biodiversity and Genetic Resources	37560003-ae75-43c3-95aa-48c98797aa2a	4ec2b246-f5fa-4b90-9a8d-ddafc2a3f970	4257bc94-7319-4378-b64c-77757c1250a4	CIBIO	InBIO Barcoding Initiative	DS-IBIDP02 IBI-Diptera 02	CIBIO	PreservedSpecimen	{"BOLD_ProcessID":"IBIDP708-20" | "BOLD_BINURI":"BOLD:AAI1352" | "GenBank_Accession":"MZ196621"}	a873c2bf-1925-461e-89dd-0a8fdb172420	INV09011	Sónia Ferreira	1	Male	Adult	whole animal (ETOH) | DNA extract	in collection	http://boldsystems.org/index.php/Public_RecordView?processid=IBIDP708-20 | http://www.ncbi.nlm.nih.gov/nuccore/MZ196621	2019-06-02	2019	06	02	INV09011	Europe	Portugal	PT	Porto	Póvoa de Varzim	Póvoa de Varzim			41.3992	-8.7523	WGS84	30	Jaroslav Starý	Morphology	Dicranomyia (Dicranomyia) modesta (Meigen, 1818)	Animalia | Arthropoda | Insecta | Diptera | Limoniidae | Limoniinae | Dicranomyia | Dicranomyia	Animalia	Arthropoda	Insecta	Diptera	Limoniidae
35b6c497-7370-47e0-b2c9-626368699fdd	PhysicalObject	2021-07-19	en	https://creativecommons.org/licenses/by/4.0/legalcode	Research Center in Biodiversity and Genetic Resources	37560003-ae75-43c3-95aa-48c98797aa2a	4ec2b246-f5fa-4b90-9a8d-ddafc2a3f970	4257bc94-7319-4378-b64c-77757c1250a4	CIBIO	InBIO Barcoding Initiative	DS-IBIDP02 IBI-Diptera 02	CIBIO	PreservedSpecimen	{"BOLD_ProcessID":"IBIDP709-20" | "BOLD_BINURI":"BOLD:AAI1352" | "GenBank_Accession":"MZ196714"}	35b6c497-7370-47e0-b2c9-626368699fdd	INV09013	Sónia Ferreira	1	Male	Adult	whole animal (ETOH) | DNA extract	in collection	http://boldsystems.org/index.php/Public_RecordView?processid=IBIDP709-20 | http://www.ncbi.nlm.nih.gov/nuccore/MZ196714	2019-06-02	2019	06	02	INV09013	Europe	Portugal	PT	Porto	Póvoa de Varzim	Póvoa de Varzim			41.3992	-8.7523	WGS84	30	Jaroslav Starý	Morphology	Dicranomyia (Dicranomyia) modesta (Meigen, 1818)	Animalia | Arthropoda | Insecta | Diptera | Limoniidae | Limoniinae | Dicranomyia | Dicranomyia	Animalia	Arthropoda	Insecta	Diptera	Limoniidae
c1a89955-45eb-47dc-9a10-3df03db46cf6	PhysicalObject	2021-07-19	en	https://creativecommons.org/licenses/by/4.0/legalcode	Research Center in Biodiversity and Genetic Resources	37560003-ae75-43c3-95aa-48c98797aa2a	4ec2b246-f5fa-4b90-9a8d-ddafc2a3f970	4257bc94-7319-4378-b64c-77757c1250a4	CIBIO	InBIO Barcoding Initiative	DS-IBIDP02 IBI-Diptera 02	CIBIO	PreservedSpecimen	{"BOLD_ProcessID":"IBIDP710-20" | "BOLD_BINURI":"BOLD:AEC7677" | "GenBank_Accession":"MZ196562"}	c1a89955-45eb-47dc-9a10-3df03db46cf6	INV09017	Sónia Ferreira	1	Male	Adult	whole animal (ETOH) | DNA extract	in collection	http://boldsystems.org/index.php/Public_RecordView?processid=IBIDP710-20 | http://www.ncbi.nlm.nih.gov/nuccore/MZ196562	2019-05-29	2019	05	29	INV09017	Europe	Portugal	PT	Beja	Odemira	along river Mira			37.7120	-8.7529	WGS84	30	Jaroslav Starý	Morphology	Austrolimnophila (Austrolimnophila) latistyla Starý, 1977	Animalia | Arthropoda | Insecta | Diptera | Limoniidae | Limnophilinae | Austrolimnophila | Austrolimnophila	Animalia	Arthropoda	Insecta	Diptera	Limoniidae
1098dc0e-6077-45b2-9b77-ca3e853b5f2f	PhysicalObject	2021-07-19	en	https://creativecommons.org/licenses/by/4.0/legalcode	Research Center in Biodiversity and Genetic Resources	37560003-ae75-43c3-95aa-48c98797aa2a	4ec2b246-f5fa-4b90-9a8d-ddafc2a3f970	4257bc94-7319-4378-b64c-77757c1250a4	CIBIO	InBIO Barcoding Initiative	DS-IBIDP02 IBI-Diptera 02	CIBIO	PreservedSpecimen	{"BOLD_ProcessID":"IBIDP711-20" | "BOLD_BINURI":"BOLD:ABV5347" | "GenBank_Accession":"MZ196659"}	1098dc0e-6077-45b2-9b77-ca3e853b5f2f	INV09018	Sónia Ferreira	1	Male	Adult	whole animal (ETOH) | DNA extract	in collection	http://boldsystems.org/index.php/Public_RecordView?processid=IBIDP711-20 | http://www.ncbi.nlm.nih.gov/nuccore/MZ196659	2019-05-29	2019	05	29	INV09018	Europe	Portugal	PT	Beja	Odemira	along river Mira			37.7120	-8.7529	WGS84	30	Jaroslav Starý	Morphology	Neolimonia dumetorum (Meigen, 1804)	Animalia | Arthropoda | Insecta | Diptera | Limoniidae | Limoniinae | Neolimonia	Animalia	Arthropoda	Insecta	Diptera	Limoniidae
9084058c-d7b0-4438-8d78-3314712bd79d	PhysicalObject	2021-07-19	en	https://creativecommons.org/licenses/by/4.0/legalcode	Research Center in Biodiversity and Genetic Resources	37560003-ae75-43c3-95aa-48c98797aa2a	4ec2b246-f5fa-4b90-9a8d-ddafc2a3f970	4257bc94-7319-4378-b64c-77757c1250a4	CIBIO	InBIO Barcoding Initiative	DS-IBIDP02 IBI-Diptera 02	CIBIO	PreservedSpecimen	{"BOLD_ProcessID":"IBIDP712-20" | "BOLD_BINURI":"BOLD:ADV9772" | "GenBank_Accession":"MZ196694"}	9084058c-d7b0-4438-8d78-3314712bd79d	INV09019	Sónia Ferreira	1	Male	Adult	whole animal (ETOH) | DNA extract	in collection	http://boldsystems.org/index.php/Public_RecordView?processid=IBIDP712-20 | http://www.ncbi.nlm.nih.gov/nuccore/MZ196694	2019-05-29	2019	05	29	INV09019	Europe	Portugal	PT	Beja	Odemira	along river Mira			37.7120	-8.7529	WGS84	30	Pjotr Oosterbroek	Morphology	Tipula (Lunatipula) parallela Theischinger, 1977	Animalia | Arthropoda | Insecta | Diptera | Tipulidae | Tipulinae | Tipula | Lunatipula	Animalia	Arthropoda	Insecta	Diptera	Tipulidae
8598fd6c-a0d1-48c8-a6fc-64f043c7337c	PhysicalObject	2021-07-19	en	https://creativecommons.org/licenses/by/4.0/legalcode	Research Center in Biodiversity and Genetic Resources	37560003-ae75-43c3-95aa-48c98797aa2a	4ec2b246-f5fa-4b90-9a8d-ddafc2a3f970	4257bc94-7319-4378-b64c-77757c1250a4	CIBIO	InBIO Barcoding Initiative	DS-IBIDP02 IBI-Diptera 02	CIBIO	PreservedSpecimen	{"BOLD_ProcessID":"IBIDP714-20" | "BOLD_BINURI":"BOLD:AEC7552" | "GenBank_Accession":"MZ196582"}	8598fd6c-a0d1-48c8-a6fc-64f043c7337c	INV09027	Sónia Ferreira	1	Male	Adult	whole animal (ETOH) | DNA extract	in collection	http://boldsystems.org/index.php/Public_RecordView?processid=IBIDP714-20 | http://www.ncbi.nlm.nih.gov/nuccore/MZ196582	2019-05-29	2019	05	29	INV09027	Europe	Portugal	PT	Beja	Odemira	along river Mira			37.7120	-8.7529	WGS84	30	Pjotr Oosterbroek	Morphology	Tipula (Lunatipula) trigona Mannheims, 1966	Animalia | Arthropoda | Insecta | Diptera | Tipulidae | Tipulinae | Tipula | Lunatipula	Animalia	Arthropoda	Insecta	Diptera	Tipulidae
a1a65fe4-dc8a-4566-9eea-cc2865e3e997	PhysicalObject	2021-07-19	en	https://creativecommons.org/licenses/by/4.0/legalcode	Research Center in Biodiversity and Genetic Resources	37560003-ae75-43c3-95aa-48c98797aa2a	4ec2b246-f5fa-4b90-9a8d-ddafc2a3f970	4257bc94-7319-4378-b64c-77757c1250a4	CIBIO	InBIO Barcoding Initiative	DS-IBIDP02 IBI-Diptera 02	CIBIO	PreservedSpecimen	{"BOLD_ProcessID":"IBIDP715-20" | "BOLD_BINURI":"BOLD:AAF9041" | "GenBank_Accession":"MZ196766"}	a1a65fe4-dc8a-4566-9eea-cc2865e3e997	INV09032	Sónia Ferreira	1	Male	Adult	whole animal (ETOH) | DNA extract	in collection	http://boldsystems.org/index.php/Public_RecordView?processid=IBIDP715-20 | http://www.ncbi.nlm.nih.gov/nuccore/MZ196766	2019-06-02	2019	06	02	INV09032	Europe	Portugal	PT	Porto	Póvoa de Varzim	Póvoa de Varzim			41.3992	-8.7523	WGS84	30	Pjotr Oosterbroek	Morphology	Tipula (Tipula) oleracea Linnaeus, 1758	Animalia | Arthropoda | Insecta | Diptera | Tipulidae | Tipulinae | Tipula | Tipula	Animalia	Arthropoda	Insecta	Diptera	Tipulidae
0cf8ae53-6b96-4bd2-8f7e-7dc27ca69bce	PhysicalObject	2021-07-19	en	https://creativecommons.org/licenses/by/4.0/legalcode	Research Center in Biodiversity and Genetic Resources	37560003-ae75-43c3-95aa-48c98797aa2a	4ec2b246-f5fa-4b90-9a8d-ddafc2a3f970	4257bc94-7319-4378-b64c-77757c1250a4	CIBIO	InBIO Barcoding Initiative	DS-IBIDP02 IBI-Diptera 02	CIBIO	PreservedSpecimen	{"BOLD_ProcessID":"IBIDP716-20" | "BOLD_BINURI":"BOLD:ABV5347" | "GenBank_Accession":"MZ196707"}	0cf8ae53-6b96-4bd2-8f7e-7dc27ca69bce	INV09034	Sónia Ferreira	1	Male	Adult	whole animal (ETOH) | DNA extract	in collection	http://boldsystems.org/index.php/Public_RecordView?processid=IBIDP716-20 | http://www.ncbi.nlm.nih.gov/nuccore/MZ196707	2019-05-30	2019	05	30	INV09034	Europe	Portugal	PT	Setúbal	Setúbal	Convento da Arrábida			38.4752	-8.9937	WGS84	30	Jaroslav Starý	Morphology	Neolimonia dumetorum (Meigen, 1804)	Animalia | Arthropoda | Insecta | Diptera | Limoniidae | Limoniinae | Neolimonia	Animalia	Arthropoda	Insecta	Diptera	Limoniidae
5d93507c-814b-40b9-adec-84f1e43990fe	PhysicalObject	2021-07-19	en	https://creativecommons.org/licenses/by/4.0/legalcode	Research Center in Biodiversity and Genetic Resources	37560003-ae75-43c3-95aa-48c98797aa2a	4ec2b246-f5fa-4b90-9a8d-ddafc2a3f970	4257bc94-7319-4378-b64c-77757c1250a4	CIBIO	InBIO Barcoding Initiative	DS-IBIDP02 IBI-Diptera 02	CIBIO	PreservedSpecimen	{"BOLD_ProcessID":"IBIDP718-20" | "BOLD_BINURI":"BOLD:AAG8508" | "GenBank_Accession":"MZ196878"}	5d93507c-814b-40b9-adec-84f1e43990fe	INV09038	Sónia Ferreira	1	Male	Adult	whole animal (ETOH) | DNA extract	in collection	http://boldsystems.org/index.php/Public_RecordView?processid=IBIDP718-20 | http://www.ncbi.nlm.nih.gov/nuccore/MZ196878	2019-05-30	2019	05	30	INV09038	Europe	Portugal	PT	Setúbal	Setúbal	Convento da Arrábida			38.4752	-8.9937	WGS84	30	Jaroslav Starý	Morphology	Limonia nubeculosa Meigen, 1804	Animalia | Arthropoda | Insecta | Diptera | Limoniidae | Limoniinae | Limonia	Animalia	Arthropoda	Insecta	Diptera	Limoniidae
cb36b198-c119-4f3b-862f-68aacf2d3574	PhysicalObject	2021-07-19	en	https://creativecommons.org/licenses/by/4.0/legalcode	Research Center in Biodiversity and Genetic Resources	37560003-ae75-43c3-95aa-48c98797aa2a	4ec2b246-f5fa-4b90-9a8d-ddafc2a3f970	4257bc94-7319-4378-b64c-77757c1250a4	CIBIO	InBIO Barcoding Initiative	DS-IBIDP02 IBI-Diptera 02	CIBIO	PreservedSpecimen	{"BOLD_ProcessID":"IBIDP719-20" | "BOLD_BINURI":"BOLD:AAF9041" | "GenBank_Accession":"MZ196519"}	cb36b198-c119-4f3b-862f-68aacf2d3574	INV09039	Sónia Ferreira	1	Male	Adult	whole animal (ETOH) | DNA extract	in collection	http://boldsystems.org/index.php/Public_RecordView?processid=IBIDP719-20 | http://www.ncbi.nlm.nih.gov/nuccore/MZ196519	2019-06-02	2019	06	02	INV09039	Europe	Portugal	PT	Porto	Póvoa de Varzim	Póvoa de Varzim			41.3992	-8.7523	WGS84	30	Pjotr Oosterbroek	Morphology	Tipula (Tipula) oleracea Linnaeus, 1758	Animalia | Arthropoda | Insecta | Diptera | Tipulidae | Tipulinae | Tipula | Tipula	Animalia	Arthropoda	Insecta	Diptera	Tipulidae
e401cdde-d8fc-4f48-8da6-a4f2a511d47a	PhysicalObject	2021-07-19	en	https://creativecommons.org/licenses/by/4.0/legalcode	Research Center in Biodiversity and Genetic Resources	37560003-ae75-43c3-95aa-48c98797aa2a	4ec2b246-f5fa-4b90-9a8d-ddafc2a3f970	4257bc94-7319-4378-b64c-77757c1250a4	CIBIO	InBIO Barcoding Initiative	DS-IBIDP02 IBI-Diptera 02	CIBIO	PreservedSpecimen	{"BOLD_ProcessID":"IBIDP722-20" | "BOLD_BINURI":"BOLD:AAF9041" | "GenBank_Accession":"MZ196867"}	e401cdde-d8fc-4f48-8da6-a4f2a511d47a	INV09043	Sónia Ferreira	1	Female	Adult	whole animal (ETOH) | DNA extract	in collection	http://boldsystems.org/index.php/Public_RecordView?processid=IBIDP722-20 | http://www.ncbi.nlm.nih.gov/nuccore/MZ196867	2019-06-02	2019	06	02	INV09043	Europe	Portugal	PT	Porto	Póvoa de Varzim	Póvoa de Varzim			41.3992	-8.7523	WGS84	30	Pjotr Oosterbroek	Morphology	Tipula (Tipula) oleracea Linnaeus, 1758	Animalia | Arthropoda | Insecta | Diptera | Tipulidae | Tipulinae | Tipula | Tipula	Animalia	Arthropoda	Insecta	Diptera	Tipulidae
0a808355-4eda-433b-849d-6b22e4f1c686	PhysicalObject	2021-07-19	en	https://creativecommons.org/licenses/by/4.0/legalcode	Research Center in Biodiversity and Genetic Resources	37560003-ae75-43c3-95aa-48c98797aa2a	4ec2b246-f5fa-4b90-9a8d-ddafc2a3f970	4257bc94-7319-4378-b64c-77757c1250a4	CIBIO	InBIO Barcoding Initiative	DS-IBIDP02 IBI-Diptera 02	CIBIO	PreservedSpecimen	{"BOLD_ProcessID":"IBIDP723-20" | "BOLD_BINURI":"BOLD:AEC7552" | "GenBank_Accession":"MZ196820"}	0a808355-4eda-433b-849d-6b22e4f1c686	INV09047	Sónia Ferreira	1	Female	Adult	whole animal (ETOH) | DNA extract	in collection	http://boldsystems.org/index.php/Public_RecordView?processid=IBIDP723-20 | http://www.ncbi.nlm.nih.gov/nuccore/MZ196820	2019-05-30	2019	05	30	INV09047	Europe	Portugal	PT	Setúbal	Setúbal	Convento da Arrábida			38.4752	-8.9937	WGS84	30	Pjotr Oosterbroek	Morphology	Tipula (Lunatipula) trigona Mannheims, 1966	Animalia | Arthropoda | Insecta | Diptera | Tipulidae | Tipulinae | Tipula | Lunatipula	Animalia	Arthropoda	Insecta	Diptera	Tipulidae
cf541603-4b45-454d-8c07-99c869f1dd4e	PhysicalObject	2021-07-19	en	https://creativecommons.org/licenses/by/4.0/legalcode	Research Center in Biodiversity and Genetic Resources	37560003-ae75-43c3-95aa-48c98797aa2a	4ec2b246-f5fa-4b90-9a8d-ddafc2a3f970	4257bc94-7319-4378-b64c-77757c1250a4	CIBIO	InBIO Barcoding Initiative	DS-IBIDP02 IBI-Diptera 02	CIBIO	PreservedSpecimen	{"BOLD_ProcessID":"IBIDP726-20" | "BOLD_BINURI":"BOLD:AAF9041" | "GenBank_Accession":"MZ196703"}	cf541603-4b45-454d-8c07-99c869f1dd4e	INV09050	Sónia Ferreira	1	Male	Adult	whole animal (ETOH) | DNA extract	in collection	http://boldsystems.org/index.php/Public_RecordView?processid=IBIDP726-20 | http://www.ncbi.nlm.nih.gov/nuccore/MZ196703	2019-06-02	2019	06	02	INV09050	Europe	Portugal	PT	Porto	Póvoa de Varzim	Póvoa de Varzim			41.3992	-8.7523	WGS84	30	Pjotr Oosterbroek	Morphology	Tipula (Tipula) oleracea Linnaeus, 1758	Animalia | Arthropoda | Insecta | Diptera | Tipulidae | Tipulinae | Tipula | Tipula	Animalia	Arthropoda	Insecta	Diptera	Tipulidae
e2fa2360-aaca-4a8f-b427-7f563ae63ae8	PhysicalObject	2021-07-19	en	https://creativecommons.org/licenses/by/4.0/legalcode	Research Center in Biodiversity and Genetic Resources	37560003-ae75-43c3-95aa-48c98797aa2a	4ec2b246-f5fa-4b90-9a8d-ddafc2a3f970	4257bc94-7319-4378-b64c-77757c1250a4	CIBIO	InBIO Barcoding Initiative	DS-IBIDP02 IBI-Diptera 02	CIBIO	PreservedSpecimen	{"BOLD_ProcessID":"IBIDP727-20" | "BOLD_BINURI":"BOLD:AAF9041" | "GenBank_Accession":"MZ196740"}	e2fa2360-aaca-4a8f-b427-7f563ae63ae8	INV09051	Sónia Ferreira	1	Female	Adult	whole animal (ETOH) | DNA extract	in collection	http://boldsystems.org/index.php/Public_RecordView?processid=IBIDP727-20 | http://www.ncbi.nlm.nih.gov/nuccore/MZ196740	2019-06-02	2019	06	02	INV09051	Europe	Portugal	PT	Porto	Póvoa de Varzim	Póvoa de Varzim			41.3992	-8.7523	WGS84	30	Pjotr Oosterbroek	Morphology	Tipula (Tipula) oleracea Linnaeus, 1758	Animalia | Arthropoda | Insecta | Diptera | Tipulidae | Tipulinae | Tipula | Tipula	Animalia	Arthropoda	Insecta	Diptera	Tipulidae
ba14314a-ad09-46a7-a7e6-fc8a4fc79ef0	PhysicalObject	2021-07-19	en	https://creativecommons.org/licenses/by/4.0/legalcode	Research Center in Biodiversity and Genetic Resources	37560003-ae75-43c3-95aa-48c98797aa2a	4ec2b246-f5fa-4b90-9a8d-ddafc2a3f970	4257bc94-7319-4378-b64c-77757c1250a4	CIBIO	InBIO Barcoding Initiative	DS-IBIDP02 IBI-Diptera 02	CIBIO	PreservedSpecimen	{"BOLD_ProcessID":"IBIDP728-20" | "BOLD_BINURI":"BOLD:AAF9041" | "GenBank_Accession":"MZ196886"}	ba14314a-ad09-46a7-a7e6-fc8a4fc79ef0	INV09052	Sónia Ferreira	1	Female	Adult	whole animal (ETOH) | DNA extract	in collection	http://boldsystems.org/index.php/Public_RecordView?processid=IBIDP728-20 | http://www.ncbi.nlm.nih.gov/nuccore/MZ196886	2019-06-02	2019	06	02	INV09052	Europe	Portugal	PT	Porto	Póvoa de Varzim	Póvoa de Varzim			41.3992	-8.7523	WGS84	30	Pjotr Oosterbroek	Morphology	Tipula (Tipula) oleracea Linnaeus, 1758	Animalia | Arthropoda | Insecta | Diptera | Tipulidae | Tipulinae | Tipula | Tipula	Animalia	Arthropoda	Insecta	Diptera	Tipulidae
713b4d21-d79a-49b7-aadd-28b6bae4c151	PhysicalObject	2021-07-19	en	https://creativecommons.org/licenses/by/4.0/legalcode	Research Center in Biodiversity and Genetic Resources	37560003-ae75-43c3-95aa-48c98797aa2a	4ec2b246-f5fa-4b90-9a8d-ddafc2a3f970	4257bc94-7319-4378-b64c-77757c1250a4	CIBIO	InBIO Barcoding Initiative	DS-IBIDP02 IBI-Diptera 02	CIBIO	PreservedSpecimen	{"BOLD_ProcessID":"IBIDP729-20" | "BOLD_BINURI":"BOLD:AAF9041" | "GenBank_Accession":"MZ196767"}	713b4d21-d79a-49b7-aadd-28b6bae4c151	INV09053	Sónia Ferreira	1	Male	Adult	whole animal (ETOH) | DNA extract	in collection	http://boldsystems.org/index.php/Public_RecordView?processid=IBIDP729-20 | http://www.ncbi.nlm.nih.gov/nuccore/MZ196767	2019-06-02	2019	06	02	INV09053	Europe	Portugal	PT	Porto	Póvoa de Varzim	Póvoa de Varzim			41.3992	-8.7523	WGS84	30	Pjotr Oosterbroek	Morphology	Tipula (Tipula) oleracea Linnaeus, 1758	Animalia | Arthropoda | Insecta | Diptera | Tipulidae | Tipulinae | Tipula | Tipula	Animalia	Arthropoda	Insecta	Diptera	Tipulidae
2d071363-8059-4152-b225-386c1317255a	PhysicalObject	2021-07-19	en	https://creativecommons.org/licenses/by/4.0/legalcode	Research Center in Biodiversity and Genetic Resources	37560003-ae75-43c3-95aa-48c98797aa2a	4ec2b246-f5fa-4b90-9a8d-ddafc2a3f970	4257bc94-7319-4378-b64c-77757c1250a4	CIBIO	InBIO Barcoding Initiative	DS-IBIDP02 IBI-Diptera 02	CIBIO	PreservedSpecimen	{"BOLD_ProcessID":"IBIDP730-20" | "BOLD_BINURI":"BOLD:AAF9041" | "GenBank_Accession":"MZ196798"}	2d071363-8059-4152-b225-386c1317255a	INV09055	Sónia Ferreira	1	Male	Adult	whole animal (ETOH) | DNA extract	in collection	http://boldsystems.org/index.php/Public_RecordView?processid=IBIDP730-20 | http://www.ncbi.nlm.nih.gov/nuccore/MZ196798	2019-06-02	2019	06	02	INV09055	Europe	Portugal	PT	Porto	Póvoa de Varzim	Póvoa de Varzim			41.3992	-8.7523	WGS84	30	Pjotr Oosterbroek	Morphology	Tipula (Tipula) oleracea Linnaeus, 1758	Animalia | Arthropoda | Insecta | Diptera | Tipulidae | Tipulinae | Tipula | Tipula	Animalia	Arthropoda	Insecta	Diptera	Tipulidae
eab13dd2-6620-432b-9006-5e837f0d70f7	PhysicalObject	2021-07-19	en	https://creativecommons.org/licenses/by/4.0/legalcode	Research Center in Biodiversity and Genetic Resources	37560003-ae75-43c3-95aa-48c98797aa2a	4ec2b246-f5fa-4b90-9a8d-ddafc2a3f970	4257bc94-7319-4378-b64c-77757c1250a4	CIBIO	InBIO Barcoding Initiative	DS-IBIDP02 IBI-Diptera 02	CIBIO	PreservedSpecimen	{"BOLD_ProcessID":"IBIDP731-20" | "BOLD_BINURI":"BOLD:ABZ5659" | "GenBank_Accession":"MZ196897"}	eab13dd2-6620-432b-9006-5e837f0d70f7	INV09056	Sónia Ferreira	1	Male	Adult	whole animal (ETOH) | DNA extract	in collection	http://boldsystems.org/index.php/Public_RecordView?processid=IBIDP731-20 | http://www.ncbi.nlm.nih.gov/nuccore/MZ196897	2019-06-02	2019	06	02	INV09056	Europe	Portugal	PT	Porto	Póvoa de Varzim	Póvoa de Varzim			41.3992	-8.7523	WGS84	30	Pjotr Oosterbroek	Morphology	Tipula (Yamatotipula) lateralis Meigen, 1804	Animalia | Arthropoda | Insecta | Diptera | Tipulidae | Tipulinae | Tipula | Yamatotipula	Animalia	Arthropoda	Insecta	Diptera	Tipulidae
03786046-cd49-4a38-bc10-08d8a16ab232	PhysicalObject	2021-07-19	en	https://creativecommons.org/licenses/by/4.0/legalcode	Research Center in Biodiversity and Genetic Resources	37560003-ae75-43c3-95aa-48c98797aa2a	4ec2b246-f5fa-4b90-9a8d-ddafc2a3f970	4257bc94-7319-4378-b64c-77757c1250a4	CIBIO	InBIO Barcoding Initiative	DS-IBIDP02 IBI-Diptera 02	CIBIO	PreservedSpecimen	{"BOLD_ProcessID":"IBIDP735-20" | "BOLD_BINURI":"BOLD:ABV4653" | "GenBank_Accession":"MZ196579"}	03786046-cd49-4a38-bc10-08d8a16ab232	INV09075	Sónia Ferreira	1	Female	Adult	whole animal (ETOH) | DNA extract	in collection	http://boldsystems.org/index.php/Public_RecordView?processid=IBIDP735-20 | http://www.ncbi.nlm.nih.gov/nuccore/MZ196579	2019-10-14	2019	10	14	INV09075	Europe	Portugal	PT	Porto	Vila do Conde	Campus Agrário de Vairão	100		41.3283	-8.6728	WGS84	30	Pjotr Oosterbroek	Morphology	Tipula (Savtshenkia) confusa van der Wulp, 1883	Animalia | Arthropoda | Insecta | Diptera | Tipulidae | Tipulinae | Tipula | Savtshenkia	Animalia	Arthropoda	Insecta	Diptera	Tipulidae
42242a76-c294-4f30-91fc-4f85ff3afd24	PhysicalObject	2021-07-19	en	https://creativecommons.org/licenses/by/4.0/legalcode	Research Center in Biodiversity and Genetic Resources	37560003-ae75-43c3-95aa-48c98797aa2a	4ec2b246-f5fa-4b90-9a8d-ddafc2a3f970	4257bc94-7319-4378-b64c-77757c1250a4	CIBIO	InBIO Barcoding Initiative	DS-IBIDP02 IBI-Diptera 02	CIBIO	PreservedSpecimen	{"BOLD_ProcessID":"IBIDP736-20" | "BOLD_BINURI":"BOLD:ABV4653" | "GenBank_Accession":"MZ196746"}	42242a76-c294-4f30-91fc-4f85ff3afd24	INV09076	Sónia Ferreira	1	Male	Adult	whole animal (ETOH) | DNA extract	in collection	http://boldsystems.org/index.php/Public_RecordView?processid=IBIDP736-20 | http://www.ncbi.nlm.nih.gov/nuccore/MZ196746	2019-10-14	2019	10	14	INV09076	Europe	Portugal	PT	Porto	Vila do Conde	Campus Agrário de Vairão	100		41.3283	-8.6728	WGS84	30	Pjotr Oosterbroek	Morphology	Tipula (Savtshenkia) confusa van der Wulp, 1883	Animalia | Arthropoda | Insecta | Diptera | Tipulidae | Tipulinae | Tipula | Savtshenkia	Animalia	Arthropoda	Insecta	Diptera	Tipulidae
50ec4a57-0243-4ee9-8c24-9b3b2049b143	PhysicalObject	2021-07-19	en	https://creativecommons.org/licenses/by/4.0/legalcode	Research Center in Biodiversity and Genetic Resources	37560003-ae75-43c3-95aa-48c98797aa2a	4ec2b246-f5fa-4b90-9a8d-ddafc2a3f970	4257bc94-7319-4378-b64c-77757c1250a4	CIBIO	InBIO Barcoding Initiative	DS-IBIDP02 IBI-Diptera 02	CIBIO	PreservedSpecimen	{"BOLD_ProcessID":"IBIDP737-20" | "BOLD_BINURI":"BOLD:AAG8508" | "GenBank_Accession":"MZ196544"}	50ec4a57-0243-4ee9-8c24-9b3b2049b143	INV09270	Pedro Brito Lopes	1	Male	Adult	whole animal (ETOH) | DNA extract	in collection	http://boldsystems.org/index.php/Public_RecordView?processid=IBIDP737-20 | http://www.ncbi.nlm.nih.gov/nuccore/MZ196544	2019-04-11	2019	04	11	PBL0008	Europe	Portugal	PT	Coimbra	Coimbra	Quintal de casa			40.2119	-8.4178	WGS84	30	Jaroslav Starý	Morphology	Limonia nubeculosa Meigen, 1804	Animalia | Arthropoda | Insecta | Diptera | Limoniidae | Limoniinae | Limonia	Animalia	Arthropoda	Insecta	Diptera	Limoniidae
a6db9971-62cf-40f0-b745-dbe6c7ba8a86	PhysicalObject	2021-07-19	en	https://creativecommons.org/licenses/by/4.0/legalcode	Research Center in Biodiversity and Genetic Resources	37560003-ae75-43c3-95aa-48c98797aa2a	4ec2b246-f5fa-4b90-9a8d-ddafc2a3f970	4257bc94-7319-4378-b64c-77757c1250a4	CIBIO	InBIO Barcoding Initiative	DS-IBIDP02 IBI-Diptera 02	CIBIO	PreservedSpecimen	{"BOLD_ProcessID":"IBIDP738-20" | "BOLD_BINURI":"BOLD:ADX1669" | "GenBank_Accession":"MZ196855"}	a6db9971-62cf-40f0-b745-dbe6c7ba8a86	INV09272	Pedro Brito Lopes	1	Female	Adult	whole animal (ETOH) | DNA extract	in collection	http://boldsystems.org/index.php/Public_RecordView?processid=IBIDP738-20 | http://www.ncbi.nlm.nih.gov/nuccore/MZ196855	2019-04-13	2019	04	13	PBL0035	Europe	Portugal	PT	Coimbra	Coimbra	Larçã - Vale Soeiro			40.3134	-8.4033	WGS84	30	Pjotr Oosterbroek	Morphology	Nephrotoma appendiculata pertenua Oosterbroek, 1978	Animalia | Arthropoda | Insecta | Diptera | Tipulidae | Tipulinae | Nephrotoma	Animalia	Arthropoda	Insecta	Diptera	Tipulidae
2cc00cb9-aa71-49e0-b3e0-09c646d9e00f	PhysicalObject	2021-07-19	en	https://creativecommons.org/licenses/by/4.0/legalcode	Research Center in Biodiversity and Genetic Resources	37560003-ae75-43c3-95aa-48c98797aa2a	4ec2b246-f5fa-4b90-9a8d-ddafc2a3f970	4257bc94-7319-4378-b64c-77757c1250a4	CIBIO	InBIO Barcoding Initiative	DS-IBIDP02 IBI-Diptera 02	CIBIO	PreservedSpecimen	{"BOLD_ProcessID":"IBIDP739-20" | "BOLD_BINURI":"BOLD:ADV9772" | "GenBank_Accession":"MZ196898"}	2cc00cb9-aa71-49e0-b3e0-09c646d9e00f	INV09273	Pedro Brito Lopes	1	Male	Adult	whole animal (ETOH) | DNA extract	in collection	http://boldsystems.org/index.php/Public_RecordView?processid=IBIDP739-20 | http://www.ncbi.nlm.nih.gov/nuccore/MZ196898	2019-04-13	2019	04	13	PBL0036	Europe	Portugal	PT	Coimbra	Coimbra	Larçã - Vale Soeiro			40.3134	-8.4033	WGS84	30	Pjotr Oosterbroek	Morphology	Tipula (Lunatipula) parallela Theischinger, 1977	Animalia | Arthropoda | Insecta | Diptera | Tipulidae | Tipulinae | Tipula | Lunatipula	Animalia	Arthropoda	Insecta	Diptera	Tipulidae
807101d6-f8ab-4dd5-afae-cf0aba6f3498	PhysicalObject	2021-07-19	en	https://creativecommons.org/licenses/by/4.0/legalcode	Research Center in Biodiversity and Genetic Resources	37560003-ae75-43c3-95aa-48c98797aa2a	4ec2b246-f5fa-4b90-9a8d-ddafc2a3f970	4257bc94-7319-4378-b64c-77757c1250a4	CIBIO	InBIO Barcoding Initiative	DS-IBIDP02 IBI-Diptera 02	CIBIO	PreservedSpecimen	{"BOLD_ProcessID":"IBIDP740-20" | "BOLD_BINURI":"BOLD:ADV9772" | "GenBank_Accession":"MZ196905"}	807101d6-f8ab-4dd5-afae-cf0aba6f3498	INV09282	Pedro Brito Lopes	1	Female	Adult	whole animal (ETOH) | DNA extract	in collection	http://boldsystems.org/index.php/Public_RecordView?processid=IBIDP740-20 | http://www.ncbi.nlm.nih.gov/nuccore/MZ196905	2019-04-21	2019	04	21	PBL0057	Europe	Portugal	PT	Castelo Branco	Covilhã	Trigais			40.2433	-7.7141	WGS84	30	Pjotr Oosterbroek	Morphology	Tipula (Lunatipula) parallela Theischinger, 1977	Animalia | Arthropoda | Insecta | Diptera | Tipulidae | Tipulinae | Tipula | Lunatipula	Animalia	Arthropoda	Insecta	Diptera	Tipulidae
e8ef9e5e-f9d6-4c3c-8c06-d27d8aef5624	PhysicalObject	2021-07-19	en	https://creativecommons.org/licenses/by/4.0/legalcode	Research Center in Biodiversity and Genetic Resources	37560003-ae75-43c3-95aa-48c98797aa2a	4ec2b246-f5fa-4b90-9a8d-ddafc2a3f970	4257bc94-7319-4378-b64c-77757c1250a4	CIBIO	InBIO Barcoding Initiative	DS-IBIDP02 IBI-Diptera 02	CIBIO	PreservedSpecimen	{"BOLD_ProcessID":"IBIDP741-20" | "BOLD_BINURI":"BOLD:ADV9772" | "GenBank_Accession":"MZ196569"}	e8ef9e5e-f9d6-4c3c-8c06-d27d8aef5624	INV09293	Pedro Brito Lopes	1	Male	Adult	whole animal (ETOH) | DNA extract	in collection	http://boldsystems.org/index.php/Public_RecordView?processid=IBIDP741-20 | http://www.ncbi.nlm.nih.gov/nuccore/MZ196569	2019-04-28	2019	04	28	PBL0121	Europe	Portugal	PT	Castelo Branco	Covilhã	Erada			40.2320	-7.6970	WGS84	30	Pjotr Oosterbroek	Morphology	Tipula (Lunatipula) parallela Theischinger, 1977	Animalia | Arthropoda | Insecta | Diptera | Tipulidae | Tipulinae | Tipula | Lunatipula	Animalia	Arthropoda	Insecta	Diptera	Tipulidae
b40e540c-dbb1-4cfd-a6ca-c892c197c7bf	PhysicalObject	2021-07-19	en	https://creativecommons.org/licenses/by/4.0/legalcode	Research Center in Biodiversity and Genetic Resources	37560003-ae75-43c3-95aa-48c98797aa2a	4ec2b246-f5fa-4b90-9a8d-ddafc2a3f970	4257bc94-7319-4378-b64c-77757c1250a4	CIBIO	InBIO Barcoding Initiative	DS-IBIDP02 IBI-Diptera 02	CIBIO	PreservedSpecimen	{"BOLD_ProcessID":"IBIDP742-20" | "BOLD_BINURI":"BOLD:ADX5268" | "GenBank_Accession":"MZ196839"}	b40e540c-dbb1-4cfd-a6ca-c892c197c7bf	INV09295	Pedro Brito Lopes	1	Female	Adult	whole animal (ETOH) | DNA extract	in collection	http://boldsystems.org/index.php/Public_RecordView?processid=IBIDP742-20 | http://www.ncbi.nlm.nih.gov/nuccore/MZ196839	2019-04-30	2019	04	30	PBL0133	Europe	Portugal	PT	Castelo Branco	Covilhã	Trigais			40.2433	-7.7141	WGS84	30	Pjotr Oosterbroek	Morphology	Nephrotoma sullingtonensis Edwards, 1938	Animalia | Arthropoda | Insecta | Diptera | Tipulidae | Tipulinae | Nephrotoma	Animalia	Arthropoda	Insecta	Diptera	Tipulidae
456c9bf5-769f-4935-a9e2-488f076ee071	PhysicalObject	2021-07-19	en	https://creativecommons.org/licenses/by/4.0/legalcode	Research Center in Biodiversity and Genetic Resources	37560003-ae75-43c3-95aa-48c98797aa2a	4ec2b246-f5fa-4b90-9a8d-ddafc2a3f970	4257bc94-7319-4378-b64c-77757c1250a4	CIBIO	InBIO Barcoding Initiative	DS-IBIDP02 IBI-Diptera 02	CIBIO	PreservedSpecimen	{"BOLD_ProcessID":"IBIDP745-20" | "BOLD_BINURI":"BOLD:AEE0656" | "GenBank_Accession":"MZ196679"}	456c9bf5-769f-4935-a9e2-488f076ee071	INV09301	Pedro Brito Lopes	1	Male	Adult	whole animal (ETOH) | DNA extract	in collection	http://boldsystems.org/index.php/Public_RecordView?processid=IBIDP745-20 | http://www.ncbi.nlm.nih.gov/nuccore/MZ196679	2019-05-01	2019	05	01	PBL0175	Europe	Portugal	PT	Guarda	Sabugal	Foios - Ponte Cruz Alta			40.2882	-6.9351	WGS84	30	Pjotr Oosterbroek	Morphology	Tipula (Acutipula) vittata Meigen, 1804	Animalia | Arthropoda | Insecta | Diptera | Tipulidae | Tipulinae | Tipula | Acutipula	Animalia	Arthropoda	Insecta	Diptera	Tipulidae
57b76201-2496-4fb0-a8e9-1fd8abe074a5	PhysicalObject	2021-07-19	en	https://creativecommons.org/licenses/by/4.0/legalcode	Research Center in Biodiversity and Genetic Resources	37560003-ae75-43c3-95aa-48c98797aa2a	4ec2b246-f5fa-4b90-9a8d-ddafc2a3f970	4257bc94-7319-4378-b64c-77757c1250a4	CIBIO	InBIO Barcoding Initiative	DS-IBIDP02 IBI-Diptera 02	CIBIO	PreservedSpecimen	{"BOLD_ProcessID":"IBIDP747-20" | "BOLD_BINURI":"BOLD:ADZ1801" | "GenBank_Accession":"MZ196524"}	57b76201-2496-4fb0-a8e9-1fd8abe074a5	INV09303	Pedro Brito Lopes	1	Male	Adult	whole animal (ETOH) | DNA extract	in collection	http://boldsystems.org/index.php/Public_RecordView?processid=IBIDP747-20 | http://www.ncbi.nlm.nih.gov/nuccore/MZ196524	2019-05-01	2019	05	01	PBL0177	Europe	Portugal	PT	Guarda	Sabugal	Foios - Ponte Cruz Alta			40.2882	-6.9351	WGS84	30	Jaroslav Starý	Morphology	Tricyphona (Tricyphona) immaculata (Meigen, 1804)	Animalia | Arthropoda | Insecta | Diptera | Pediciidae | Pediciinae | Tricyphona | Tricyphona	Animalia	Arthropoda	Insecta	Diptera	Pediciidae
49f16b6c-bded-4e53-b321-a1a45bf294fe	PhysicalObject	2021-07-19	en	https://creativecommons.org/licenses/by/4.0/legalcode	Research Center in Biodiversity and Genetic Resources	37560003-ae75-43c3-95aa-48c98797aa2a	4ec2b246-f5fa-4b90-9a8d-ddafc2a3f970	4257bc94-7319-4378-b64c-77757c1250a4	CIBIO	InBIO Barcoding Initiative	DS-IBIDP02 IBI-Diptera 02	CIBIO	PreservedSpecimen	{"BOLD_ProcessID":"IBIDP748-20" | "BOLD_BINURI":"BOLD:ADX2241" | "GenBank_Accession":"MZ196745"}	49f16b6c-bded-4e53-b321-a1a45bf294fe	INV09304	Pedro Brito Lopes	1	Male	Adult	whole animal (ETOH) | DNA extract	in collection	http://boldsystems.org/index.php/Public_RecordView?processid=IBIDP748-20 | http://www.ncbi.nlm.nih.gov/nuccore/MZ196745	2019-05-01	2019	05	01	PBL0178	Europe	Portugal	PT	Guarda	Sabugal	Foios - Ponte Cruz Alta			40.2882	-6.9351	WGS84	30	Jaroslav Starý	Morphology	Dicranomyia (Dicranomyia) didyma (Meigen, 1804)	Animalia | Arthropoda | Insecta | Diptera | Limoniidae | Limoniinae | Dicranomyia | Dicranomyia	Animalia	Arthropoda	Insecta	Diptera	Limoniidae
6461b2fe-3df6-45b6-a4b0-30a663bd1eb8	PhysicalObject	2021-07-19	en	https://creativecommons.org/licenses/by/4.0/legalcode	Research Center in Biodiversity and Genetic Resources	37560003-ae75-43c3-95aa-48c98797aa2a	4ec2b246-f5fa-4b90-9a8d-ddafc2a3f970	4257bc94-7319-4378-b64c-77757c1250a4	CIBIO	InBIO Barcoding Initiative	DS-IBIDP02 IBI-Diptera 02	CIBIO	PreservedSpecimen	{"BOLD_ProcessID":"IBIDP749-20" | "BOLD_BINURI":"BOLD:AEC9714" | "GenBank_Accession":"MZ196726"}	6461b2fe-3df6-45b6-a4b0-30a663bd1eb8	INV09306	Pedro Brito Lopes	1	Male	Adult	whole animal (ETOH) | DNA extract	in collection	http://boldsystems.org/index.php/Public_RecordView?processid=IBIDP749-20 | http://www.ncbi.nlm.nih.gov/nuccore/MZ196726	2019-05-02	2019	05	02	PBL0189	Europe	Portugal	PT	Guarda	Sabugal	Foios - Ponte Cruz Alta			40.2882	-6.9351	WGS84	30	Jaroslav Starý	Morphology	Limonia hercegovinae (Strobl, 1898)	Animalia | Arthropoda | Insecta | Diptera | Limoniidae | Limoniinae | Limonia	Animalia	Arthropoda	Insecta	Diptera	Limoniidae
ac4660d8-2f87-4923-ae83-5fa1edc79cb1	PhysicalObject	2021-07-19	en	https://creativecommons.org/licenses/by/4.0/legalcode	Research Center in Biodiversity and Genetic Resources	37560003-ae75-43c3-95aa-48c98797aa2a	4ec2b246-f5fa-4b90-9a8d-ddafc2a3f970	4257bc94-7319-4378-b64c-77757c1250a4	CIBIO	InBIO Barcoding Initiative	DS-IBIDP02 IBI-Diptera 02	CIBIO	PreservedSpecimen	{"BOLD_ProcessID":"IBIDP750-20" | "BOLD_BINURI":"BOLD:AEE4238" | "GenBank_Accession":"MZ196799"}	ac4660d8-2f87-4923-ae83-5fa1edc79cb1	INV09307	Pedro Brito Lopes	1	Male	Adult	whole animal (ETOH) | DNA extract	in collection	http://boldsystems.org/index.php/Public_RecordView?processid=IBIDP750-20 | http://www.ncbi.nlm.nih.gov/nuccore/MZ196799	2019-05-02	2019	05	02	PBL0190	Europe	Portugal	PT	Guarda	Sabugal	Foios - Ponte Cruz Alta			40.2882	-6.9351	WGS84	30	Jaroslav Starý	Morphology	Hexatoma (Hexatoma) nigra Latreille, 1809	Animalia | Arthropoda | Insecta | Diptera | Limoniidae | Limnophilinae | Hexatoma | Hexatoma	Animalia	Arthropoda	Insecta	Diptera	Limoniidae
d7eaed0d-447d-42d9-bcd8-f798f00affc3	PhysicalObject	2021-07-19	en	https://creativecommons.org/licenses/by/4.0/legalcode	Research Center in Biodiversity and Genetic Resources	37560003-ae75-43c3-95aa-48c98797aa2a	4ec2b246-f5fa-4b90-9a8d-ddafc2a3f970	4257bc94-7319-4378-b64c-77757c1250a4	CIBIO	InBIO Barcoding Initiative	DS-IBIDP02 IBI-Diptera 02	CIBIO	PreservedSpecimen	{"BOLD_ProcessID":"IBIDP751-20" | "BOLD_BINURI":"BOLD:ABW4832" | "GenBank_Accession":"MZ196713"}	d7eaed0d-447d-42d9-bcd8-f798f00affc3	INV09310	Pedro Brito Lopes	1	Male	Adult	whole animal (ETOH) | DNA extract	in collection	http://boldsystems.org/index.php/Public_RecordView?processid=IBIDP751-20 | http://www.ncbi.nlm.nih.gov/nuccore/MZ196713	2019-05-09	2019	05	09	PBL0253	Europe	Portugal	PT	Guarda	Sabugal	Quadrazais - Açude Jusante			40.3125	-7.0052	WGS84	30	Jaroslav Starý	Morphology	Phylidorea (Phylidorea) ferruginea (Meigen, 1818)	Animalia | Arthropoda | Insecta | Diptera | Limoniidae | Limnophilinae | Phylidorea | Phylidorea	Animalia	Arthropoda	Insecta	Diptera	Limoniidae
82932312-4ea9-4601-8309-ce9896eb634d	PhysicalObject	2021-07-19	en	https://creativecommons.org/licenses/by/4.0/legalcode	Research Center in Biodiversity and Genetic Resources	37560003-ae75-43c3-95aa-48c98797aa2a	4ec2b246-f5fa-4b90-9a8d-ddafc2a3f970	4257bc94-7319-4378-b64c-77757c1250a4	CIBIO	InBIO Barcoding Initiative	DS-IBIDP02 IBI-Diptera 02	CIBIO	PreservedSpecimen	{"BOLD_ProcessID":"IBIDP752-20" | "BOLD_BINURI":"BOLD:ADW1410" | "GenBank_Accession":"MZ196649"}	82932312-4ea9-4601-8309-ce9896eb634d	INV09313	Pedro Brito Lopes	1	Male	Adult	whole animal (ETOH) | DNA extract	in collection	http://boldsystems.org/index.php/Public_RecordView?processid=IBIDP752-20 | http://www.ncbi.nlm.nih.gov/nuccore/MZ196649	2019-05-17	2019	05	17	PBL0309	Europe	Portugal	PT	Guarda	Sabugal	Foios - Ponte Cruz Alta			40.2882	-6.9351	WGS84	30	Pjotr Oosterbroek	Morphology	Nephrotoma luteata (Meigen, 1818)	Animalia | Arthropoda | Insecta | Diptera | Tipulidae | Tipulinae | Nephrotoma	Animalia	Arthropoda	Insecta	Diptera	Tipulidae
fafb1fbc-0b79-4b76-bcf7-23709e24bf0c	PhysicalObject	2021-07-19	en	https://creativecommons.org/licenses/by/4.0/legalcode	Research Center in Biodiversity and Genetic Resources	37560003-ae75-43c3-95aa-48c98797aa2a	4ec2b246-f5fa-4b90-9a8d-ddafc2a3f970	4257bc94-7319-4378-b64c-77757c1250a4	CIBIO	InBIO Barcoding Initiative	DS-IBIDP02 IBI-Diptera 02	CIBIO	PreservedSpecimen	{"BOLD_ProcessID":"IBIDP753-20" | "BOLD_BINURI":"BOLD:ADW1410" | "GenBank_Accession":"MZ196800"}	fafb1fbc-0b79-4b76-bcf7-23709e24bf0c	INV09314	Pedro Brito Lopes	1	Female	Adult	whole animal (ETOH) | DNA extract	in collection	http://boldsystems.org/index.php/Public_RecordView?processid=IBIDP753-20 | http://www.ncbi.nlm.nih.gov/nuccore/MZ196800	2019-05-17	2019	05	17	PBL0310	Europe	Portugal	PT	Guarda	Sabugal	Foios - Ponte Cruz Alta			40.2882	-6.9351	WGS84	30	Pjotr Oosterbroek	Morphology	Nephrotoma luteata (Meigen, 1818)	Animalia | Arthropoda | Insecta | Diptera | Tipulidae | Tipulinae | Nephrotoma	Animalia	Arthropoda	Insecta	Diptera	Tipulidae
5f8354d0-27a2-4e7e-8bb1-e9f50cad8ebc	PhysicalObject	2021-07-19	en	https://creativecommons.org/licenses/by/4.0/legalcode	Research Center in Biodiversity and Genetic Resources	37560003-ae75-43c3-95aa-48c98797aa2a	4ec2b246-f5fa-4b90-9a8d-ddafc2a3f970	4257bc94-7319-4378-b64c-77757c1250a4	CIBIO	InBIO Barcoding Initiative	DS-IBIDP02 IBI-Diptera 02	CIBIO	PreservedSpecimen	{"BOLD_ProcessID":"IBIDP757-20" | "BOLD_BINURI":"BOLD:ADX7095" | "GenBank_Accession":"MZ196853"}	5f8354d0-27a2-4e7e-8bb1-e9f50cad8ebc	INV09319	Pedro Brito Lopes	1	Female	Adult	whole animal (ETOH) | DNA extract	in collection	http://boldsystems.org/index.php/Public_RecordView?processid=IBIDP757-20 | http://www.ncbi.nlm.nih.gov/nuccore/MZ196853	2019-05-31	2019	05	31	PBL0351	Europe	Portugal	PT	Castelo Branco	Covilhã	Trigais			40.2433	-7.7141	WGS84	30	Pjotr Oosterbroek	Morphology	Tipula (Lunatipula) cava Riedel, 1913	Animalia | Arthropoda | Insecta | Diptera | Tipulidae | Tipulinae | Tipula | Lunatipula	Animalia	Arthropoda	Insecta	Diptera	Tipulidae
62d81c1e-0e10-4465-97f7-225f846ca902	PhysicalObject	2021-07-19	en	https://creativecommons.org/licenses/by/4.0/legalcode	Research Center in Biodiversity and Genetic Resources	37560003-ae75-43c3-95aa-48c98797aa2a	4ec2b246-f5fa-4b90-9a8d-ddafc2a3f970	4257bc94-7319-4378-b64c-77757c1250a4	CIBIO	InBIO Barcoding Initiative	DS-IBIDP02 IBI-Diptera 02	CIBIO	PreservedSpecimen	{"BOLD_ProcessID":"IBIDP758-20" | "BOLD_BINURI":"BOLD:ADX7095" | "GenBank_Accession":"MZ196866"}	62d81c1e-0e10-4465-97f7-225f846ca902	INV09320	Pedro Brito Lopes	1	Female	Adult	whole animal (ETOH) | DNA extract	in collection	http://boldsystems.org/index.php/Public_RecordView?processid=IBIDP758-20 | http://www.ncbi.nlm.nih.gov/nuccore/MZ196866	2019-05-31	2019	05	31	PBL0352	Europe	Portugal	PT	Castelo Branco	Covilhã	Trigais			40.2433	-7.7141	WGS84	30	Pjotr Oosterbroek	Morphology	Tipula (Lunatipula) cava Riedel, 1913	Animalia | Arthropoda | Insecta | Diptera | Tipulidae | Tipulinae | Tipula | Lunatipula	Animalia	Arthropoda	Insecta	Diptera	Tipulidae
6b1a1bd7-c5fa-4162-a6a6-28aaef2a5ec8	PhysicalObject	2021-07-19	en	https://creativecommons.org/licenses/by/4.0/legalcode	Research Center in Biodiversity and Genetic Resources	37560003-ae75-43c3-95aa-48c98797aa2a	4ec2b246-f5fa-4b90-9a8d-ddafc2a3f970	4257bc94-7319-4378-b64c-77757c1250a4	CIBIO	InBIO Barcoding Initiative	DS-IBIDP02 IBI-Diptera 02	CIBIO	PreservedSpecimen	{"BOLD_ProcessID":"IBIDP762-20" | "BOLD_BINURI":"BOLD:ADX7095" | "GenBank_Accession":"MZ196792"}	6b1a1bd7-c5fa-4162-a6a6-28aaef2a5ec8	INV09324	Pedro Brito Lopes	1	Female	Adult	whole animal (ETOH) | DNA extract	in collection	http://boldsystems.org/index.php/Public_RecordView?processid=IBIDP762-20 | http://www.ncbi.nlm.nih.gov/nuccore/MZ196792	2019-06-13	2019	06	13	PBL0383	Europe	Portugal	PT	Guarda	Sabugal	Parque Eólico Malcata			40.2790	-7.0746	WGS84	30	Pjotr Oosterbroek	Morphology	Tipula (Lunatipula) cava Riedel, 1913	Animalia | Arthropoda | Insecta | Diptera | Tipulidae | Tipulinae | Tipula | Lunatipula	Animalia	Arthropoda	Insecta	Diptera	Tipulidae
9e833443-8c0a-4245-9d61-44ca203dab88	PhysicalObject	2021-07-19	en	https://creativecommons.org/licenses/by/4.0/legalcode	Research Center in Biodiversity and Genetic Resources	37560003-ae75-43c3-95aa-48c98797aa2a	4ec2b246-f5fa-4b90-9a8d-ddafc2a3f970	4257bc94-7319-4378-b64c-77757c1250a4	CIBIO	InBIO Barcoding Initiative	DS-IBIDP02 IBI-Diptera 02	CIBIO	PreservedSpecimen	{"BOLD_ProcessID":"IBIDP763-20" | "BOLD_BINURI":"BOLD:AEE8951" | "GenBank_Accession":"MZ196848"}	9e833443-8c0a-4245-9d61-44ca203dab88	INV09325	Pedro Brito Lopes	1	Male	Adult	whole animal (ETOH) | DNA extract	in collection	http://boldsystems.org/index.php/Public_RecordView?processid=IBIDP763-20 | http://www.ncbi.nlm.nih.gov/nuccore/MZ196848	2019-06-14	2019	06	14	PBL0389	Europe	Portugal	PT	Castelo Branco	Covilhã	Trigais			40.2433	-7.7141	WGS84	30	Pjotr Oosterbroek	Morphology	Tipula (Schummelia) yerburyi Edwards, 1924	Animalia | Arthropoda | Insecta | Diptera | Tipulidae | Tipulinae | Tipula | Schummelia	Animalia	Arthropoda	Insecta	Diptera	Tipulidae
51b58c78-cc1a-4392-aaaf-2d5bde676eb9	PhysicalObject	2021-07-19	en	https://creativecommons.org/licenses/by/4.0/legalcode	Research Center in Biodiversity and Genetic Resources	37560003-ae75-43c3-95aa-48c98797aa2a	4ec2b246-f5fa-4b90-9a8d-ddafc2a3f970	4257bc94-7319-4378-b64c-77757c1250a4	CIBIO	InBIO Barcoding Initiative	DS-IBIDP02 IBI-Diptera 02	CIBIO	PreservedSpecimen	{"BOLD_ProcessID":"IBIDP766-20" | "BOLD_BINURI":"BOLD:ACO3207" | "GenBank_Accession":"MZ196776"}	51b58c78-cc1a-4392-aaaf-2d5bde676eb9	INV09687	Sónia Ferreira	1	Male	Adult	whole animal (ETOH) | DNA extract	in collection	http://boldsystems.org/index.php/Public_RecordView?processid=IBIDP766-20 | http://www.ncbi.nlm.nih.gov/nuccore/MZ196776	2019-09-14	2019	09	14	INV09687	Europe	Portugal	PT	Coimbra	Figueira da Foz	Bizorreiro			40.1025	-8.8083	WGS84	30	Jaroslav Starý	Morphology	Symplecta (Trimicra) pilipes (Fabricius, 1787)	Animalia | Arthropoda | Insecta | Diptera | Limoniidae | Chioneinae | Symplecta | Trimicra	Animalia	Arthropoda	Insecta	Diptera	Limoniidae
4a0a70b0-6347-4a12-b3ff-83ee5f3ca0e8	PhysicalObject	2021-07-19	en	https://creativecommons.org/licenses/by/4.0/legalcode	Research Center in Biodiversity and Genetic Resources	37560003-ae75-43c3-95aa-48c98797aa2a	4ec2b246-f5fa-4b90-9a8d-ddafc2a3f970	4257bc94-7319-4378-b64c-77757c1250a4	CIBIO	InBIO Barcoding Initiative	DS-IBIDP02 IBI-Diptera 02	CIBIO	PreservedSpecimen	{"BOLD_ProcessID":"IBIDP767-20" | "BOLD_BINURI":"BOLD:ACO3207" | "GenBank_Accession":"MZ196833"}	4a0a70b0-6347-4a12-b3ff-83ee5f3ca0e8	INV09693	Sónia Ferreira	1	Male	Adult	whole animal (ETOH) | DNA extract	in collection	http://boldsystems.org/index.php/Public_RecordView?processid=IBIDP767-20 | http://www.ncbi.nlm.nih.gov/nuccore/MZ196833	2019-09-14	2019	09	14	INV09693	Europe	Portugal	PT	Coimbra	Figueira da Foz	Bizorreiro			40.1025	-8.8083	WGS84	30	Jaroslav Starý	Morphology	Symplecta (Trimicra) pilipes (Fabricius, 1787)	Animalia | Arthropoda | Insecta | Diptera | Limoniidae | Chioneinae | Symplecta | Trimicra	Animalia	Arthropoda	Insecta	Diptera	Limoniidae
f37bd612-fe14-4504-b35a-b97572052ec3	PhysicalObject	2021-07-19	en	https://creativecommons.org/licenses/by/4.0/legalcode	Research Center in Biodiversity and Genetic Resources	37560003-ae75-43c3-95aa-48c98797aa2a	4ec2b246-f5fa-4b90-9a8d-ddafc2a3f970	4257bc94-7319-4378-b64c-77757c1250a4	CIBIO	InBIO Barcoding Initiative	DS-IBIDP02 IBI-Diptera 02	CIBIO	PreservedSpecimen	{"BOLD_ProcessID":"IBIDP768-20" | "BOLD_BINURI":"BOLD:ACO3207" | "GenBank_Accession":"MZ196539"}	f37bd612-fe14-4504-b35a-b97572052ec3	INV09695	Sónia Ferreira	1	Male	Adult	whole animal (ETOH) | DNA extract	in collection	http://boldsystems.org/index.php/Public_RecordView?processid=IBIDP768-20 | http://www.ncbi.nlm.nih.gov/nuccore/MZ196539	2019-09-14	2019	09	14	INV09695	Europe	Portugal	PT	Coimbra	Figueira da Foz	Bizorreiro			40.1025	-8.8083	WGS84	30	Jaroslav Starý	Morphology	Symplecta (Trimicra) pilipes (Fabricius, 1787)	Animalia | Arthropoda | Insecta | Diptera | Limoniidae | Chioneinae | Symplecta | Trimicra	Animalia	Arthropoda	Insecta	Diptera	Limoniidae
02f7bb68-6b9a-46d4-9ec9-64730bd9abe4	PhysicalObject	2021-07-19	en	https://creativecommons.org/licenses/by/4.0/legalcode	Research Center in Biodiversity and Genetic Resources	37560003-ae75-43c3-95aa-48c98797aa2a	4ec2b246-f5fa-4b90-9a8d-ddafc2a3f970	4257bc94-7319-4378-b64c-77757c1250a4	CIBIO	InBIO Barcoding Initiative	DS-IBIDP02 IBI-Diptera 02	CIBIO	PreservedSpecimen	{"BOLD_ProcessID":"IBIDP769-20" | "BOLD_BINURI":"BOLD:ACO3207" | "GenBank_Accession":"MZ196525"}	02f7bb68-6b9a-46d4-9ec9-64730bd9abe4	INV09709	Sónia Ferreira	1	Male	Adult	whole animal (ETOH) | DNA extract	in collection	http://boldsystems.org/index.php/Public_RecordView?processid=IBIDP769-20 | http://www.ncbi.nlm.nih.gov/nuccore/MZ196525	2019-09-14	2019	09	14	INV09709	Europe	Portugal	PT	Coimbra	Figueira da Foz	Bizorreiro			40.1025	-8.8083	WGS84	30	Jaroslav Starý	Morphology	Symplecta (Trimicra) pilipes (Fabricius, 1787)	Animalia | Arthropoda | Insecta | Diptera | Limoniidae | Chioneinae | Symplecta | Trimicra	Animalia	Arthropoda	Insecta	Diptera	Limoniidae
a0323c65-9c5f-468d-820c-6a5e89535ea9	PhysicalObject	2021-07-19	en	https://creativecommons.org/licenses/by/4.0/legalcode	Research Center in Biodiversity and Genetic Resources	37560003-ae75-43c3-95aa-48c98797aa2a	4ec2b246-f5fa-4b90-9a8d-ddafc2a3f970	4257bc94-7319-4378-b64c-77757c1250a4	CIBIO	InBIO Barcoding Initiative	DS-IBIDP02 IBI-Diptera 02	CIBIO	PreservedSpecimen	{"BOLD_ProcessID":"IBIDP770-20" | "BOLD_BINURI":"BOLD:AEC9714" | "GenBank_Accession":"MZ196589"}	a0323c65-9c5f-468d-820c-6a5e89535ea9	INV09721	Sónia Ferreira	1	Male	Adult	whole animal (ETOH) | DNA extract	in collection	http://boldsystems.org/index.php/Public_RecordView?processid=IBIDP770-20 | http://www.ncbi.nlm.nih.gov/nuccore/MZ196589	2019-09-15	2019	09	15	INV09721	Europe	Portugal	PT	Vila Real	Montalegre	Serra do Larouco			41.8816	-7.7286	WGS84	30	Jaroslav Starý	Morphology	Limonia hercegovinae (Strobl, 1898)	Animalia | Arthropoda | Insecta | Diptera | Limoniidae | Limoniinae | Limonia	Animalia	Arthropoda	Insecta	Diptera	Limoniidae
b4b7e918-032b-425f-bd70-5a1ccb89d4b9	PhysicalObject	2021-07-19	en	https://creativecommons.org/licenses/by/4.0/legalcode	Research Center in Biodiversity and Genetic Resources	37560003-ae75-43c3-95aa-48c98797aa2a	4ec2b246-f5fa-4b90-9a8d-ddafc2a3f970	4257bc94-7319-4378-b64c-77757c1250a4	CIBIO	InBIO Barcoding Initiative	DS-IBIDP02 IBI-Diptera 02	CIBIO	PreservedSpecimen	{"BOLD_ProcessID":"IBIDP771-20" | "BOLD_BINURI":"BOLD:AEE5789" | "GenBank_Accession":"MZ196765"}	b4b7e918-032b-425f-bd70-5a1ccb89d4b9	INV09722	Sónia Ferreira	1	Male	Adult	whole animal (ETOH) | DNA extract	in collection	http://boldsystems.org/index.php/Public_RecordView?processid=IBIDP771-20 | http://www.ncbi.nlm.nih.gov/nuccore/MZ196765	2019-09-15	2019	09	15	INV09722	Europe	Portugal	PT	Vila Real	Montalegre	Serra do Larouco			41.8816	-7.7286	WGS84	30	Pjotr Oosterbroek	Morphology	Tipula (Savtshenkia) serrulifera Alexander, 1962	Animalia | Arthropoda | Insecta | Diptera | Tipulidae | Tipulinae | Tipula | Savtshenkia	Animalia	Arthropoda	Insecta	Diptera	Tipulidae
11a8841f-e74c-42b2-979b-4489af4977dc	PhysicalObject	2021-07-19	en	https://creativecommons.org/licenses/by/4.0/legalcode	Research Center in Biodiversity and Genetic Resources	37560003-ae75-43c3-95aa-48c98797aa2a	4ec2b246-f5fa-4b90-9a8d-ddafc2a3f970	4257bc94-7319-4378-b64c-77757c1250a4	CIBIO	InBIO Barcoding Initiative	DS-IBIDP02 IBI-Diptera 02	CIBIO	PreservedSpecimen	{"BOLD_ProcessID":"IBIDP774-20" | "BOLD_BINURI":"BOLD:ADZ7173" | "GenBank_Accession":"MZ196697"}	11a8841f-e74c-42b2-979b-4489af4977dc	INV09761	Sónia Ferreira	1	Male	Adult	whole animal (ETOH) | DNA extract	in collection	http://boldsystems.org/index.php/Public_RecordView?processid=IBIDP774-20 | http://www.ncbi.nlm.nih.gov/nuccore/MZ196697	2019-09-17	2019	09	17	INV09761	Europe	Portugal	PT	Bragança	Bragança	Gondesende			41.8464	-6.8794	WGS84	30	Pjotr Oosterbroek	Morphology	Tipula (Tipula) paludosa (Meigen, 1830)	Animalia | Arthropoda | Insecta | Diptera | Tipulidae | Tipulinae | Tipula | Tipula	Animalia	Arthropoda	Insecta	Diptera	Tipulidae
1daa00a2-0b84-4229-87c7-4acf865564da	PhysicalObject	2021-07-19	en	https://creativecommons.org/licenses/by/4.0/legalcode	Research Center in Biodiversity and Genetic Resources	37560003-ae75-43c3-95aa-48c98797aa2a	4ec2b246-f5fa-4b90-9a8d-ddafc2a3f970	4257bc94-7319-4378-b64c-77757c1250a4	CIBIO	InBIO Barcoding Initiative	DS-IBIDP02 IBI-Diptera 02	CIBIO	PreservedSpecimen	{"BOLD_ProcessID":"IBIDP775-20" | "BOLD_BINURI":"BOLD:AEC9051" | "GenBank_Accession":"MZ196630"}	1daa00a2-0b84-4229-87c7-4acf865564da	INV09763	Sónia Ferreira	1	Male	Adult	whole animal (ETOH) | DNA extract	in collection	http://boldsystems.org/index.php/Public_RecordView?processid=IBIDP775-20 | http://www.ncbi.nlm.nih.gov/nuccore/MZ196630	2019-09-17	2019	09	17	INV09763	Europe	Portugal	PT	Bragança	Bragança	Gondesende			41.8464	-6.8794	WGS84	30	Jaroslav Starý	Morphology	Dicranomyia (Glochina) pauli Geiger, 1983	Animalia | Arthropoda | Insecta | Diptera | Limoniidae | Limoniinae | Dicranomyia | Glochina	Animalia	Arthropoda	Insecta	Diptera	Limoniidae
199bfff5-88dc-4a67-9f10-199075b078ce	PhysicalObject	2021-07-19	en	https://creativecommons.org/licenses/by/4.0/legalcode	Research Center in Biodiversity and Genetic Resources	37560003-ae75-43c3-95aa-48c98797aa2a	4ec2b246-f5fa-4b90-9a8d-ddafc2a3f970	4257bc94-7319-4378-b64c-77757c1250a4	CIBIO	InBIO Barcoding Initiative	DS-IBIDP02 IBI-Diptera 02	CIBIO	PreservedSpecimen	{"BOLD_ProcessID":"IBIDP776-20" | "BOLD_BINURI":"BOLD:AEC9051" | "GenBank_Accession":"MZ196553"}	199bfff5-88dc-4a67-9f10-199075b078ce	INV09764	Sónia Ferreira	1	Male	Adult	whole animal (ETOH) | DNA extract	in collection	http://boldsystems.org/index.php/Public_RecordView?processid=IBIDP776-20 | http://www.ncbi.nlm.nih.gov/nuccore/MZ196553	2019-09-17	2019	09	17	INV09764	Europe	Portugal	PT	Bragança	Bragança	Gondesende			41.8464	-6.8794	WGS84	30	Jaroslav Starý	Morphology	Dicranomyia (Glochina) pauli Geiger, 1983	Animalia | Arthropoda | Insecta | Diptera | Limoniidae | Limoniinae | Dicranomyia | Glochina	Animalia	Arthropoda	Insecta	Diptera	Limoniidae
b33af627-3fe3-41da-8197-1879acc95081	PhysicalObject	2021-07-19	en	https://creativecommons.org/licenses/by/4.0/legalcode	Research Center in Biodiversity and Genetic Resources	37560003-ae75-43c3-95aa-48c98797aa2a	4ec2b246-f5fa-4b90-9a8d-ddafc2a3f970	4257bc94-7319-4378-b64c-77757c1250a4	CIBIO	InBIO Barcoding Initiative	DS-IBIDP02 IBI-Diptera 02	CIBIO	PreservedSpecimen	{"BOLD_ProcessID":"IBIDP777-20" | "BOLD_BINURI":"BOLD:ABA4227" | "GenBank_Accession":"MZ196635"}	b33af627-3fe3-41da-8197-1879acc95081	INV09780	Sónia Ferreira	1	Male	Adult	whole animal (ETOH) | DNA extract	in collection	http://boldsystems.org/index.php/Public_RecordView?processid=IBIDP777-20 | http://www.ncbi.nlm.nih.gov/nuccore/MZ196635	2019-09-18	2019	09	18	INV09780	Europe	Portugal	PT	Bragança	Bragança	Carrazedo	890		41.7664	-6.9023	WGS84	30	Jaroslav Starý	Morphology	Pseudolimnophila (Pseudolimnophila) lucorum (Meigen, 1818)	Animalia | Arthropoda | Insecta | Diptera | Limoniidae | Limnophilinae | Pseudolimnophila | Pseudolimnophila	Animalia	Arthropoda	Insecta	Diptera	Limoniidae
43c9f4df-60ba-47f6-a3e7-fd88834a47d3	PhysicalObject	2021-07-19	en	https://creativecommons.org/licenses/by/4.0/legalcode	Research Center in Biodiversity and Genetic Resources	37560003-ae75-43c3-95aa-48c98797aa2a	4ec2b246-f5fa-4b90-9a8d-ddafc2a3f970	4257bc94-7319-4378-b64c-77757c1250a4	CIBIO	InBIO Barcoding Initiative	DS-IBIDP02 IBI-Diptera 02	CIBIO	PreservedSpecimen	{"BOLD_ProcessID":"IBIDP779-20" | "BOLD_BINURI":"BOLD:AEC9714" | "GenBank_Accession":"MZ196609"}	43c9f4df-60ba-47f6-a3e7-fd88834a47d3	INV09826	Sónia Ferreira	1	Male	Adult	whole animal (ETOH) | DNA extract	in collection	http://boldsystems.org/index.php/Public_RecordView?processid=IBIDP779-20 | http://www.ncbi.nlm.nih.gov/nuccore/MZ196609	2019-09-19	2019	09	19	INV09826	Europe	Portugal	PT	Bragança	Bragança	França	850		41.9052	-6.7757	WGS84	30	Jaroslav Starý	Morphology	Limonia hercegovinae (Strobl, 1898)	Animalia | Arthropoda | Insecta | Diptera | Limoniidae | Limoniinae | Limonia	Animalia	Arthropoda	Insecta	Diptera	Limoniidae
729cb8ab-b57b-451d-804c-9b3efed02ea6	PhysicalObject	2021-07-19	en	https://creativecommons.org/licenses/by/4.0/legalcode	Research Center in Biodiversity and Genetic Resources	37560003-ae75-43c3-95aa-48c98797aa2a	4ec2b246-f5fa-4b90-9a8d-ddafc2a3f970	4257bc94-7319-4378-b64c-77757c1250a4	CIBIO	InBIO Barcoding Initiative	DS-IBIDP02 IBI-Diptera 02	CIBIO	PreservedSpecimen	{"BOLD_ProcessID":"IBIDP782-20" | "BOLD_BINURI":"BOLD:AEC9051" | "GenBank_Accession":"MZ196662"}	729cb8ab-b57b-451d-804c-9b3efed02ea6	INV09858	Sónia Ferreira	1	Male	Adult	whole animal (ETOH) | DNA extract	in collection	http://boldsystems.org/index.php/Public_RecordView?processid=IBIDP782-20 | http://www.ncbi.nlm.nih.gov/nuccore/MZ196662	2019-09-20	2019	09	20	INV09858	Europe	Portugal	PT	Bragança	Bragança	Guadramil			41.9212	-6.5747	WGS84	30	Jaroslav Starý	Morphology	Dicranomyia (Glochina) pauli Geiger, 1983	Animalia | Arthropoda | Insecta | Diptera | Limoniidae | Limoniinae | Dicranomyia | Glochina	Animalia	Arthropoda	Insecta	Diptera	Limoniidae
5a0ac55a-e637-4b9a-9b22-a0019211e70d	PhysicalObject	2021-07-19	en	https://creativecommons.org/licenses/by/4.0/legalcode	Research Center in Biodiversity and Genetic Resources	37560003-ae75-43c3-95aa-48c98797aa2a	4ec2b246-f5fa-4b90-9a8d-ddafc2a3f970	4257bc94-7319-4378-b64c-77757c1250a4	CIBIO	InBIO Barcoding Initiative	DS-IBIDP02 IBI-Diptera 02	CIBIO	PreservedSpecimen	{"BOLD_ProcessID":"IBIDP783-20" | "BOLD_BINURI":"BOLD:ACO3207" | "GenBank_Accession":"MZ196787"}	5a0ac55a-e637-4b9a-9b22-a0019211e70d	INV10185	Sónia Ferreira	1	Male	Adult	whole animal (ETOH) | DNA extract	in collection	http://boldsystems.org/index.php/Public_RecordView?processid=IBIDP783-20 | http://www.ncbi.nlm.nih.gov/nuccore/MZ196787	2019-09-14	2019	09	14	INV10185	Europe	Portugal	PT	Coimbra	Figueira da Foz	Bizorreiro			40.1025	-8.8083	WGS84	30	Jaroslav Starý	Morphology	Symplecta (Trimicra) pilipes (Fabricius, 1787)	Animalia | Arthropoda | Insecta | Diptera | Limoniidae | Chioneinae | Symplecta | Trimicra	Animalia	Arthropoda	Insecta	Diptera	Limoniidae
471dedf3-f631-41c1-b551-c31f00d0b308	PhysicalObject	2021-07-19	en	https://creativecommons.org/licenses/by/4.0/legalcode	Research Center in Biodiversity and Genetic Resources	37560003-ae75-43c3-95aa-48c98797aa2a	4ec2b246-f5fa-4b90-9a8d-ddafc2a3f970	4257bc94-7319-4378-b64c-77757c1250a4	CIBIO	InBIO Barcoding Initiative	DS-IBIDP02 IBI-Diptera 02	CIBIO	PreservedSpecimen	{"BOLD_ProcessID":"IBIDP784-20" | "BOLD_BINURI":"BOLD:ADX2493" | "GenBank_Accession":"MZ196779"}	471dedf3-f631-41c1-b551-c31f00d0b308	INV10187	Sónia Ferreira	1	Male	Adult	whole animal (ETOH) | DNA extract	in collection	http://boldsystems.org/index.php/Public_RecordView?processid=IBIDP784-20 | http://www.ncbi.nlm.nih.gov/nuccore/MZ196779	2019-09-14	2019	09	14	INV10187	Europe	Portugal	PT	Coimbra	Figueira da Foz	Bizorreiro			40.1025	-8.8083	WGS84	30	Pjotr Oosterbroek	Morphology	Tipula (Tipula) mediterranea Lackschewitz, 1830	Animalia | Arthropoda | Insecta | Diptera | Tipulidae | Tipulinae | Tipula | Tipula	Animalia	Arthropoda	Insecta	Diptera	Tipulidae
1604510d-76ae-4974-865d-2f02fd24a286	PhysicalObject	2021-07-19	en	https://creativecommons.org/licenses/by/4.0/legalcode	Research Center in Biodiversity and Genetic Resources	37560003-ae75-43c3-95aa-48c98797aa2a	4ec2b246-f5fa-4b90-9a8d-ddafc2a3f970	4257bc94-7319-4378-b64c-77757c1250a4	CIBIO	InBIO Barcoding Initiative	DS-IBIDP02 IBI-Diptera 02	CIBIO	PreservedSpecimen	{"BOLD_ProcessID":"IBIDP785-20" | "BOLD_BINURI":"BOLD:ACO3207" | "GenBank_Accession":"MZ196858"}	1604510d-76ae-4974-865d-2f02fd24a286	INV10192	Sónia Ferreira	1	Male	Adult	whole animal (ETOH) | DNA extract	in collection	http://boldsystems.org/index.php/Public_RecordView?processid=IBIDP785-20 | http://www.ncbi.nlm.nih.gov/nuccore/MZ196858	2019-09-14	2019	09	14	INV10192	Europe	Portugal	PT	Coimbra	Figueira da Foz	Bizorreiro			40.1025	-8.8083	WGS84	30	Jaroslav Starý	Morphology	Symplecta (Trimicra) pilipes (Fabricius, 1787)	Animalia | Arthropoda | Insecta | Diptera | Limoniidae | Chioneinae | Symplecta | Trimicra	Animalia	Arthropoda	Insecta	Diptera	Limoniidae
900ecec7-cabe-4b06-a074-259a851aada1	PhysicalObject	2021-07-19	en	https://creativecommons.org/licenses/by/4.0/legalcode	Research Center in Biodiversity and Genetic Resources	37560003-ae75-43c3-95aa-48c98797aa2a	4ec2b246-f5fa-4b90-9a8d-ddafc2a3f970	4257bc94-7319-4378-b64c-77757c1250a4	CIBIO	InBIO Barcoding Initiative	DS-IBIDP02 IBI-Diptera 02	CIBIO	PreservedSpecimen	{"BOLD_ProcessID":"IBIDP786-20" | "BOLD_BINURI":"BOLD:AAF9041" | "GenBank_Accession":"MZ196921"}	900ecec7-cabe-4b06-a074-259a851aada1	INV10209	Sónia Ferreira	1	Female	Adult	whole animal (ETOH) | DNA extract	in collection	http://boldsystems.org/index.php/Public_RecordView?processid=IBIDP786-20 | http://www.ncbi.nlm.nih.gov/nuccore/MZ196921	2019-09-16	2019	09	16	INV10209	Europe	Portugal	PT	Vila Real	Montalegre	Santo André			41.8729	-7.6690	WGS84	30	Pjotr Oosterbroek	Morphology	Tipula (Tipula) oleracea Linnaeus, 1758	Animalia | Arthropoda | Insecta | Diptera | Tipulidae | Tipulinae | Tipula | Tipula	Animalia	Arthropoda	Insecta	Diptera	Tipulidae
f1261d59-063d-433d-952f-8301346493fd	PhysicalObject	2021-07-19	en	https://creativecommons.org/licenses/by/4.0/legalcode	Research Center in Biodiversity and Genetic Resources	37560003-ae75-43c3-95aa-48c98797aa2a	4ec2b246-f5fa-4b90-9a8d-ddafc2a3f970	4257bc94-7319-4378-b64c-77757c1250a4	CIBIO	InBIO Barcoding Initiative	DS-IBIDP02 IBI-Diptera 02	CIBIO	PreservedSpecimen	{"BOLD_ProcessID":"IBIDP787-20" | "BOLD_BINURI":"BOLD:AEC7761" | "GenBank_Accession":"MZ196709"}	f1261d59-063d-433d-952f-8301346493fd	INV10210	Sónia Ferreira	1	Male	Adult	whole animal (ETOH) | DNA extract	in collection	http://boldsystems.org/index.php/Public_RecordView?processid=IBIDP787-20 | http://www.ncbi.nlm.nih.gov/nuccore/MZ196709	2019-09-16	2019	09	16	INV10210	Europe	Portugal	PT	Vila Real	Montalegre	Santo André			41.8729	-7.6690	WGS84	30	Pjotr Oosterbroek	Morphology	Tipula (Acutiula) repanda Loew, 1864	Animalia | Arthropoda | Insecta | Diptera | Tipulidae | Tipulinae | Tipula | Acutiula	Animalia	Arthropoda	Insecta	Diptera	Tipulidae
9414777a-7f20-4a93-b0d6-1e86835c42c3	PhysicalObject	2021-07-19	en	https://creativecommons.org/licenses/by/4.0/legalcode	Research Center in Biodiversity and Genetic Resources	37560003-ae75-43c3-95aa-48c98797aa2a	4ec2b246-f5fa-4b90-9a8d-ddafc2a3f970	4257bc94-7319-4378-b64c-77757c1250a4	CIBIO	InBIO Barcoding Initiative	DS-IBIDP02 IBI-Diptera 02	CIBIO	PreservedSpecimen	{"BOLD_ProcessID":"IBIDP788-20" | "BOLD_BINURI":"BOLD:AEC7761" | "GenBank_Accession":"MZ196822"}	9414777a-7f20-4a93-b0d6-1e86835c42c3	INV10217	Sónia Ferreira	1	Female	Adult	whole animal (ETOH) | DNA extract	in collection	http://boldsystems.org/index.php/Public_RecordView?processid=IBIDP788-20 | http://www.ncbi.nlm.nih.gov/nuccore/MZ196822	2019-09-16	2019	09	16	INV10217	Europe	Portugal	PT	Vila Real	Montalegre	Santo André			41.8729	-7.6690	WGS84	30	Pjotr Oosterbroek	Morphology	Tipula (Acutiula) repanda Loew, 1864	Animalia | Arthropoda | Insecta | Diptera | Tipulidae | Tipulinae | Tipula | Acutiula	Animalia	Arthropoda	Insecta	Diptera	Tipulidae
1a36d11d-8a72-4e7f-9763-531cb86a0cc1	PhysicalObject	2021-07-19	en	https://creativecommons.org/licenses/by/4.0/legalcode	Research Center in Biodiversity and Genetic Resources	37560003-ae75-43c3-95aa-48c98797aa2a	4ec2b246-f5fa-4b90-9a8d-ddafc2a3f970	4257bc94-7319-4378-b64c-77757c1250a4	CIBIO	InBIO Barcoding Initiative	DS-IBIDP02 IBI-Diptera 02	CIBIO	PreservedSpecimen	{"BOLD_ProcessID":"IBIDP789-20" | "BOLD_BINURI":"BOLD:AEC7761" | "GenBank_Accession":"MZ196657"}	1a36d11d-8a72-4e7f-9763-531cb86a0cc1	INV10218	Sónia Ferreira	1	Male	Adult	whole animal (ETOH) | DNA extract	in collection	http://boldsystems.org/index.php/Public_RecordView?processid=IBIDP789-20 | http://www.ncbi.nlm.nih.gov/nuccore/MZ196657	2019-09-16	2019	09	16	INV10218	Europe	Portugal	PT	Vila Real	Montalegre	Santo André			41.8729	-7.6690	WGS84	30	Pjotr Oosterbroek	Morphology	Tipula (Acutiula) repanda Loew, 1864	Animalia | Arthropoda | Insecta | Diptera | Tipulidae | Tipulinae | Tipula | Acutiula	Animalia	Arthropoda	Insecta	Diptera	Tipulidae
da8a7c53-eeb9-4ddf-a359-413b2b67df57	PhysicalObject	2021-07-19	en	https://creativecommons.org/licenses/by/4.0/legalcode	Research Center in Biodiversity and Genetic Resources	37560003-ae75-43c3-95aa-48c98797aa2a	4ec2b246-f5fa-4b90-9a8d-ddafc2a3f970	4257bc94-7319-4378-b64c-77757c1250a4	CIBIO	InBIO Barcoding Initiative	DS-IBIDP02 IBI-Diptera 02	CIBIO	PreservedSpecimen	{"BOLD_ProcessID":"IBIDP790-20" | "BOLD_BINURI":"BOLD:ADZ7173" | "GenBank_Accession":"MZ196910"}	da8a7c53-eeb9-4ddf-a359-413b2b67df57	INV10219	Sónia Ferreira	1	Male	Adult	whole animal (ETOH) | DNA extract	in collection	http://boldsystems.org/index.php/Public_RecordView?processid=IBIDP790-20 | http://www.ncbi.nlm.nih.gov/nuccore/MZ196910	2019-09-16	2019	09	16	INV10219	Europe	Portugal	PT	Vila Real	Montalegre	Santo André			41.8729	-7.6690	WGS84	30	Pjotr Oosterbroek	Morphology	Tipula (Tipula) paludosa (Meigen, 1830)	Animalia | Arthropoda | Insecta | Diptera | Tipulidae | Tipulinae | Tipula | Tipula	Animalia	Arthropoda	Insecta	Diptera	Tipulidae
96b642bb-ddc7-4034-aaaf-847da1eedffc	PhysicalObject	2021-07-19	en	https://creativecommons.org/licenses/by/4.0/legalcode	Research Center in Biodiversity and Genetic Resources	37560003-ae75-43c3-95aa-48c98797aa2a	4ec2b246-f5fa-4b90-9a8d-ddafc2a3f970	4257bc94-7319-4378-b64c-77757c1250a4	CIBIO	InBIO Barcoding Initiative	DS-IBIDP02 IBI-Diptera 02	CIBIO	PreservedSpecimen	{"BOLD_ProcessID":"IBIDP791-20" | "BOLD_BINURI":"BOLD:AEC7761" | "GenBank_Accession":"MZ196874"}	96b642bb-ddc7-4034-aaaf-847da1eedffc	INV10220	Sónia Ferreira	1	Male	Adult	whole animal (ETOH) | DNA extract	in collection	http://boldsystems.org/index.php/Public_RecordView?processid=IBIDP791-20 | http://www.ncbi.nlm.nih.gov/nuccore/MZ196874	2019-09-16	2019	09	16	INV10220	Europe	Portugal	PT	Vila Real	Montalegre	Santo André			41.8729	-7.6690	WGS84	30	Pjotr Oosterbroek	Morphology	Tipula (Acutiula) repanda Loew, 1864	Animalia | Arthropoda | Insecta | Diptera | Tipulidae | Tipulinae | Tipula | Acutiula	Animalia	Arthropoda	Insecta	Diptera	Tipulidae
3480caa0-3a53-4e36-b4df-3937e3b8d848	PhysicalObject	2021-07-19	en	https://creativecommons.org/licenses/by/4.0/legalcode	Research Center in Biodiversity and Genetic Resources	37560003-ae75-43c3-95aa-48c98797aa2a	4ec2b246-f5fa-4b90-9a8d-ddafc2a3f970	4257bc94-7319-4378-b64c-77757c1250a4	CIBIO	InBIO Barcoding Initiative	DS-IBIDP02 IBI-Diptera 02	CIBIO	PreservedSpecimen	{"BOLD_ProcessID":"IBIDP792-20" | "BOLD_BINURI":"BOLD:ABV5347" | "GenBank_Accession":"MZ196560"}	3480caa0-3a53-4e36-b4df-3937e3b8d848	INV10221	Sónia Ferreira	1	Male	Adult	whole animal (ETOH) | DNA extract	in collection	http://boldsystems.org/index.php/Public_RecordView?processid=IBIDP792-20 | http://www.ncbi.nlm.nih.gov/nuccore/MZ196560	2019-09-16	2019	09	16	INV10221	Europe	Portugal	PT	Vila Real	Montalegre	Santo André			41.8729	-7.6690	WGS84	30	Jaroslav Starý	Morphology	Neolimonia dumetorum (Meigen, 1804)	Animalia | Arthropoda | Insecta | Diptera | Limoniidae | Limoniinae | Neolimonia	Animalia	Arthropoda	Insecta	Diptera	Limoniidae
2601e1c5-41df-436a-a14e-2c9491bd1fe2	PhysicalObject	2021-07-19	en	https://creativecommons.org/licenses/by/4.0/legalcode	Research Center in Biodiversity and Genetic Resources	37560003-ae75-43c3-95aa-48c98797aa2a	4ec2b246-f5fa-4b90-9a8d-ddafc2a3f970	4257bc94-7319-4378-b64c-77757c1250a4	CIBIO	InBIO Barcoding Initiative	DS-IBIDP02 IBI-Diptera 02	CIBIO	PreservedSpecimen	{"BOLD_ProcessID":"IBIDP794-20" | "BOLD_BINURI":"BOLD:ADZ7173" | "GenBank_Accession":"MZ196755"}	2601e1c5-41df-436a-a14e-2c9491bd1fe2	INV10223	Sónia Ferreira	1	Male	Adult	whole animal (ETOH) | DNA extract	in collection	http://boldsystems.org/index.php/Public_RecordView?processid=IBIDP794-20 | http://www.ncbi.nlm.nih.gov/nuccore/MZ196755	2019-09-16	2019	09	16	INV10223	Europe	Portugal	PT	Vila Real	Montalegre	Santo André			41.8729	-7.6690	WGS84	30	Pjotr Oosterbroek	Morphology	Tipula (Tipula) paludosa (Meigen, 1830)	Animalia | Arthropoda | Insecta | Diptera | Tipulidae | Tipulinae | Tipula | Tipula	Animalia	Arthropoda	Insecta	Diptera	Tipulidae
1a0474f9-fe58-44a4-b2d4-be110380d355	PhysicalObject	2021-07-19	en	https://creativecommons.org/licenses/by/4.0/legalcode	Research Center in Biodiversity and Genetic Resources	37560003-ae75-43c3-95aa-48c98797aa2a	4ec2b246-f5fa-4b90-9a8d-ddafc2a3f970	4257bc94-7319-4378-b64c-77757c1250a4	CIBIO	InBIO Barcoding Initiative	DS-IBIDP02 IBI-Diptera 02	CIBIO	PreservedSpecimen	{"BOLD_ProcessID":"IBIDP795-20" | "BOLD_BINURI":"BOLD:AEC7761" | "GenBank_Accession":"MZ196543"}	1a0474f9-fe58-44a4-b2d4-be110380d355	INV10224	Sónia Ferreira	1	Male	Adult	whole animal (ETOH) | DNA extract	in collection	http://boldsystems.org/index.php/Public_RecordView?processid=IBIDP795-20 | http://www.ncbi.nlm.nih.gov/nuccore/MZ196543	2019-09-16	2019	09	16	INV10224	Europe	Portugal	PT	Vila Real	Montalegre	Santo André			41.8729	-7.6690	WGS84	30	Pjotr Oosterbroek	Morphology	Tipula (Acutiula) repanda Loew, 1864	Animalia | Arthropoda | Insecta | Diptera | Tipulidae | Tipulinae | Tipula | Acutiula	Animalia	Arthropoda	Insecta	Diptera	Tipulidae
21c7d999-b187-4085-9d25-37f55f0907ed	PhysicalObject	2021-07-19	en	https://creativecommons.org/licenses/by/4.0/legalcode	Research Center in Biodiversity and Genetic Resources	37560003-ae75-43c3-95aa-48c98797aa2a	4ec2b246-f5fa-4b90-9a8d-ddafc2a3f970	4257bc94-7319-4378-b64c-77757c1250a4	CIBIO	InBIO Barcoding Initiative	DS-IBIDP02 IBI-Diptera 02	CIBIO	PreservedSpecimen	{"BOLD_ProcessID":"IBIDP798-20" | "BOLD_BINURI":"BOLD:ABV4653" | "GenBank_Accession":"MZ196634"}	21c7d999-b187-4085-9d25-37f55f0907ed	INV10230	Sónia Ferreira	1	Male	Adult	whole animal (ETOH) | DNA extract	in collection	http://boldsystems.org/index.php/Public_RecordView?processid=IBIDP798-20 | http://www.ncbi.nlm.nih.gov/nuccore/MZ196634	2019-09-17	2019	09	17	INV10230	Europe	Portugal	PT	Bragança	Bragança	Gondesende			41.8464	-6.8794	WGS84	30	Pjotr Oosterbroek	Morphology	Tipula (Savtshenkia) confusa van der Wulp, 1883	Animalia | Arthropoda | Insecta | Diptera | Tipulidae | Tipulinae | Tipula | Savtshenkia	Animalia	Arthropoda	Insecta	Diptera	Tipulidae
2736c1cd-f4bd-4f03-ac81-912a93cf452b	PhysicalObject	2021-07-19	en	https://creativecommons.org/licenses/by/4.0/legalcode	Research Center in Biodiversity and Genetic Resources	37560003-ae75-43c3-95aa-48c98797aa2a	4ec2b246-f5fa-4b90-9a8d-ddafc2a3f970	4257bc94-7319-4378-b64c-77757c1250a4	CIBIO	InBIO Barcoding Initiative	DS-IBIDP02 IBI-Diptera 02	CIBIO	PreservedSpecimen	{"BOLD_ProcessID":"IBIDP801-20" | "BOLD_BINURI":"BOLD:AEC7761" | "GenBank_Accession":"MZ196838"}	2736c1cd-f4bd-4f03-ac81-912a93cf452b	INV10235	Sónia Ferreira	1	Female	Adult	whole animal (ETOH) | DNA extract	in collection	http://boldsystems.org/index.php/Public_RecordView?processid=IBIDP801-20 | http://www.ncbi.nlm.nih.gov/nuccore/MZ196838	2019-09-18	2019	09	18	INV10235	Europe	Portugal	PT	Bragança	Bragança	Carrazedo	890		41.7664	-6.9023	WGS84	30	Pjotr Oosterbroek	Morphology	Tipula (Acutiula) repanda Loew, 1864	Animalia | Arthropoda | Insecta | Diptera | Tipulidae | Tipulinae | Tipula | Acutiula	Animalia	Arthropoda	Insecta	Diptera	Tipulidae
e6ff6b70-1092-4cf6-a654-e7eb7689f10e	PhysicalObject	2021-07-19	en	https://creativecommons.org/licenses/by/4.0/legalcode	Research Center in Biodiversity and Genetic Resources	37560003-ae75-43c3-95aa-48c98797aa2a	4ec2b246-f5fa-4b90-9a8d-ddafc2a3f970	4257bc94-7319-4378-b64c-77757c1250a4	CIBIO	InBIO Barcoding Initiative	DS-IBIDP02 IBI-Diptera 02	CIBIO	PreservedSpecimen	{"BOLD_ProcessID":"IBIDP803-20" | "BOLD_BINURI":"BOLD:ABV4653" | "GenBank_Accession":"MZ196542"}	e6ff6b70-1092-4cf6-a654-e7eb7689f10e	INV10245	Sónia Ferreira	1	Female	Adult	whole animal (ETOH) | DNA extract	in collection	http://boldsystems.org/index.php/Public_RecordView?processid=IBIDP803-20 | http://www.ncbi.nlm.nih.gov/nuccore/MZ196542	2019-09-19	2019	09	19	INV10245	Europe	Portugal	PT	Bragança	Bragança	2 km north of Montesinho			41.9518	-6.7615	WGS84	30	Pjotr Oosterbroek	Morphology	Tipula (Savtshenkia) confusa van der Wulp, 1883	Animalia | Arthropoda | Insecta | Diptera | Tipulidae | Tipulinae | Tipula | Savtshenkia	Animalia	Arthropoda	Insecta	Diptera	Tipulidae
c3539fe3-9d27-4034-ad6a-11ef312a8882	PhysicalObject	2021-07-19	en	https://creativecommons.org/licenses/by/4.0/legalcode	Research Center in Biodiversity and Genetic Resources	37560003-ae75-43c3-95aa-48c98797aa2a	4ec2b246-f5fa-4b90-9a8d-ddafc2a3f970	4257bc94-7319-4378-b64c-77757c1250a4	CIBIO	InBIO Barcoding Initiative	DS-IBIDP02 IBI-Diptera 02	CIBIO	PreservedSpecimen	{"BOLD_ProcessID":"IBIDP804-20" | "BOLD_BINURI":"BOLD:AEC7761" | "GenBank_Accession":"MZ196901"}	c3539fe3-9d27-4034-ad6a-11ef312a8882	INV10251	Sónia Ferreira	1	Male	Adult	whole animal (ETOH) | DNA extract	in collection	http://boldsystems.org/index.php/Public_RecordView?processid=IBIDP804-20 | http://www.ncbi.nlm.nih.gov/nuccore/MZ196901	2019-09-20	2019	09	20	INV10251	Europe	Portugal	PT	Bragança	Bragança	Guadramil			41.9212	-6.5747	WGS84	30	Pjotr Oosterbroek	Morphology	Tipula (Acutiula) repanda Loew, 1864	Animalia | Arthropoda | Insecta | Diptera | Tipulidae | Tipulinae | Tipula | Acutiula	Animalia	Arthropoda	Insecta	Diptera	Tipulidae
8f95788a-fe36-4d27-9049-086a387af446	PhysicalObject	2021-07-19	en	https://creativecommons.org/licenses/by/4.0/legalcode	Research Center in Biodiversity and Genetic Resources	37560003-ae75-43c3-95aa-48c98797aa2a	4ec2b246-f5fa-4b90-9a8d-ddafc2a3f970	4257bc94-7319-4378-b64c-77757c1250a4	CIBIO	InBIO Barcoding Initiative	DS-IBIDP02 IBI-Diptera 02	CIBIO	PreservedSpecimen	{"BOLD_ProcessID":"IBIDP806-20" | "BOLD_BINURI":"BOLD:ABZ5659" | "GenBank_Accession":"MZ196830"}	8f95788a-fe36-4d27-9049-086a387af446	INV10255	Sónia Ferreira	1	Male	Adult	whole animal (ETOH) | DNA extract	in collection	http://boldsystems.org/index.php/Public_RecordView?processid=IBIDP806-20 | http://www.ncbi.nlm.nih.gov/nuccore/MZ196830	2019-09-20	2019	09	20	INV10255	Europe	Portugal	PT	Bragança	Bragança	Guadramil			41.9212	-6.5747	WGS84	30	Pjotr Oosterbroek	Morphology	Tipula (Yamatotipula) intermedia Eiroa, 1990	Animalia | Arthropoda | Insecta | Diptera | Tipulidae | Tipulinae | Tipula | Yamatotipula	Animalia	Arthropoda	Insecta	Diptera	Tipulidae
6ff2b70e-4cdb-44e8-85bc-1c5351f86fde	PhysicalObject	2021-07-19	en	https://creativecommons.org/licenses/by/4.0/legalcode	Research Center in Biodiversity and Genetic Resources	37560003-ae75-43c3-95aa-48c98797aa2a	4ec2b246-f5fa-4b90-9a8d-ddafc2a3f970	4257bc94-7319-4378-b64c-77757c1250a4	CIBIO	InBIO Barcoding Initiative	DS-IBIDP02 IBI-Diptera 02	CIBIO	PreservedSpecimen	{"BOLD_ProcessID":"IBIDP808-20" | "BOLD_BINURI":"BOLD:ABZ5659" | "GenBank_Accession":"MZ196676"}	6ff2b70e-4cdb-44e8-85bc-1c5351f86fde	INV10259	Sónia Ferreira	1	Male	Adult	whole animal (ETOH) | DNA extract	in collection	http://boldsystems.org/index.php/Public_RecordView?processid=IBIDP808-20 | http://www.ncbi.nlm.nih.gov/nuccore/MZ196676	2019-09-20	2019	09	20	INV10259	Europe	Portugal	PT	Bragança	Bragança	Guadramil			41.9212	-6.5747	WGS84	30	Pjotr Oosterbroek	Morphology	Tipula (Yamatotipula) intermedia Eiroa, 1990	Animalia | Arthropoda | Insecta | Diptera | Tipulidae | Tipulinae | Tipula | Yamatotipula	Animalia	Arthropoda	Insecta	Diptera	Tipulidae
ef236eca-7685-4c01-a0ed-682aed80381d	PhysicalObject	2021-07-19	en	https://creativecommons.org/licenses/by/4.0/legalcode	Research Center in Biodiversity and Genetic Resources	37560003-ae75-43c3-95aa-48c98797aa2a	4ec2b246-f5fa-4b90-9a8d-ddafc2a3f970	4257bc94-7319-4378-b64c-77757c1250a4	CIBIO	InBIO Barcoding Initiative	DS-IBIDP02 IBI-Diptera 02	CIBIO	PreservedSpecimen	{"BOLD_ProcessID":"IBIDP809-20" | "BOLD_BINURI":"BOLD:AEC9051" | "GenBank_Accession":"MZ196864"}	ef236eca-7685-4c01-a0ed-682aed80381d	INV10264	Sónia Ferreira	1	Male	Adult	whole animal (ETOH) | DNA extract	in collection	http://boldsystems.org/index.php/Public_RecordView?processid=IBIDP809-20 | http://www.ncbi.nlm.nih.gov/nuccore/MZ196864	2019-09-20	2019	09	20	INV10264	Europe	Portugal	PT	Bragança	Bragança	Guadramil			41.9212	-6.5747	WGS84	30	Jaroslav Starý	Morphology	Dicranomyia (Glochina) pauli Geiger, 1983	Animalia | Arthropoda | Insecta | Diptera | Limoniidae | Limoniinae | Dicranomyia | Glochina	Animalia	Arthropoda	Insecta	Diptera	Limoniidae
979d1e88-32b3-4594-a5c7-775053e16dd8	PhysicalObject	2021-07-19	en	https://creativecommons.org/licenses/by/4.0/legalcode	Research Center in Biodiversity and Genetic Resources	37560003-ae75-43c3-95aa-48c98797aa2a	4ec2b246-f5fa-4b90-9a8d-ddafc2a3f970	4257bc94-7319-4378-b64c-77757c1250a4	CIBIO	InBIO Barcoding Initiative	DS-IBIDP02 IBI-Diptera 02	CIBIO	PreservedSpecimen	{"BOLD_ProcessID":"IBIDP810-20" | "BOLD_BINURI":"BOLD:ABV9683" | "GenBank_Accession":"MZ196639"}	979d1e88-32b3-4594-a5c7-775053e16dd8	INV10269	Sónia Ferreira	1	Female	Adult	whole animal (ETOH) | DNA extract	in collection	http://boldsystems.org/index.php/Public_RecordView?processid=IBIDP810-20 | http://www.ncbi.nlm.nih.gov/nuccore/MZ196639	2019-09-20	2019	09	20	INV10269	Europe	Portugal	PT	Bragança	Bragança	Guadramil			41.9212	-6.5747	WGS84	30	Jaroslav Starý	Morphology	Molophilus (Molophilus) testaceus Lackschewitz, 1940	Animalia | Arthropoda | Insecta | Diptera | Limoniidae | Chioneinae | Molophilus | Molophilus	Animalia	Arthropoda	Insecta	Diptera	Limoniidae
bb702ec1-8b21-4819-8e26-a70267dccc34	PhysicalObject	2021-07-19	en	https://creativecommons.org/licenses/by/4.0/legalcode	Research Center in Biodiversity and Genetic Resources	37560003-ae75-43c3-95aa-48c98797aa2a	4ec2b246-f5fa-4b90-9a8d-ddafc2a3f970	4257bc94-7319-4378-b64c-77757c1250a4	CIBIO	InBIO Barcoding Initiative	DS-IBIDP02 IBI-Diptera 02	CIBIO	PreservedSpecimen	{"BOLD_ProcessID":"IBIDP811-20" | "BOLD_BINURI":"BOLD:ABZ5659" | "GenBank_Accession":"MZ196665"}	bb702ec1-8b21-4819-8e26-a70267dccc34	INV10270	Sónia Ferreira	1	Male	Adult	whole animal (ETOH) | DNA extract	in collection	http://boldsystems.org/index.php/Public_RecordView?processid=IBIDP811-20 | http://www.ncbi.nlm.nih.gov/nuccore/MZ196665	2019-09-20	2019	09	20	INV10270	Europe	Portugal	PT	Bragança	Bragança	Guadramil			41.9212	-6.5747	WGS84	30	Pjotr Oosterbroek	Morphology	Tipula (Yamatotipula) intermedia Eiroa, 1990	Animalia | Arthropoda | Insecta | Diptera | Tipulidae | Tipulinae | Tipula | Yamatotipula	Animalia	Arthropoda	Insecta	Diptera	Tipulidae
7c1fcbe2-0fa2-4283-83bd-1959fdf06e84	PhysicalObject	2021-07-19	en	https://creativecommons.org/licenses/by/4.0/legalcode	Research Center in Biodiversity and Genetic Resources	37560003-ae75-43c3-95aa-48c98797aa2a	4ec2b246-f5fa-4b90-9a8d-ddafc2a3f970	4257bc94-7319-4378-b64c-77757c1250a4	CIBIO	InBIO Barcoding Initiative	DS-IBIDP02 IBI-Diptera 02	CIBIO	PreservedSpecimen	{"BOLD_ProcessID":"IBIDP812-20" | "BOLD_BINURI":"BOLD:ABV4653" | "GenBank_Accession":"MZ196727"}	7c1fcbe2-0fa2-4283-83bd-1959fdf06e84	INV10274	Sónia Ferreira	1	Female	Adult	whole animal (ETOH) | DNA extract	in collection	http://boldsystems.org/index.php/Public_RecordView?processid=IBIDP812-20 | http://www.ncbi.nlm.nih.gov/nuccore/MZ196727	2019-09-20	2019	09	20	INV10274	Europe	Portugal	PT	Bragança	Bragança	Guadramil			41.9212	-6.5747	WGS84	30	Pjotr Oosterbroek	Morphology	Tipula (Savtshenkia) confusa van der Wulp, 1883	Animalia | Arthropoda | Insecta | Diptera | Tipulidae | Tipulinae | Tipula | Savtshenkia	Animalia	Arthropoda	Insecta	Diptera	Tipulidae
8d1c28d8-b163-4dda-b577-036f035b0230	PhysicalObject	2021-07-19	en	https://creativecommons.org/licenses/by/4.0/legalcode	Research Center in Biodiversity and Genetic Resources	37560003-ae75-43c3-95aa-48c98797aa2a	4ec2b246-f5fa-4b90-9a8d-ddafc2a3f970	4257bc94-7319-4378-b64c-77757c1250a4	CIBIO	InBIO Barcoding Initiative	DS-IBIDP02 IBI-Diptera 02	CIBIO	PreservedSpecimen	{"BOLD_ProcessID":"IBIDP815-20" | "BOLD_BINURI":"BOLD:AEC9714" | "GenBank_Accession":"MZ196623"}	8d1c28d8-b163-4dda-b577-036f035b0230	INV10280	Sónia Ferreira	1	Male	Adult	whole animal (ETOH) | DNA extract	in collection	http://boldsystems.org/index.php/Public_RecordView?processid=IBIDP815-20 | http://www.ncbi.nlm.nih.gov/nuccore/MZ196623	2019-09-20	2019	09	20	INV10280	Europe	Portugal	PT	Bragança	Bragança	Guadramil			41.9212	-6.5747	WGS84	30	Jaroslav Starý	Morphology	Limonia hercegovinae (Strobl, 1898)	Animalia | Arthropoda | Insecta | Diptera | Limoniidae | Limoniinae | Limonia	Animalia	Arthropoda	Insecta	Diptera	Limoniidae
ff1a5176-c5ac-442d-85d7-9cae1633aec4	PhysicalObject	2021-07-19	en	https://creativecommons.org/licenses/by/4.0/legalcode	Research Center in Biodiversity and Genetic Resources	37560003-ae75-43c3-95aa-48c98797aa2a	4ec2b246-f5fa-4b90-9a8d-ddafc2a3f970	4257bc94-7319-4378-b64c-77757c1250a4	CIBIO	InBIO Barcoding Initiative	DS-IBIDP02 IBI-Diptera 02	CIBIO	PreservedSpecimen	{"BOLD_ProcessID":"IBIDP816-20" | "BOLD_BINURI":"BOLD:ABA4227" | "GenBank_Accession":"MZ196580"}	ff1a5176-c5ac-442d-85d7-9cae1633aec4	INV10281	Sónia Ferreira	1	Male	Adult	whole animal (ETOH) | DNA extract	in collection	http://boldsystems.org/index.php/Public_RecordView?processid=IBIDP816-20 | http://www.ncbi.nlm.nih.gov/nuccore/MZ196580	2019-09-20	2019	09	20	INV10281	Europe	Portugal	PT	Bragança	Bragança	Guadramil			41.9212	-6.5747	WGS84	30	Jaroslav Starý	Morphology	Pseudolimnophila (Pseudolimnophila) lucorum (Meigen, 1818)	Animalia | Arthropoda | Insecta | Diptera | Limoniidae | Limnophilinae | Pseudolimnophila | Pseudolimnophila	Animalia	Arthropoda	Insecta	Diptera	Limoniidae
575e72ab-db39-4ea9-9a98-42ef1b9f667b	PhysicalObject	2021-07-19	en	https://creativecommons.org/licenses/by/4.0/legalcode	Research Center in Biodiversity and Genetic Resources	37560003-ae75-43c3-95aa-48c98797aa2a	4ec2b246-f5fa-4b90-9a8d-ddafc2a3f970	4257bc94-7319-4378-b64c-77757c1250a4	CIBIO	InBIO Barcoding Initiative	DS-IBIDP02 IBI-Diptera 02	CIBIO	PreservedSpecimen	{"BOLD_ProcessID":"IBIDP817-20" | "BOLD_BINURI":"BOLD:ABZ5659" | "GenBank_Accession":"MZ196801"}	575e72ab-db39-4ea9-9a98-42ef1b9f667b	INV10286	Sónia Ferreira	1	Male	Adult	whole animal (ETOH) | DNA extract	in collection	http://boldsystems.org/index.php/Public_RecordView?processid=IBIDP817-20 | http://www.ncbi.nlm.nih.gov/nuccore/MZ196801	2019-09-23	2019	09	23	INV10286	Europe	Portugal	PT	Bragança	Miranda do Douro	São Martinho de Angueira			41.6550	-6.3476	WGS84	30	Pjotr Oosterbroek	Morphology	Tipula (Yamatotipula) lateralis Meigen, 1804	Animalia | Arthropoda | Insecta | Diptera | Tipulidae | Tipulinae | Tipula | Yamatotipula	Animalia	Arthropoda	Insecta	Diptera	Tipulidae
575e72ab-db39-4ea9-9a98-42ef1b9f667b	PhysicalObject	2021-07-19	en	https://creativecommons.org/licenses/by/4.0/legalcode	Research Center in Biodiversity and Genetic Resources	37560003-ae75-43c3-95aa-48c98797aa2a	4ec2b246-f5fa-4b90-9a8d-ddafc2a3f970	4257bc94-7319-4378-b64c-77757c1250a4	CIBIO	InBIO Barcoding Initiative	DS-IBIDP02 IBI-Diptera 02	CIBIO	PreservedSpecimen	{"BOLD_ProcessID":"IBIDP818-20" | "BOLD_BINURI":"BOLD:ABZ5659" | "GenBank_Accession":"MZ196851"}	575e72ab-db39-4ea9-9a98-42ef1b9f667b	INV10287	Sónia Ferreira	1	Male	Adult	whole animal (ETOH) | DNA extract	in collection	http://boldsystems.org/index.php/Public_RecordView?processid=IBIDP818-20 | http://www.ncbi.nlm.nih.gov/nuccore/MZ196851	2019-09-23	2019	09	23	INV10287	Europe	Portugal	PT	Bragança	Miranda do Douro	São Martinho de Angueira			41.6550	-6.3476	WGS84	30	Pjotr Oosterbroek	Morphology	Tipula (Yamatotipula) intermedia Eiroa, 1990	Animalia | Arthropoda | Insecta | Diptera | Tipulidae | Tipulinae | Tipula | Yamatotipula	Animalia	Arthropoda	Insecta	Diptera	Tipulidae
e5332c46-e369-421d-bc8e-42672edbb982	PhysicalObject	2021-07-19	en	https://creativecommons.org/licenses/by/4.0/legalcode	Research Center in Biodiversity and Genetic Resources	37560003-ae75-43c3-95aa-48c98797aa2a	4ec2b246-f5fa-4b90-9a8d-ddafc2a3f970	4257bc94-7319-4378-b64c-77757c1250a4	CIBIO	InBIO Barcoding Initiative	DS-IBIDP02 IBI-Diptera 02	CIBIO	PreservedSpecimen	{"BOLD_ProcessID":"IBIDP819-20" | "BOLD_BINURI":"BOLD:ABW4832" | "GenBank_Accession":"MZ196805"}	e5332c46-e369-421d-bc8e-42672edbb982	INV10294	Sónia Ferreira	1	Male	Adult	whole animal (ETOH) | DNA extract	in collection	http://boldsystems.org/index.php/Public_RecordView?processid=IBIDP819-20 | http://www.ncbi.nlm.nih.gov/nuccore/MZ196805	2019-09-22	2019	09	22	INV10294	Europe	Portugal	PT	Bragança	Macedo de Cavaleiros	Balsemão			41.4691	-6.8508	WGS84	30	Jaroslav Starý	Morphology	Phylidorea (Phylidorea) ferruginea (Meigen, 1818)	Animalia | Arthropoda | Insecta | Diptera | Limoniidae | Limnophilinae | Phylidorea | Phylidorea	Animalia	Arthropoda	Insecta	Diptera	Limoniidae
79c55803-697c-4f34-899a-3e12b17d0b0b	PhysicalObject	2021-07-19	en	https://creativecommons.org/licenses/by/4.0/legalcode	Research Center in Biodiversity and Genetic Resources	37560003-ae75-43c3-95aa-48c98797aa2a	4ec2b246-f5fa-4b90-9a8d-ddafc2a3f970	4257bc94-7319-4378-b64c-77757c1250a4	CIBIO	InBIO Barcoding Initiative	DS-IBIDP02 IBI-Diptera 02	CIBIO	PreservedSpecimen	{"BOLD_ProcessID":"IBIDP820-20" | "BOLD_BINURI":"BOLD:AAG8508" | "GenBank_Accession":"MZ196581"}	79c55803-697c-4f34-899a-3e12b17d0b0b	INV10295	Sónia Ferreira	1	Male	Adult	whole animal (ETOH) | DNA extract	in collection	http://boldsystems.org/index.php/Public_RecordView?processid=IBIDP820-20 | http://www.ncbi.nlm.nih.gov/nuccore/MZ196581	2019-09-22	2019	09	22	INV10295	Europe	Portugal	PT	Bragança	Macedo de Cavaleiros	Balsemão			41.4691	-6.8508	WGS84	30	Jaroslav Starý	Morphology	Limonia nubeculosa Meigen, 1804	Animalia | Arthropoda | Insecta | Diptera | Limoniidae | Limoniinae | Limonia	Animalia	Arthropoda	Insecta	Diptera	Limoniidae
e32b8f92-714f-449c-8352-8b8817f5a883	PhysicalObject	2021-07-19	en	https://creativecommons.org/licenses/by/4.0/legalcode	Research Center in Biodiversity and Genetic Resources	37560003-ae75-43c3-95aa-48c98797aa2a	4ec2b246-f5fa-4b90-9a8d-ddafc2a3f970	4257bc94-7319-4378-b64c-77757c1250a4	CIBIO	InBIO Barcoding Initiative	DS-IBIDP02 IBI-Diptera 02	CIBIO	PreservedSpecimen	{"BOLD_ProcessID":"IBIDP823-20" | "BOLD_BINURI":"BOLD:AEC7761" | "GenBank_Accession":"MZ196827"}	e32b8f92-714f-449c-8352-8b8817f5a883	INV10298	Sónia Ferreira	1	Male	Adult	whole animal (ETOH) | DNA extract	in collection	http://boldsystems.org/index.php/Public_RecordView?processid=IBIDP823-20 | http://www.ncbi.nlm.nih.gov/nuccore/MZ196827	2019-09-22	2019	09	22	INV10298	Europe	Portugal	PT	Bragança	Macedo de Cavaleiros	Balsemão			41.4691	-6.8508	WGS84	30	Pjotr Oosterbroek	Morphology	Tipula (Acutiula) repanda Loew, 1864	Animalia | Arthropoda | Insecta | Diptera | Tipulidae | Tipulinae | Tipula | Acutiula	Animalia	Arthropoda	Insecta	Diptera	Tipulidae
d241b74b-fb12-418a-bea7-1c5e0755ac34	PhysicalObject	2021-07-19	en	https://creativecommons.org/licenses/by/4.0/legalcode	Research Center in Biodiversity and Genetic Resources	37560003-ae75-43c3-95aa-48c98797aa2a	4ec2b246-f5fa-4b90-9a8d-ddafc2a3f970	4257bc94-7319-4378-b64c-77757c1250a4	CIBIO	InBIO Barcoding Initiative	DS-IBIDP02 IBI-Diptera 02	CIBIO	PreservedSpecimen	{"BOLD_ProcessID":"IBIDP830-20" | "BOLD_BINURI":"BOLD:ACO3207" | "GenBank_Accession":"MZ196908"}	d241b74b-fb12-418a-bea7-1c5e0755ac34	INV10310	Sónia Ferreira	1	Male	Adult	whole animal (ETOH) | DNA extract	in collection	http://boldsystems.org/index.php/Public_RecordView?processid=IBIDP830-20 | http://www.ncbi.nlm.nih.gov/nuccore/MZ196908	2019-09-22	2019	09	22	INV10310	Europe	Portugal	PT	Bragança	Macedo de Cavaleiros	Balsemão			41.4691	-6.8508	WGS84	30	Jaroslav Starý	Morphology	Symplecta (Trimicra) pilipes (Fabricius, 1787)	Animalia | Arthropoda | Insecta | Diptera | Limoniidae | Chioneinae | Symplecta | Trimicra	Animalia	Arthropoda	Insecta	Diptera	Limoniidae
575e72ab-db39-4ea9-9a98-42ef1b9f667b	PhysicalObject	2021-07-19	en	https://creativecommons.org/licenses/by/4.0/legalcode	Research Center in Biodiversity and Genetic Resources	37560003-ae75-43c3-95aa-48c98797aa2a	4ec2b246-f5fa-4b90-9a8d-ddafc2a3f970	4257bc94-7319-4378-b64c-77757c1250a4	CIBIO	InBIO Barcoding Initiative	DS-IBIDP02 IBI-Diptera 02	CIBIO	PreservedSpecimen	{"BOLD_ProcessID":"IBIDP832-20" | "BOLD_BINURI":"BOLD:ABZ5659" | "GenBank_Accession":"MZ196731"}	575e72ab-db39-4ea9-9a98-42ef1b9f667b	INV10313	Sónia Ferreira	1	Male	Adult	whole animal (ETOH) | DNA extract	in collection	http://boldsystems.org/index.php/Public_RecordView?processid=IBIDP832-20 | http://www.ncbi.nlm.nih.gov/nuccore/MZ196731	2019-09-23	2019	09	23	INV10313	Europe	Portugal	PT	Bragança	Miranda do Douro	São Martinho de Angueira			41.6550	-6.3476	WGS84	30	Pjotr Oosterbroek	Morphology	Tipula (Yamatotipula) intermedia Eiroa, 1990	Animalia | Arthropoda | Insecta | Diptera | Tipulidae | Tipulinae | Tipula | Yamatotipula	Animalia	Arthropoda	Insecta	Diptera	Tipulidae
575e72ab-db39-4ea9-9a98-42ef1b9f667b	PhysicalObject	2021-07-19	en	https://creativecommons.org/licenses/by/4.0/legalcode	Research Center in Biodiversity and Genetic Resources	37560003-ae75-43c3-95aa-48c98797aa2a	4ec2b246-f5fa-4b90-9a8d-ddafc2a3f970	4257bc94-7319-4378-b64c-77757c1250a4	CIBIO	InBIO Barcoding Initiative	DS-IBIDP02 IBI-Diptera 02	CIBIO	PreservedSpecimen	{"BOLD_ProcessID":"IBIDP834-20" | "BOLD_BINURI":"BOLD:ABZ5659" | "GenBank_Accession":"MZ196879"}	575e72ab-db39-4ea9-9a98-42ef1b9f667b	INV10316	Sónia Ferreira	1	Male	Adult	whole animal (ETOH) | DNA extract	in collection	http://boldsystems.org/index.php/Public_RecordView?processid=IBIDP834-20 | http://www.ncbi.nlm.nih.gov/nuccore/MZ196879	2019-09-23	2019	09	23	INV10316	Europe	Portugal	PT	Bragança	Miranda do Douro	São Martinho de Angueira			41.6550	-6.3476	WGS84	30	Pjotr Oosterbroek	Morphology	Tipula (Yamatotipula) lateralis Meigen, 1804	Animalia | Arthropoda | Insecta | Diptera | Tipulidae | Tipulinae | Tipula | Yamatotipula	Animalia	Arthropoda	Insecta	Diptera	Tipulidae
c5fbe4db-dc5c-4d38-ac7b-7228da5a5094	PhysicalObject	2021-07-19	en	https://creativecommons.org/licenses/by/4.0/legalcode	Research Center in Biodiversity and Genetic Resources	37560003-ae75-43c3-95aa-48c98797aa2a	4ec2b246-f5fa-4b90-9a8d-ddafc2a3f970	4257bc94-7319-4378-b64c-77757c1250a4	CIBIO	InBIO Barcoding Initiative	DS-IBIDP02 IBI-Diptera 02	CIBIO	PreservedSpecimen	{"BOLD_ProcessID":"IBIDP835-20" | "BOLD_BINURI":"BOLD:ADX2493" | "GenBank_Accession":"MZ196738"}	c5fbe4db-dc5c-4d38-ac7b-7228da5a5094	INV10321	Sónia Ferreira	1	Female	Adult	whole animal (ETOH) | DNA extract	in collection	http://boldsystems.org/index.php/Public_RecordView?processid=IBIDP835-20 | http://www.ncbi.nlm.nih.gov/nuccore/MZ196738	2019-09-24	2019	09	24	INV10321	Europe	Portugal	PT	Bragança	Torre de Moncorvo	Estevais			41.2327	-7.0729	WGS84	30	Pjotr Oosterbroek	Morphology	Tipula (Tipula) mediterranea Lackschewitz, 1830	Animalia | Arthropoda | Insecta | Diptera | Tipulidae | Tipulinae | Tipula | Tipula	Animalia	Arthropoda	Insecta	Diptera	Tipulidae
0538eefc-5783-4033-9a87-c0e14b43454d	PhysicalObject	2021-07-19	en	https://creativecommons.org/licenses/by/4.0/legalcode	Research Center in Biodiversity and Genetic Resources	37560003-ae75-43c3-95aa-48c98797aa2a	4ec2b246-f5fa-4b90-9a8d-ddafc2a3f970	4257bc94-7319-4378-b64c-77757c1250a4	CIBIO	InBIO Barcoding Initiative	DS-IBIDP02 IBI-Diptera 02	CIBIO	PreservedSpecimen	{"BOLD_ProcessID":"IBIDP837-20" | "BOLD_BINURI":"BOLD:ADZ7173" | "GenBank_Accession":"MZ196619"}	0538eefc-5783-4033-9a87-c0e14b43454d	INV10332	Sónia Ferreira	1	Male	Adult	whole animal (ETOH) | DNA extract	in collection	http://boldsystems.org/index.php/Public_RecordView?processid=IBIDP837-20 | http://www.ncbi.nlm.nih.gov/nuccore/MZ196619	2019-09-25	2019	09	25	INV10332	Europe	Portugal	PT	Viana do Castelo	Caminha	Mosteiro de São João de Arga			41.8384	-8.7321	WGS84	30	Pjotr Oosterbroek	Morphology	Tipula (Tipula) paludosa (Meigen, 1830)	Animalia | Arthropoda | Insecta | Diptera | Tipulidae | Tipulinae | Tipula | Tipula	Animalia	Arthropoda	Insecta	Diptera	Tipulidae
056b1f09-1443-4fbf-994d-54c94583535d	PhysicalObject	2021-07-19	en	https://creativecommons.org/licenses/by/4.0/legalcode	Research Center in Biodiversity and Genetic Resources	37560003-ae75-43c3-95aa-48c98797aa2a	4ec2b246-f5fa-4b90-9a8d-ddafc2a3f970	4257bc94-7319-4378-b64c-77757c1250a4	CIBIO	InBIO Barcoding Initiative	DS-IBIDP02 IBI-Diptera 02	CIBIO	PreservedSpecimen	{"BOLD_ProcessID":"IBIDP838-20" | "BOLD_BINURI":"BOLD:ABV4653" | "GenBank_Accession":"MZ196590"}	056b1f09-1443-4fbf-994d-54c94583535d	INV10333	Sónia Ferreira	1	Female	Adult	whole animal (ETOH) | DNA extract	in collection	http://boldsystems.org/index.php/Public_RecordView?processid=IBIDP838-20 | http://www.ncbi.nlm.nih.gov/nuccore/MZ196590	2019-09-25	2019	09	25	INV10333	Europe	Portugal	PT	Viana do Castelo	Caminha	Mosteiro de São João de Arga			41.8384	-8.7321	WGS84	30	Pjotr Oosterbroek	Morphology	Tipula (Savtshenkia) confusa van der Wulp, 1883	Animalia | Arthropoda | Insecta | Diptera | Tipulidae | Tipulinae | Tipula | Savtshenkia	Animalia	Arthropoda	Insecta	Diptera	Tipulidae
7190e804-028c-4be2-8616-7c884d560528	PhysicalObject	2021-07-19	en	https://creativecommons.org/licenses/by/4.0/legalcode	Research Center in Biodiversity and Genetic Resources	37560003-ae75-43c3-95aa-48c98797aa2a	4ec2b246-f5fa-4b90-9a8d-ddafc2a3f970	4257bc94-7319-4378-b64c-77757c1250a4	CIBIO	InBIO Barcoding Initiative	DS-IBIDP02 IBI-Diptera 02	CIBIO	PreservedSpecimen	{"BOLD_ProcessID":"IBIDP839-20" | "BOLD_BINURI":"BOLD:AEE5290" | "GenBank_Accession":"MZ196702"}	7190e804-028c-4be2-8616-7c884d560528	INV10336	Sónia Ferreira	1	Male	Adult	whole animal (ETOH) | DNA extract	in collection	http://boldsystems.org/index.php/Public_RecordView?processid=IBIDP839-20 | http://www.ncbi.nlm.nih.gov/nuccore/MZ196702	2019-09-25	2019	09	25	INV10336	Europe	Portugal	PT	Viana do Castelo	Caminha	Mosteiro de São João de Arga			41.8384	-8.7321	WGS84	30	Jaroslav Starý	Morphology	Dicranomyia (Dicranomyia) eulaliae Geiger & Starý, 1994	Animalia | Arthropoda | Insecta | Diptera | Limoniidae | Limoniinae | Dicranomyia | Dicranomyia	Animalia	Arthropoda	Insecta	Diptera	Limoniidae
473a1bd3-6764-4c65-9a5e-7067a7712994	PhysicalObject	2021-07-19	en	https://creativecommons.org/licenses/by/4.0/legalcode	Research Center in Biodiversity and Genetic Resources	37560003-ae75-43c3-95aa-48c98797aa2a	4ec2b246-f5fa-4b90-9a8d-ddafc2a3f970	4257bc94-7319-4378-b64c-77757c1250a4	CIBIO	InBIO Barcoding Initiative	DS-IBIDP02 IBI-Diptera 02	CIBIO	PreservedSpecimen	{"BOLD_ProcessID":"IBIDP840-20" | "BOLD_BINURI":"BOLD:ABV4653" | "GenBank_Accession":"MZ196794"}	473a1bd3-6764-4c65-9a5e-7067a7712994	INV10337	Sónia Ferreira	1	Female	Adult	whole animal (ETOH) | DNA extract	in collection	http://boldsystems.org/index.php/Public_RecordView?processid=IBIDP840-20 | http://www.ncbi.nlm.nih.gov/nuccore/MZ196794	2019-09-25	2019	09	25	INV10337	Europe	Portugal	PT	Viana do Castelo	Caminha	Mosteiro de São João de Arga			41.8384	-8.7321	WGS84	30	Pjotr Oosterbroek	Morphology	Tipula (Savtshenkia) confusa van der Wulp, 1883	Animalia | Arthropoda | Insecta | Diptera | Tipulidae | Tipulinae | Tipula | Savtshenkia	Animalia	Arthropoda	Insecta	Diptera	Tipulidae
1ce6bee7-5273-4f6c-bbf3-87c731380999	PhysicalObject	2021-07-19	en	https://creativecommons.org/licenses/by/4.0/legalcode	Research Center in Biodiversity and Genetic Resources	37560003-ae75-43c3-95aa-48c98797aa2a	4ec2b246-f5fa-4b90-9a8d-ddafc2a3f970	4257bc94-7319-4378-b64c-77757c1250a4	CIBIO	InBIO Barcoding Initiative	DS-IBIDP02 IBI-Diptera 02	CIBIO	PreservedSpecimen	{"BOLD_ProcessID":"IBIDP841-20" | "BOLD_BINURI":"BOLD:AAG8508" | "GenBank_Accession":"MZ196870"}	1ce6bee7-5273-4f6c-bbf3-87c731380999	INV10340	Sónia Ferreira	1	Male	Adult	whole animal (ETOH) | DNA extract	in collection	http://boldsystems.org/index.php/Public_RecordView?processid=IBIDP841-20 | http://www.ncbi.nlm.nih.gov/nuccore/MZ196870	2019-09-25	2019	09	25	INV10340	Europe	Portugal	PT	Viana do Castelo	Caminha	Mosteiro de São João de Arga			41.8384	-8.7321	WGS84	30	Jaroslav Starý	Morphology	Limonia nubeculosa Meigen, 1804	Animalia | Arthropoda | Insecta | Diptera | Limoniidae | Limoniinae | Limonia	Animalia	Arthropoda	Insecta	Diptera	Limoniidae
3ba817b2-bd19-42f6-ada6-398c019ec900	PhysicalObject	2021-07-19	en	https://creativecommons.org/licenses/by/4.0/legalcode	Research Center in Biodiversity and Genetic Resources	37560003-ae75-43c3-95aa-48c98797aa2a	4ec2b246-f5fa-4b90-9a8d-ddafc2a3f970	4257bc94-7319-4378-b64c-77757c1250a4	CIBIO	InBIO Barcoding Initiative	DS-IBIDP02 IBI-Diptera 02	CIBIO	PreservedSpecimen	{"BOLD_ProcessID":"IBIDP842-20" | "BOLD_BINURI":"BOLD:ADZ7173" | "GenBank_Accession":"MZ196530"}	3ba817b2-bd19-42f6-ada6-398c019ec900	INV10341	Sónia Ferreira	1	Male	Adult	whole animal (ETOH) | DNA extract	in collection	http://boldsystems.org/index.php/Public_RecordView?processid=IBIDP842-20 | http://www.ncbi.nlm.nih.gov/nuccore/MZ196530	2019-09-25	2019	09	25	INV10341	Europe	Portugal	PT	Viana do Castelo	Caminha	Mosteiro de São João de Arga			41.8384	-8.7321	WGS84	30	Pjotr Oosterbroek	Morphology	Tipula (Tipula) paludosa (Meigen, 1830)	Animalia | Arthropoda | Insecta | Diptera | Tipulidae | Tipulinae | Tipula | Tipula	Animalia	Arthropoda	Insecta	Diptera	Tipulidae
60c35a38-689f-4417-bb36-e68faebbe76b	PhysicalObject	2021-07-19	en	https://creativecommons.org/licenses/by/4.0/legalcode	Research Center in Biodiversity and Genetic Resources	37560003-ae75-43c3-95aa-48c98797aa2a	4ec2b246-f5fa-4b90-9a8d-ddafc2a3f970	4257bc94-7319-4378-b64c-77757c1250a4	CIBIO	InBIO Barcoding Initiative	DS-IBIDP02 IBI-Diptera 02	CIBIO	PreservedSpecimen	{"BOLD_ProcessID":"IBIDP843-20" | "BOLD_BINURI":"BOLD:ABV4653" | "GenBank_Accession":"MZ196912"}	60c35a38-689f-4417-bb36-e68faebbe76b	INV10343	Sónia Ferreira	1	Male	Adult	whole animal (ETOH) | DNA extract	in collection	http://boldsystems.org/index.php/Public_RecordView?processid=IBIDP843-20 | http://www.ncbi.nlm.nih.gov/nuccore/MZ196912	2019-09-25	2019	09	25	INV10343	Europe	Portugal	PT	Viana do Castelo	Caminha	Mosteiro de São João de Arga			41.8384	-8.7321	WGS84	30	Pjotr Oosterbroek	Morphology	Tipula (Savtshenkia) confusa van der Wulp, 1883	Animalia | Arthropoda | Insecta | Diptera | Tipulidae | Tipulinae | Tipula | Savtshenkia	Animalia	Arthropoda	Insecta	Diptera	Tipulidae
167ffdac-f779-4712-9067-62591659f065	PhysicalObject	2021-07-19	en	https://creativecommons.org/licenses/by/4.0/legalcode	Research Center in Biodiversity and Genetic Resources	37560003-ae75-43c3-95aa-48c98797aa2a	4ec2b246-f5fa-4b90-9a8d-ddafc2a3f970	4257bc94-7319-4378-b64c-77757c1250a4	CIBIO	InBIO Barcoding Initiative	DS-IBIDP02 IBI-Diptera 02	CIBIO	PreservedSpecimen	{"BOLD_ProcessID":"IBIDP844-20" | "BOLD_BINURI":"BOLD:ABV4653" | "GenBank_Accession":"MZ196603"}	167ffdac-f779-4712-9067-62591659f065	INV10344	Sónia Ferreira	1	Male	Adult	whole animal (ETOH) | DNA extract	in collection	http://boldsystems.org/index.php/Public_RecordView?processid=IBIDP844-20 | http://www.ncbi.nlm.nih.gov/nuccore/MZ196603	2019-09-25	2019	09	25	INV10344	Europe	Portugal	PT	Viana do Castelo	Caminha	Mosteiro de São João de Arga			41.8384	-8.7321	WGS84	30	Pjotr Oosterbroek	Morphology	Tipula (Savtshenkia) confusa van der Wulp, 1883	Animalia | Arthropoda | Insecta | Diptera | Tipulidae | Tipulinae | Tipula | Savtshenkia	Animalia	Arthropoda	Insecta	Diptera	Tipulidae
b071b6ab-e032-46f8-a637-5128922b979c	PhysicalObject	2021-07-19	en	https://creativecommons.org/licenses/by/4.0/legalcode	Research Center in Biodiversity and Genetic Resources	37560003-ae75-43c3-95aa-48c98797aa2a	4ec2b246-f5fa-4b90-9a8d-ddafc2a3f970	4257bc94-7319-4378-b64c-77757c1250a4	CIBIO	InBIO Barcoding Initiative	DS-IBIDP02 IBI-Diptera 02	CIBIO	PreservedSpecimen	{"BOLD_ProcessID":"IBIDP845-20" | "BOLD_BINURI":"BOLD:AEC7677" | "GenBank_Accession":"MZ196790"}	b071b6ab-e032-46f8-a637-5128922b979c	INV10347	Sónia Ferreira	1	Male	Adult	whole animal (ETOH) | DNA extract	in collection	http://boldsystems.org/index.php/Public_RecordView?processid=IBIDP845-20 | http://www.ncbi.nlm.nih.gov/nuccore/MZ196790	2019-09-25	2019	09	25	INV10347	Europe	Portugal	PT	Viana do Castelo	Caminha	Mosteiro de São João de Arga			41.8384	-8.7321	WGS84	30	Jaroslav Starý	Morphology	Austrolimnophila (Austrolimnophila) latistyla Starý, 1977	Animalia | Arthropoda | Insecta | Diptera | Limoniidae | Limnophilinae | Austrolimnophila | Austrolimnophila	Animalia	Arthropoda	Insecta	Diptera	Limoniidae
2776b341-db52-466f-aa69-2c79ae1f94d4	PhysicalObject	2021-07-19	en	https://creativecommons.org/licenses/by/4.0/legalcode	Research Center in Biodiversity and Genetic Resources	37560003-ae75-43c3-95aa-48c98797aa2a	4ec2b246-f5fa-4b90-9a8d-ddafc2a3f970	4257bc94-7319-4378-b64c-77757c1250a4	CIBIO	InBIO Barcoding Initiative	DS-IBIDP02 IBI-Diptera 02	CIBIO	PreservedSpecimen	{"BOLD_ProcessID":"IBIDP846-20" | "BOLD_BINURI":"BOLD:ABV4653" | "GenBank_Accession":"MZ196885"}	2776b341-db52-466f-aa69-2c79ae1f94d4	INV10349	Sónia Ferreira	1	Female	Adult	whole animal (ETOH) | DNA extract	in collection	http://boldsystems.org/index.php/Public_RecordView?processid=IBIDP846-20 | http://www.ncbi.nlm.nih.gov/nuccore/MZ196885	2019-09-25	2019	09	25	INV10349	Europe	Portugal	PT	Viana do Castelo	Caminha	Mosteiro de São João de Arga			41.8384	-8.7321	WGS84	30	Pjotr Oosterbroek	Morphology	Tipula (Savtshenkia) confusa van der Wulp, 1883	Animalia | Arthropoda | Insecta | Diptera | Tipulidae | Tipulinae | Tipula | Savtshenkia	Animalia	Arthropoda	Insecta	Diptera	Tipulidae
96d36f17-0b2e-48e5-b89a-8d7c3da97d7a	PhysicalObject	2021-07-19	en	https://creativecommons.org/licenses/by/4.0/legalcode	Research Center in Biodiversity and Genetic Resources	37560003-ae75-43c3-95aa-48c98797aa2a	4ec2b246-f5fa-4b90-9a8d-ddafc2a3f970	4257bc94-7319-4378-b64c-77757c1250a4	CIBIO	InBIO Barcoding Initiative	DS-IBIDP02 IBI-Diptera 02	CIBIO	PreservedSpecimen	{"BOLD_ProcessID":"IBIDP212-19" | "BOLD_BINURI":"BOLD:ADK4356" | "GenBank_Accession":"MZ196575"}	96d36f17-0b2e-48e5-b89a-8d7c3da97d7a	INV04630	Sónia Ferreira | Vanessa Mata	1	Male	Adult	whole animal (ETOH) | DNA extract	in collection	http://boldsystems.org/index.php/Public_RecordView?processid=IBIDP212-19 | http://www.ncbi.nlm.nih.gov/nuccore/MZ196575	2017-03-31	2017	03	31	INV04630	Europe	Portugal	PT	Bragança	Figueira de Castelo Rodrigo	Ribeira do Mosteiro (Ponte da Calçada)			41.0571	-6.9063	WGS84	30	Pjotr Oosterbroek	Morphology	Tipula (Yamatotipula) lateralis Meigen, 1804	Animalia | Arthropoda | Insecta | Diptera | Tipulidae | Tipulinae | Tipula | Yamatotipula	Animalia	Arthropoda	Insecta	Diptera	Tipulidae
9323812d-d10e-4574-9a3c-48a705736a8a	PhysicalObject	2021-07-19	en	https://creativecommons.org/licenses/by/4.0/legalcode	Research Center in Biodiversity and Genetic Resources	37560003-ae75-43c3-95aa-48c98797aa2a	4ec2b246-f5fa-4b90-9a8d-ddafc2a3f970	4257bc94-7319-4378-b64c-77757c1250a4	CIBIO	InBIO Barcoding Initiative	DS-IBIDP02 IBI-Diptera 02	CIBIO	PreservedSpecimen	{"BOLD_ProcessID":"IBIDP221-19" | "BOLD_BINURI":"BOLD:ABZ5659" | "GenBank_Accession":"MZ196678"}	9323812d-d10e-4574-9a3c-48a705736a8a	INV05431	Sónia Ferreira | Vanessa Mata	1	Male	Adult	whole animal (ETOH) | DNA extract	in collection	http://boldsystems.org/index.php/Public_RecordView?processid=IBIDP221-19 | http://www.ncbi.nlm.nih.gov/nuccore/MZ196678	2017-07-25	2017	07	25	INV05431	Europe	Portugal	PT	Guarda	Seia	Central Hidroeléctrica da Ponte de Jugais			40.3846	-7.7049	WGS84	30	Pjotr Oosterbroek	Morphology	Tipula (Yamatotipula) lateralis Meigen, 1804	Animalia | Arthropoda | Insecta | Diptera | Tipulidae | Tipulinae | Tipula | Yamatotipula	Animalia	Arthropoda	Insecta	Diptera	Tipulidae
40e03d7e-d287-4d7f-ab57-62e65793d4dc	PhysicalObject	2021-07-19	en	https://creativecommons.org/licenses/by/4.0/legalcode	Research Center in Biodiversity and Genetic Resources	37560003-ae75-43c3-95aa-48c98797aa2a	4ec2b246-f5fa-4b90-9a8d-ddafc2a3f970	4257bc94-7319-4378-b64c-77757c1250a4	CIBIO	InBIO Barcoding Initiative	DS-IBIDP02 IBI-Diptera 02	CIBIO	PreservedSpecimen	{"BOLD_ProcessID":"IBIDP408-19" | "BOLD_BINURI":"BOLD:AEC9051" | "GenBank_Accession":"MZ196577"}	40e03d7e-d287-4d7f-ab57-62e65793d4dc	INV06870	Sónia Ferreira	1	Female	Adult	whole animal (ETOH) | DNA extract	in collection	http://boldsystems.org/index.php/Public_RecordView?processid=IBIDP408-19 | http://www.ncbi.nlm.nih.gov/nuccore/MZ196577	2018-09-27	2018	09	27	INV06870	Europe	Portugal	PT	Bragança	Vila Flor	Freixiel			41.3154	-7.2198	WGS84	30	Pjotr Oosterbroek	Morphology	Dicranomyia (Glochina) pauli Geiger, 1983	Animalia | Arthropoda | Insecta | Diptera | Limoniidae | Limoniinae | Dicranomyia | Glochina	Animalia	Arthropoda	Insecta	Diptera	Limoniidae
b15a3113-1e90-4251-84c0-c039caa20535	PhysicalObject	2021-07-19	en	https://creativecommons.org/licenses/by/4.0/legalcode	Research Center in Biodiversity and Genetic Resources	37560003-ae75-43c3-95aa-48c98797aa2a	4ec2b246-f5fa-4b90-9a8d-ddafc2a3f970	4257bc94-7319-4378-b64c-77757c1250a4	CIBIO	InBIO Barcoding Initiative	DS-IBIDP02 IBI-Diptera 02	CIBIO	PreservedSpecimen	{"BOLD_ProcessID":"IBIDP318-19" | "BOLD_BINURI":"BOLD:ABW4832" | "GenBank_Accession":"MZ196891"}	b15a3113-1e90-4251-84c0-c039caa20535	INV06899	Sónia Ferreira	1	Female	Adult	whole animal (ETOH) | DNA extract	in collection	http://boldsystems.org/index.php/Public_RecordView?processid=IBIDP318-19 | http://www.ncbi.nlm.nih.gov/nuccore/MZ196891	2018-09-28	2018	09	28	INV06899	Europe	Portugal	PT	Vila Real	Alijó	Carvalho, W. of Ribalonga			41.3408	-7.4926	WGS84	30	Pjotr Oosterbroek	Morphology	Phylidorea (Phylidorea) ferruginea (Meigen, 1818)	Animalia | Arthropoda | Insecta | Diptera | Limoniidae | Limnophilinae | Phylidorea | Phylidorea	Animalia	Arthropoda	Insecta	Diptera	Limoniidae
399291db-d624-49ef-ade9-b51bffc91704	PhysicalObject	2021-07-19	en	https://creativecommons.org/licenses/by/4.0/legalcode	Research Center in Biodiversity and Genetic Resources	37560003-ae75-43c3-95aa-48c98797aa2a	4ec2b246-f5fa-4b90-9a8d-ddafc2a3f970	4257bc94-7319-4378-b64c-77757c1250a4	CIBIO	InBIO Barcoding Initiative	DS-IBIDP02 IBI-Diptera 02	CIBIO	PreservedSpecimen	{"BOLD_ProcessID":"IBIDP320-19" | "BOLD_BINURI":"BOLD:AEC9051" | "GenBank_Accession":"MZ196625"}	399291db-d624-49ef-ade9-b51bffc91704	INV06967	Sónia Ferreira	1	Male	Adult	whole animal (ETOH) | DNA extract	in collection	http://boldsystems.org/index.php/Public_RecordView?processid=IBIDP320-19 | http://www.ncbi.nlm.nih.gov/nuccore/MZ196625	2018-10-04	2018	10	04	INV06967	Europe	Portugal	PT	Faro	Loulé	Fonte Benémola			37.2097	-8.0107	WGS84	30	Jaroslav Starý	Morphology	Dicranomyia (Glochina) pauli Geiger, 1983	Animalia | Arthropoda | Insecta | Diptera | Limoniidae | Limoniinae | Dicranomyia | Glochina	Animalia	Arthropoda	Insecta	Diptera	Limoniidae
0025409d-7682-4ac8-932d-2ee6d2a22bd6	PhysicalObject	2021-07-19	en	https://creativecommons.org/licenses/by/4.0/legalcode	Research Center in Biodiversity and Genetic Resources	37560003-ae75-43c3-95aa-48c98797aa2a	4ec2b246-f5fa-4b90-9a8d-ddafc2a3f970	4257bc94-7319-4378-b64c-77757c1250a4	CIBIO	InBIO Barcoding Initiative	DS-IBIDP02 IBI-Diptera 02	CIBIO	PreservedSpecimen	{"BOLD_ProcessID":"IBIDP337-19" | "BOLD_BINURI":"BOLD:AEC9051" | "GenBank_Accession":"MZ196741"}	0025409d-7682-4ac8-932d-2ee6d2a22bd6	INV07596	Sónia Ferreira	1	Male	Adult	whole animal (ETOH) | DNA extract	in collection	http://boldsystems.org/index.php/Public_RecordView?processid=IBIDP337-19 | http://www.ncbi.nlm.nih.gov/nuccore/MZ196741	2018-10-04	2018	10	04	INV07596	Europe	Portugal	PT	Faro	Loulé	Fonte Benémola			37.2097	-8.0107	WGS84	30	Jaroslav Starý	Morphology	Dicranomyia (Glochina) pauli Geiger, 1983	Animalia | Arthropoda | Insecta | Diptera | Limoniidae | Limoniinae | Dicranomyia | Glochina	Animalia	Arthropoda	Insecta	Diptera	Limoniidae
a46c239a-fc51-49b1-b3ff-f82ea3146bf4	PhysicalObject	2021-07-19	en	https://creativecommons.org/licenses/by/4.0/legalcode	Research Center in Biodiversity and Genetic Resources	37560003-ae75-43c3-95aa-48c98797aa2a	4ec2b246-f5fa-4b90-9a8d-ddafc2a3f970	4257bc94-7319-4378-b64c-77757c1250a4	CIBIO	InBIO Barcoding Initiative	DS-IBIDP02 IBI-Diptera 02	CIBIO	PreservedSpecimen	{"BOLD_ProcessID":"IBIDP414-19" | "BOLD_BINURI":"BOLD:AEC9051" | "GenBank_Accession":"MZ196739"}	a46c239a-fc51-49b1-b3ff-f82ea3146bf4	INV07772	Sónia Ferreira	1	Female	Adult	whole animal (ETOH) | DNA extract	in collection	http://boldsystems.org/index.php/Public_RecordView?processid=IBIDP414-19 | http://www.ncbi.nlm.nih.gov/nuccore/MZ196739	2018-10-07	2018	10	07	INV07772	Europe	Portugal	PT	Faro	Monchique	Monchique			37.3051	-8.5533	WGS84	30	Pjotr Oosterbroek	Morphology	Dicranomyia (Glochina) pauli Geiger, 1983	Animalia | Arthropoda | Insecta | Diptera | Limoniidae | Limoniinae | Dicranomyia | Glochina	Animalia	Arthropoda	Insecta	Diptera	Limoniidae
65787a9f-7d97-4547-8513-32a17bcf2de1	PhysicalObject	2021-07-19	en	https://creativecommons.org/licenses/by/4.0/legalcode	Research Center in Biodiversity and Genetic Resources	37560003-ae75-43c3-95aa-48c98797aa2a	4ec2b246-f5fa-4b90-9a8d-ddafc2a3f970	4257bc94-7319-4378-b64c-77757c1250a4	CIBIO	InBIO Barcoding Initiative	DS-IBIDP02 IBI-Diptera 02	CIBIO	PreservedSpecimen	{"BOLD_ProcessID":"IBIDP348-19" | "BOLD_BINURI":"BOLD:AEC9051" | "GenBank_Accession":"MZ196629"}	65787a9f-7d97-4547-8513-32a17bcf2de1	INV07809	Sónia Ferreira	1	Male	Adult	whole animal (ETOH) | DNA extract	in collection	http://boldsystems.org/index.php/Public_RecordView?processid=IBIDP348-19 | http://www.ncbi.nlm.nih.gov/nuccore/MZ196629	2018-10-08	2018	10	08	INV07809	Europe	Portugal	PT	Faro	Aljezur	Carrapateira			37.1972	-8.9069	WGS84	30	Pjotr Oosterbroek	Morphology	Dicranomyia (Glochina) pauli Geiger, 1983	Animalia | Arthropoda | Insecta | Diptera | Limoniidae | Limoniinae | Dicranomyia | Glochina	Animalia	Arthropoda	Insecta	Diptera	Limoniidae
dcb00341-c3db-4eba-a329-7ea55ee82089	PhysicalObject	2021-07-19	en	https://creativecommons.org/licenses/by/4.0/legalcode	Research Center in Biodiversity and Genetic Resources	37560003-ae75-43c3-95aa-48c98797aa2a	4ec2b246-f5fa-4b90-9a8d-ddafc2a3f970	4257bc94-7319-4378-b64c-77757c1250a4	CIBIO	InBIO Barcoding Initiative	DS-IBIDP02 IBI-Diptera 02	CIBIO	MaterialSample	{"BOLD_ProcessID":"IBIDP418-19" | "BOLD_BINURI":"BOLD:ABW9444" | "GenBank_Accession":"MZ196583"}, {SpecimenSampledInformation":"Adult"}	dcb00341-c3db-4eba-a329-7ea55ee82089	INV08122	J. Starý	1			DNA extract	voucher elsewhere	http://boldsystems.org/index.php/Public_RecordView?processid=IBIDP418-19 | http://www.ncbi.nlm.nih.gov/nuccore/MZ196583	2009-04-03	2009	04	03	INV08122	Europe	Portugal	PT	Faro	Monchique	Serra de Monchique, Caldas de Monchique, brooks	230		37.2818	-8.5546	WGS84	30	Pjotr Oosterbroek	Morphology	Pseudolimnophila (Pseudolimnophila) ebullata Starý, 1982	Animalia | Arthropoda | Insecta | Diptera | Limoniidae | Limnophilinae | Pseudolimnophila | Pseudolimnophila	Animalia	Arthropoda	Insecta	Diptera	Limoniidae
10106d40-9385-47b4-85a4-3982351196ed	PhysicalObject	2021-07-19	en	https://creativecommons.org/licenses/by/4.0/legalcode	Research Center in Biodiversity and Genetic Resources	37560003-ae75-43c3-95aa-48c98797aa2a	4ec2b246-f5fa-4b90-9a8d-ddafc2a3f970	4257bc94-7319-4378-b64c-77757c1250a4	CIBIO	InBIO Barcoding Initiative	DS-IBIDP02 IBI-Diptera 02	CIBIO	MaterialSample	{"BOLD_ProcessID":"IBIDP419-19" | "BOLD_BINURI":"BOLD:AEC6944" | "GenBank_Accession":"MZ196624"}, {SpecimenSampledInformation":"AdultMale"}	10106d40-9385-47b4-85a4-3982351196ed	INV08123	J. Starý	1			DNA extract	voucher elsewhere	http://boldsystems.org/index.php/Public_RecordView?processid=IBIDP419-19 | http://www.ncbi.nlm.nih.gov/nuccore/MZ196624	2010-04-28	2010	04	28	INV08123	Europe	Portugal	PT	Faro	Monchique	Serra de Monchique, Alcaria do Peso, brook	450	500	37.3333	-8.5667	WGS84	30	Pjotr Oosterbroek	Morphology	Helius (Helius) calviensis Edwards, 1928	Animalia | Arthropoda | Insecta | Diptera | Limoniidae | Limoniinae | Helius | Helius	Animalia	Arthropoda	Insecta	Diptera	Limoniidae
c25e8666-51db-4883-894b-46e1d848158b	PhysicalObject	2021-07-19	en	https://creativecommons.org/licenses/by/4.0/legalcode	Research Center in Biodiversity and Genetic Resources	37560003-ae75-43c3-95aa-48c98797aa2a	4ec2b246-f5fa-4b90-9a8d-ddafc2a3f970	4257bc94-7319-4378-b64c-77757c1250a4	CIBIO	InBIO Barcoding Initiative	DS-IBIDP02 IBI-Diptera 02	CIBIO	MaterialSample	{"BOLD_ProcessID":"IBIDP420-19" | "BOLD_BINURI":"BOLD:AEC9490" | "GenBank_Accession":"MZ196578"}, {SpecimenSampledInformation":"Adult"}	c25e8666-51db-4883-894b-46e1d848158b	INV08124	J. Starý	1			DNA extract	voucher elsewhere	http://boldsystems.org/index.php/Public_RecordView?processid=IBIDP420-19 | http://www.ncbi.nlm.nih.gov/nuccore/MZ196578	2009-04-01	2009	04	01	INV08124	Europe	Portugal	PT	Faro	Tavira	Tavira env., Portela (Ribeiro), Odeleite river	150		37.2964	-7.7486	WGS84	30	Pjotr Oosterbroek	Morphology	Dicranomyia (Dicranomyia) novemmaculata (Strobl, 1906)	Animalia | Arthropoda | Insecta | Diptera | Limoniidae | Limoniinae | Dicranomyia | Dicranomyia	Animalia	Arthropoda	Insecta	Diptera	Limoniidae
ad8a73da-3a9f-4e65-9cf8-c8886f5818d2	PhysicalObject	2021-07-19	en	https://creativecommons.org/licenses/by/4.0/legalcode	Research Center in Biodiversity and Genetic Resources	37560003-ae75-43c3-95aa-48c98797aa2a	4ec2b246-f5fa-4b90-9a8d-ddafc2a3f970	4257bc94-7319-4378-b64c-77757c1250a4	CIBIO	InBIO Barcoding Initiative	DS-IBIDP02 IBI-Diptera 02	CIBIO	MaterialSample	{"BOLD_ProcessID":"IBIDP421-19" | "BOLD_BINURI":"BOLD:ADN4631" | "GenBank_Accession":"MZ196840"}, {SpecimenSampledInformation":"Adult"}	ad8a73da-3a9f-4e65-9cf8-c8886f5818d2	INV08125	J. Starý	1			DNA extract	voucher elsewhere	http://boldsystems.org/index.php/Public_RecordView?processid=IBIDP421-19 | http://www.ncbi.nlm.nih.gov/nuccore/MZ196840	2009-03-30	2009	03	30	INV08125	Europe	Portugal	PT	Faro	Vila Real de Santo António	Monte Gordo, 1 km N, saltmarsh	13		37.1964	-7.4600	WGS84	30	Pjotr Oosterbroek	Morphology	Symplecta (Psiloconopa) stictica (Meigen, 1818)	Animalia | Arthropoda | Insecta | Diptera | Limoniidae | Chioneinae | Symplecta | Psiloconopa	Animalia	Arthropoda	Insecta	Diptera	Limoniidae
f2895ab0-c4b6-4df6-b2a9-bd123855c6f0	PhysicalObject	2021-07-19	en	https://creativecommons.org/licenses/by/4.0/legalcode	Research Center in Biodiversity and Genetic Resources	37560003-ae75-43c3-95aa-48c98797aa2a	4ec2b246-f5fa-4b90-9a8d-ddafc2a3f970	4257bc94-7319-4378-b64c-77757c1250a4	CIBIO	InBIO Barcoding Initiative	DS-IBIDP02 IBI-Diptera 02	CIBIO	MaterialSample	{"BOLD_ProcessID":"IBIDP422-19" | "BOLD_BINURI":"BOLD:ABU8822" | "GenBank_Accession":"MZ196691"}, {SpecimenSampledInformation":"AdultMale"}	f2895ab0-c4b6-4df6-b2a9-bd123855c6f0	INV08126	J. Starý	1			DNA extract	voucher elsewhere	http://boldsystems.org/index.php/Public_RecordView?processid=IBIDP422-19 | http://www.ncbi.nlm.nih.gov/nuccore/MZ196691	2010-04-28	2010	04	28	INV08126	Europe	Portugal	PT	Faro	Monchique	Serra de Monchique, Alcaria do Peso, brook	450	500	37.3333	-8.5667	WGS84	30	Pjotr Oosterbroek	Morphology	Achyrolimonia decemmaculata (Loew, 1873)	Animalia | Arthropoda | Insecta | Diptera | Limoniidae | Limoniinae | Achyrolimonia	Animalia	Arthropoda	Insecta	Diptera	Limoniidae
2e008513-cba7-4a0c-b9f5-26c75051a4a3	PhysicalObject	2021-07-19	en	https://creativecommons.org/licenses/by/4.0/legalcode	Research Center in Biodiversity and Genetic Resources	37560003-ae75-43c3-95aa-48c98797aa2a	4ec2b246-f5fa-4b90-9a8d-ddafc2a3f970	4257bc94-7319-4378-b64c-77757c1250a4	CIBIO	InBIO Barcoding Initiative	DS-IBIDP02 IBI-Diptera 02	CIBIO	MaterialSample	{"BOLD_ProcessID":"IBIDP423-19" | "BOLD_BINURI":"BOLD:ABV5347" | "GenBank_Accession":"MZ196882"}, {SpecimenSampledInformation":"AdultMale"}	2e008513-cba7-4a0c-b9f5-26c75051a4a3	INV08127	J. Starý	1			DNA extract	voucher elsewhere	http://boldsystems.org/index.php/Public_RecordView?processid=IBIDP423-19 | http://www.ncbi.nlm.nih.gov/nuccore/MZ196882	2010-04-29	2010	04	29	INV08127	Europe	Portugal	PT	Faro	Monchique	Monchique, 1.5 km E, brook	430		37.3167	-8.5333	WGS84	30	Pjotr Oosterbroek	Morphology	Neolimonia dumetorum (Meigen, 1804)	Animalia | Arthropoda | Insecta | Diptera | Limoniidae | Limoniinae | Neolimonia	Animalia	Arthropoda	Insecta	Diptera	Limoniidae
162dc350-f864-403e-836f-35099007f9e0	PhysicalObject	2021-07-19	en	https://creativecommons.org/licenses/by/4.0/legalcode	Research Center in Biodiversity and Genetic Resources	37560003-ae75-43c3-95aa-48c98797aa2a	4ec2b246-f5fa-4b90-9a8d-ddafc2a3f970	4257bc94-7319-4378-b64c-77757c1250a4	CIBIO	InBIO Barcoding Initiative	DS-IBIDP02 IBI-Diptera 02	CIBIO	MaterialSample	{"BOLD_ProcessID":"IBIDP425-19" | "BOLD_BINURI":"BOLD:AEC7553" | "GenBank_Accession":"MZ196826"}, {SpecimenSampledInformation":"Adult"}	162dc350-f864-403e-836f-35099007f9e0	INV08129	J. Starý	1			DNA extract	voucher elsewhere	http://boldsystems.org/index.php/Public_RecordView?processid=IBIDP425-19 | http://www.ncbi.nlm.nih.gov/nuccore/MZ196826	2010-04-28	2010	04	28	INV08129	Europe	Portugal	PT	Faro	Monchique	Serra de Monchique, Alcaria do Peso, brook	450	500	37.3333	-8.5667	WGS84	30	Pjotr Oosterbroek	Morphology	Dicranomyia (Dicranomyia) patricia Starý, 1982	Animalia | Arthropoda | Insecta | Diptera | Limoniidae | Limoniinae | Dicranomyia | Dicranomyia	Animalia	Arthropoda	Insecta	Diptera	Limoniidae
d465e3f4-5f36-46f4-935d-517f7b1086b0	PhysicalObject	2021-07-19	en	https://creativecommons.org/licenses/by/4.0/legalcode	Research Center in Biodiversity and Genetic Resources	37560003-ae75-43c3-95aa-48c98797aa2a	4ec2b246-f5fa-4b90-9a8d-ddafc2a3f970	4257bc94-7319-4378-b64c-77757c1250a4	CIBIO	InBIO Barcoding Initiative	DS-IBIDP02 IBI-Diptera 02	CIBIO	MaterialSample	{"BOLD_ProcessID":"IBIDP426-19" | "BOLD_BINURI":"BOLD:AAI1352" | "GenBank_Accession":"MZ196769"}, {SpecimenSampledInformation":"AdultMale"}	d465e3f4-5f36-46f4-935d-517f7b1086b0	INV08130	J. Starý	1			DNA extract	voucher elsewhere	http://boldsystems.org/index.php/Public_RecordView?processid=IBIDP426-19 | http://www.ncbi.nlm.nih.gov/nuccore/MZ196769	2010-04-28	2010	04	28	INV08130	Europe	Portugal	PT	Faro	Monchique	Serra de Monchique, Alcaria do Peso, brook	450	500	37.3333	-8.5667	WGS84	30	Pjotr Oosterbroek	Morphology	Dicranomyia (Dicranomyia) modesta (Meigen, 1818)	Animalia | Arthropoda | Insecta | Diptera | Limoniidae | Limoniinae | Dicranomyia | Dicranomyia	Animalia	Arthropoda	Insecta	Diptera	Limoniidae
418a5190-343a-4674-b071-f057b5b47923	PhysicalObject	2021-07-19	en	https://creativecommons.org/licenses/by/4.0/legalcode	Research Center in Biodiversity and Genetic Resources	37560003-ae75-43c3-95aa-48c98797aa2a	4ec2b246-f5fa-4b90-9a8d-ddafc2a3f970	4257bc94-7319-4378-b64c-77757c1250a4	CIBIO	InBIO Barcoding Initiative	DS-IBIDP02 IBI-Diptera 02	CIBIO	MaterialSample	{"BOLD_ProcessID":"IBIDP427-19" | "BOLD_BINURI":"BOLD:ABU9992" | "GenBank_Accession":"MZ196706"}, {SpecimenSampledInformation":"AdultMale"}	418a5190-343a-4674-b071-f057b5b47923	INV08131	J. Starý	1			DNA extract	voucher elsewhere	http://boldsystems.org/index.php/Public_RecordView?processid=IBIDP427-19 | http://www.ncbi.nlm.nih.gov/nuccore/MZ196706	2010-04-28	2010	04	28	INV08131	Europe	Portugal	PT	Faro	Portimão	Rasmalho, 1 km N, Boina river and tributary	50		37.2333	-8.5500	WGS84	30	Pjotr Oosterbroek	Morphology	Dicranomyia (Dicranomyia) chorea (Meigen, 1818)	Animalia | Arthropoda | Insecta | Diptera | Limoniidae | Limoniinae | Dicranomyia | Dicranomyia	Animalia	Arthropoda	Insecta	Diptera	Limoniidae
46d7f406-f570-4181-ab2f-148005608863	PhysicalObject	2021-07-19	en	https://creativecommons.org/licenses/by/4.0/legalcode	Research Center in Biodiversity and Genetic Resources	37560003-ae75-43c3-95aa-48c98797aa2a	4ec2b246-f5fa-4b90-9a8d-ddafc2a3f970	4257bc94-7319-4378-b64c-77757c1250a4	CIBIO	InBIO Barcoding Initiative	DS-IBIDP02 IBI-Diptera 02	CIBIO	MaterialSample	{"BOLD_ProcessID":"IBIDP428-19" | "BOLD_BINURI":"BOLD:AEC9714" | "GenBank_Accession":"MZ196903"}, {SpecimenSampledInformation":"Adult"}	46d7f406-f570-4181-ab2f-148005608863	INV08132	J. Starý	1			DNA extract	voucher elsewhere	http://boldsystems.org/index.php/Public_RecordView?processid=IBIDP428-19 | http://www.ncbi.nlm.nih.gov/nuccore/MZ196903	2009-04-03	2009	04	03	INV08132	Europe	Portugal	PT	Faro	Monchique	Serra de Monchique, Alcaria do Peso, brook	450	500	37.3333	-8.5667	WGS84	30	Pjotr Oosterbroek	Morphology	Limonia hercegovinae (Strobl, 1898)	Animalia | Arthropoda | Insecta | Diptera | Limoniidae | Limoniinae | Limonia	Animalia	Arthropoda	Insecta	Diptera	Limoniidae
77c7078e-5987-4734-a3ea-a11b2660402a	PhysicalObject	2021-07-19	en	https://creativecommons.org/licenses/by/4.0/legalcode	Research Center in Biodiversity and Genetic Resources	37560003-ae75-43c3-95aa-48c98797aa2a	4ec2b246-f5fa-4b90-9a8d-ddafc2a3f970	4257bc94-7319-4378-b64c-77757c1250a4	CIBIO	InBIO Barcoding Initiative	DS-IBIDP02 IBI-Diptera 02	CIBIO	MaterialSample	{"BOLD_ProcessID":"IBIDP429-19" | "BOLD_BINURI":"BOLD:AEC6596" | "GenBank_Accession":"MZ196917"}, {SpecimenSampledInformation":"Adult"}	77c7078e-5987-4734-a3ea-a11b2660402a	INV08133	J. Starý	1			DNA extract	voucher elsewhere	http://boldsystems.org/index.php/Public_RecordView?processid=IBIDP429-19 | http://www.ncbi.nlm.nih.gov/nuccore/MZ196917	2010-04-28	2010	04	28	INV08133	Europe	Portugal	PT	Faro	Portimão	Rasmalho, 1 km N, Boina river and tributary	50		37.2333	-8.5500	WGS84	30	Pjotr Oosterbroek	Morphology	Hexatoma (Hexatoma) obscura (Meigen, 1818)	Animalia | Arthropoda | Insecta | Diptera | Limoniidae | Limnophilinae | Hexatoma | Hexatoma	Animalia	Arthropoda	Insecta	Diptera	Limoniidae
7ad83edd-53ce-4a90-92ff-d672202e658e	PhysicalObject	2021-07-19	en	https://creativecommons.org/licenses/by/4.0/legalcode	Research Center in Biodiversity and Genetic Resources	37560003-ae75-43c3-95aa-48c98797aa2a	4ec2b246-f5fa-4b90-9a8d-ddafc2a3f970	4257bc94-7319-4378-b64c-77757c1250a4	CIBIO	InBIO Barcoding Initiative	DS-IBIDP02 IBI-Diptera 02	CIBIO	MaterialSample	{"BOLD_ProcessID":"IBIDP430-19" | "BOLD_BINURI":"BOLD:AAG8508" | "GenBank_Accession":"MZ196777"}, {SpecimenSampledInformation":"AdultFemale"}	7ad83edd-53ce-4a90-92ff-d672202e658e	INV08134	J. Starý	1			DNA extract	voucher elsewhere	http://boldsystems.org/index.php/Public_RecordView?processid=IBIDP430-19 | http://www.ncbi.nlm.nih.gov/nuccore/MZ196777	2009-04-02	2009	04	02	INV08134	Europe	Portugal	PT	Faro	Castro Marim	Azinhal env., Barreiros, 1 km S, Beliche river	75		37.2763	-7.5090	WGS84	30	Pjotr Oosterbroek	Morphology	Limonia nubeculosa Meigen, 1804	Animalia | Arthropoda | Insecta | Diptera | Limoniidae | Limoniinae | Limonia	Animalia	Arthropoda	Insecta	Diptera	Limoniidae
8b3f9238-4717-4d9a-b5ef-28f017c2655e	PhysicalObject	2021-07-19	en	https://creativecommons.org/licenses/by/4.0/legalcode	Research Center in Biodiversity and Genetic Resources	37560003-ae75-43c3-95aa-48c98797aa2a	4ec2b246-f5fa-4b90-9a8d-ddafc2a3f970	4257bc94-7319-4378-b64c-77757c1250a4	CIBIO	InBIO Barcoding Initiative	DS-IBIDP02 IBI-Diptera 02	CIBIO	MaterialSample	{"BOLD_ProcessID":"IBIDP431-19" | "BOLD_BINURI":"BOLD:ADW6546" | "GenBank_Accession":"MZ196652"}, {SpecimenSampledInformation":"Adult"}	8b3f9238-4717-4d9a-b5ef-28f017c2655e	INV08135	J. Starý	1			DNA extract	voucher elsewhere	http://boldsystems.org/index.php/Public_RecordView?processid=IBIDP431-19 | http://www.ncbi.nlm.nih.gov/nuccore/MZ196652	2009-04-03	2009	04	03	INV08135	Europe	Portugal	PT	Faro	Monchique	Serra de Monchique, Alcaria do Peso, brook	450	500	37.3333	-8.5667	WGS84	30	Pjotr Oosterbroek	Morphology	Dicranomyia (Melanolimonia) hamata Becker, 1908	Animalia | Arthropoda | Insecta | Diptera | Limoniidae | Limoniinae | Dicranomyia | Melanolimonia	Animalia	Arthropoda	Insecta	Diptera	Limoniidae
bc4141c0-3d4f-4a69-94ff-8a3c0e8a6a32	PhysicalObject	2021-07-19	en	https://creativecommons.org/licenses/by/4.0/legalcode	Research Center in Biodiversity and Genetic Resources	37560003-ae75-43c3-95aa-48c98797aa2a	4ec2b246-f5fa-4b90-9a8d-ddafc2a3f970	4257bc94-7319-4378-b64c-77757c1250a4	CIBIO	InBIO Barcoding Initiative	DS-IBIDP02 IBI-Diptera 02	CIBIO	MaterialSample	{"BOLD_ProcessID":"IBIDP432-19" | "BOLD_BINURI":"BOLD:ADZ6740" | "GenBank_Accession":"MZ196564"}, {SpecimenSampledInformation":"Adult"}	bc4141c0-3d4f-4a69-94ff-8a3c0e8a6a32	INV08136	J. Starý	1			DNA extract	voucher elsewhere	http://boldsystems.org/index.php/Public_RecordView?processid=IBIDP432-19 | http://www.ncbi.nlm.nih.gov/nuccore/MZ196564	2010-05-02	2010	05	02	INV08136	Europe	Portugal	PT	Faro	Monchique	Esgravatadouro env., nr. Caldas de Monchique	290		37.3000	-8.5167	WGS84	30	Pjotr Oosterbroek	Morphology	Paradelphomyia senilis (Haliday, 1833)	Animalia | Arthropoda | Insecta | Diptera | Limoniidae | Limnophilinae | Paradelphomyia	Animalia	Arthropoda	Insecta	Diptera	Limoniidae
40fde87d-54b7-43f2-aa86-803850e607a0	PhysicalObject	2021-07-19	en	https://creativecommons.org/licenses/by/4.0/legalcode	Research Center in Biodiversity and Genetic Resources	37560003-ae75-43c3-95aa-48c98797aa2a	4ec2b246-f5fa-4b90-9a8d-ddafc2a3f970	4257bc94-7319-4378-b64c-77757c1250a4	CIBIO	InBIO Barcoding Initiative	DS-IBIDP02 IBI-Diptera 02	CIBIO	MaterialSample	{"BOLD_ProcessID":"IBIDP433-19" | "BOLD_BINURI":"BOLD:ABW4832" | "GenBank_Accession":"MZ196720"}, {SpecimenSampledInformation":"AdultMale"}	40fde87d-54b7-43f2-aa86-803850e607a0	INV08137	J. Starý	1			DNA extract	voucher elsewhere	http://boldsystems.org/index.php/Public_RecordView?processid=IBIDP433-19 | http://www.ncbi.nlm.nih.gov/nuccore/MZ196720	2010-04-30	2010	04	30	INV08137	Europe	Portugal	PT	Faro	Vila do Bispo	Vila do Bispo, 4 km NE, Lagoa Funda, marsh	126		37.1167	-8.9000	WGS84	30	Pjotr Oosterbroek	Morphology	Phylidorea (Phylidorea) ferruginea (Meigen, 1818)	Animalia | Arthropoda | Insecta | Diptera | Limoniidae | Limnophilinae | Phylidorea | Phylidorea	Animalia	Arthropoda	Insecta	Diptera	Limoniidae
b8d2a318-84a0-41d0-a847-fbd2ca48d0c5	PhysicalObject	2021-07-19	en	https://creativecommons.org/licenses/by/4.0/legalcode	Research Center in Biodiversity and Genetic Resources	37560003-ae75-43c3-95aa-48c98797aa2a	4ec2b246-f5fa-4b90-9a8d-ddafc2a3f970	4257bc94-7319-4378-b64c-77757c1250a4	CIBIO	InBIO Barcoding Initiative	DS-IBIDP02 IBI-Diptera 02	CIBIO	MaterialSample	{"BOLD_ProcessID":"IBIDP436-19" | "BOLD_BINURI":"BOLD:ACR3244" | "GenBank_Accession":"MZ196913"}, {SpecimenSampledInformation":"Adult"}	b8d2a318-84a0-41d0-a847-fbd2ca48d0c5	INV08140	J. Starý	1			DNA extract	voucher elsewhere	http://boldsystems.org/index.php/Public_RecordView?processid=IBIDP436-19 | http://www.ncbi.nlm.nih.gov/nuccore/MZ196913	2009-04-02	2009	04	02	INV08140	Europe	Portugal	PT	Faro	Castro Marim	Azinhal env., Barreiros, 1 km S, Beliche river	75		37.2763	-7.5090	WGS84	30	Pjotr Oosterbroek	Morphology	Dicranomyia (Glochina) sericata (Meigen, 1830)	Animalia | Arthropoda | Insecta | Diptera | Limoniidae | Limoniinae | Dicranomyia | Glochina	Animalia	Arthropoda	Insecta	Diptera	Limoniidae
[truncated: 29 more rows]
[truncated: 7 more columns]
