# Supplementary material for: The InBIO Barcoding Initiative Database: DNA barcodes of Portuguese Diptera 02 - Limoniidae, Pediciidae and Tipulidae
Source: Biodivers Data J. 2021 Sep 24;9:e69841. doi: 10.3897/BDJ.9.e69841 (PMC8486732; doi:10.3897/BDJ.9.e69841)
Supplement: Supplementary material 3 — IBI- Diptera 02 library - DNA sequences [file bdj-09-e69841-s003.fas]

>IBIDP185-19|Tipula mediterranea|COI-5P|MZ196832
AACTTTATATTTCATTTTTGGAGCTTGGGCCGGTATAGTAGGAACTTCTTTAAGAATTTTAATTCGAGCAGAACTTGGTCATCCCGGGGCATTAATTGGGGATGATCAAATTTATAATGTTATTGTAACAGCTCATGCATTTATTATAATTTTTTTTATAGTTATACCTATTATAATTGGAGGATTTGGAAATTGATTAGTTCCTTTAATACTAGGAGCCCCAGATATGGCCTTTCCACGAATAAATAATATAAGTTTTTGAATACTACCCCCGTCTCTTACTCTTTTATTAGCTAGTAGTATAGTGGAAAATGGGGCTGGAACAGGTTGAACCATTTACCCCCCACTTTCTGCTGGAATTGCTCATACAGGAGCATCAGTAGATTTAGCTATTTTTTCTCTCCATTTAGCAGGAATTTCTTCTATTTTAGGAGCTGTAAATTTTATTACCACAGTTATTAATATACGATCAAGAGGAATTACATTAGACCGAATACCATTATTTGTTTGATCAGTAGTGATTACTGCTGTTTTATTACTTCTTTCTTTACCCGTTTTAGCCGGAGCTATTACAATATTATTAACAGATCGAAATTTAAATACCTCTTTTTTTGATCCTGCTGGAGGAGGAGACCCAATTTTATATCAACATTTATTT
>IBIDP189-19|Tipula parallela|COI-5P|MZ196929
TACATTATATTTTATTTTTGGAGCTTGGGCAGGAATAGTTGGAACTTCATTGAGAATTTTAATTCGGGCAGAACTTGGACATCCAGGAGCATTGATTGGAGATGATCAAATTTATAATGTTATTGTAACAGCTCATGCATTTATTATAATTTTTTTTATAGTAATACCTATTATAATTGGAGGATTTGGAAATTGATTAGTTCCATTGATACTGGGAGCACCTGATATGGCTTTTCCTCGAATAAATAATATAAGTTTTTGAATACTTCCTCCATCTTTAACTCTTTTATTAGCTAGTAGTATAGTTGAAAACGGAGCTGGAACTGGATGAACAGTTTACCCACCCCTATCTTCAGGAATTGCTCATACAGGAGCTTCAGTAGATTTGGCAATTTTTTCTCTTCATTTAGCAGGAATTTCTTCAATTTTAGGAGCTGTAAATTTTATTACTACAGTAATTAATATACGTTCAAGAGGTATTACTTTAGACCGAATACCATTATTTGTTTGATCAGTAGTAATTACTGCTGTATTACTTTTACTTTCTTTACCCGTATTAGCAGGGGCAATTACTATATTACTTACTGATCGAAATCTTAATACTTCATTTTTTGACCCTGCTGGGGGAGGAGACCCAATTCTTTATCAACATTTATTT
>IBIDP192-19|Dicranomyia didyma|COI-5P|MZ196883
TACCTTATATTTTATTTTCGGGGCTTGAGCTGGAATAGTTGGTACTTCCTTAAGAATTTTAATTCGGGCAGAATTAGGTCATCCTGGAGCTTTAATTGGAGATGATCAAATTTATAATGTAATTGTTACAGCTCATGCTTTTATTATAATTTTTTTTATAGTAATACCTATTATAATTGGGGGATTTGGTAATTGATTAGTTCCTCTAATACTAGGGGCCCCAGATATAGCTTTTCCTCGAATAAATAACATAAGTTTTTGAATACTACCCCCATCATTAACTTTATTATTAGCTAGCAGAATAGTAGAAAATGGGGCAGGAACAGGATGAACAGTTTATCCTCCTTTATCATCAGGAATTGCTCATGCCGGAGCTTCAGTTGATTTAGCTATTTTTTCACTACATTTAGCAGGTATCTCTTCAATTTTAGGAGCTGTAAATTTTATTACAACCGTAATTAATATGCGATCAACAGGAATTACTTTTGACCGAATACCTTTATTTGTTTGATCAGTAGTAATTACAGCTGTTTTACTTTTACTTTCTCTACCTGTTCTAGCTGGAGCTATTACAATACTATTAACCGATCGAAATTTAAATACATCTTTTTTTGACCCAGCTGGAGGAGGAGACCCTATTCTTTACCAACATTTATTT
>IBIDP217-19|Nephrotoma flavipalpis|COI-5P|MZ196770
TACTTTATATTTTATTTTTGGTGCTTGAGCCGGTATAATCGGAACTTCATTAAGAATCCTAATTCGAGCAGAATTAGGACATCCAGGTGCATTAATTGGAGATGACCAAATTTATAATGTTATTGTAACTGCCCATGCTTTTATTATAATTTTCTTTATAGTAATACCTATTATAATTGGAGGGTTTGGAAATTGACTAGTTCCTTTAATACTAGGAGCTCCAGATATAGCCTTTCCACGAATAAATAATATAAGTTTTTGAATACTTCCCCCTTCTTTAACACTTTTGTTAGCCAGTAGTATAGTAGAAAATGGAGCTGGTACAGGTTGAACAGTTTATCCCCCTCTGTCAGCCGGTATTGCTCATACAGGAGCCTCTGTAGATCTAGCAATTTTTTCTCTACATTTAGCTGGAATTTCTTCTATTCTAGGAGCTGTAAATTTTATTACAACTACAATTAATATACGATCTAGAGGAATTACATTAGATCGAATACCTTTATTTGTTTGATCAGTTGTAATTACTGCTATTTTATTACTTCTTTCTTTACCTGTTTTAGCTGGAGCTATTACAATGTTATTAACTGATCGAAATTTAAATACCTCATTTTTTGACCCAGCAGGTGGAGGAGACCCTATTCTTTATCAACATTTATTT
>IBIDP238-19|Nephrotoma submaculosa|COI-5P|MZ196667
TACCTTATATTTTATTTTTGGGGCTTGAGCTGGTATAATTGGAACTTCATTAAGTATTTTAATTCGGGCAGAATTAGGGCACCCCGGAGCATTAATTGGTGATGATCAAATTTATAATGTTATTGTGACTGCTCATGCTTTTATTATAATTTTTTTTATAGTTATACCTATTATAATTGGTGGATTTGGTAATTGATTAGTACCCTTAATATTAGGGGCACCTGATATAGCATTTCCCCGAATAAATAATATGAGTTTCTGAATATTACCTCCTTCTCTTACACTTTTATTAGCTAGTAGTATAGTAGAAAATGGAGCTGGTACTGGTTGAACGGTTTATCCCCCCTTATCAGCCGGTATTGCCCATACAGGAGCTTCTGTAGACTTAGCTATTTTTTCTTTACATTTAGCCGGAATTTCTTCTATTTTAGGAGCTGTAAATTTTATCACAACTACAATTAATATACGATCAAGAGGAATTACATTAGATCGAATACCTTTATTTGTTTGATCTGTTGTCATTACTGCAATTTTATTATTGCTTTCTCTTCCTGTTTTAGCTGGAGCTATTACAATACTTTTAACTGATCGAAATCTAAATACTTCATTTTTTGACCCTGCAGGAGGAGGAGACCCAATTTTATACCAACATTTATTT
>IBIDP248-19|Nephrotoma appendiculata pertenua|COI-5P|MZ196819
TACCTTATATTTTATTTTTGGTGCTTGAGCCGGTATAATCGGAACTTCACTAAGTATTTTAATTCGAGCAGAATTAGGACATCCCGGAGCATTAATTGGTGATGACCAAATTTATAATGTCATTGTAACCGCTCATGCTTTTATTATAATTTTTTTTATAGTTATACCTATTATAATTGGTGGTTTTGGAAACTGATTAGTTCCCCTAATACTAGGGGCCCCTGATATGGCCTTTCCACGAATAAATAATATAAGTTTTTGAATACTTCCCCCATCTCTTACACTTCTATTAGCCAGTAGCATAGTAGAAAATGGAGCTGGTACTGGTTGAACAGTCTATCCCCCCCTGTCAGCCGGTATTGCCCATACAGGTGCTTCTGTAGATTTAGCTATTTTTTCTTTACACTTAGCTGGAATTTCTTCTATTTTAGGAGCTGTAAATTTTATTACAACTACAATTAATATACGATCAAGTGGAATTACATTAGATCGAATACCCTTATTTGTTTGATCAGTAGTTATTACTGCAATTTTATTATTACTTTCACTCCCTGTCTTAGCTGGGGCCATTACAATACTTTTAACTGATCGAAATCTAAACACTTCATTTTTTGACCCCGCAGGAGGGGGAGACCCAATTTTATACCAACACTTATTT
>IBIDP249-19|Nephrotoma appendiculata pertenua|COI-5P|MZ196773
TACCTTATATTTTATTTTTGGTGCTTGAGCCGGTATAATCGGAACTTCACTAAGTATTTTAATTCGAGCAGAATTAGGACATCCCGGAGCATTAATTGGTGATGACCAAATTTATAATGTCATTGTAACCGCTCATGCTTTTATTATAATTTTTTTTATAGTTATACCTATTATAATTGGTGGTTTTGGAAACTGATTAGTTCCCCTAATACTAGGGGCCCCTGATATGGCCTTTCCACGAATAAATAATATAAGTTTTTGAATACTCCCCCCATCTCTTACACTTCTATTAGCCAGTAGCATAGTAGAAAATGGAGCTGGTACTGGTTGAACAGTCTATCCCCCCCTGTCAGCCGGTATTGCCCATACAGGTGCTTCTGTAGATTTAGCTATTTTTTCTTTACACTTAGCTGGAATTTCTTCTATTTTAGGAGCTGTAAATTTTATTACAACTACAATTAATATACGATCAAGTGGAATTACATTAGATCGAATACCCTTATTTGTTTGATCAGTAGTTATTACTGCAATTTTATTATTACTTTCACTCCCTGTCTTAGCTGGGGCCATTACAATACTTTTAACTGATCGAAATCTAAACACTTCATTTTTTGACCCCGCAGGAGGGGGAGACCCAATTTTATACCAACACTTATTT
>IBIDP255-19|Nephrotoma appendiculata pertenua|COI-5P|MZ196527
TACCTTATATTTTATTTTTGGTGCTTGAGCCGGTATAATCGGAACTTCACTAAGTATTTTAATTCGAGCAGAATTAGGACATCCCGGAGCATTAATTGGTGATGACCAAATTTATAATGTCATTGTAACCGCTCATGCTTTTATTATAATTTTTTTTATAGTTATACCTATTATAATTGGTGGTTTTGGAAACTGATTAGTTCCCCTAATACTAGGGGCCCCTGATATGGCCTTTCCACGAATAAATAATATAAGTTTTTGAATACTTCCCCCATCTCTTACACTTCTATTAGCCAGTAGCATAGTAGAAAATGGAGCTGGTACTGGTTGAACAGTCTATCCCCCCCTGTCAGCCGGTATTGCCCATACAGGTGCTTCTGTAGATTTAGCTATTTTTTCTTTACACTTAGCTGGAATTTCTTCTATTTTAGGAGCTGTAAATTTTATTACAACTACAATTAATATACGATCAAGTGGAATTACATTAGATCGAATACCCTTATTTGTTTGATCAGTAGTTATTACTGCAATTTTATTATTACTTTCACTCCCTGTCTTAGCTGGGGCCATTACAATACTTTTAACTGATCGAAATCTAAACACTTCATTTTTTGACCCCGCAGGAGGGGGAGACCCAATTTTATACCAACACTTATTT
>IBIDP258-19|Erioconopa diuturna|COI-5P|MZ196613
AACTCTATATTTTATTTTTGGAGCCTGAGCAGGAATAGTGGGAACTTCTTTAAGAATTTTAATTCGGGCTGAACTAGGCCACCCAGGAGCCTTAATTGGAAATGATCAAATTTATAATGTAATTGTAACAGCACATGCTTTTATTATAATTTTTTTTATAGTGATGCCCATTATAATTGGAGGGTTTGGAAATTGATTAGTCCCCTTAATGCTAGGAGCACCTGATATAGCTTTTCCCCGAATAAATAATATAAGATTTTGACTTCTCCCTCCGTCTTTGACCCTTCTTCTTGCTAGAAGTCTAGTAGAAAACGGGGCAGGAACAGGTTGAACAGTTTACCCCCCTTTATCCGCCGGAATTGCTCATGCCGGCACCTCTGTTGATCTTGCTATTTTTTCTCTACATTTAGCCGGTATTTCATCTATTTTAGGGGCTGTAAATTTTATTACAACAGTGCTTAATATACGTTCAACAGGGATTACTTTTGATCGAATACCCTTATTTGTATGAGCTGTTGTAATTACAGCAGTACTTCTTTTATTATCTCTGCCAGTATTAGCAGGAGCTATTACAATATTATTAACAGATCGAAATTTTAATACTTCATTTTTTGATCCAGCGGGAGGAGGAGATCCTATTCTTTATCAACACTTATTT
>IBIDP262-19|Nephrotoma sullingtonensis|COI-5P|MZ196668
TACCTTATATTTTATTTTTGGAGCTTGAGCTGGTATAATTGGAACTTCATTAAGTATCCTGATTCGAGCAGAATTAGGGCACCCCGGAGCATTAATTGGTGATGACCAAATTTATAATGTTATTGTAACTGCCCATGCTTTTATTATAATTTTTTTTATAGTTATGCCTATTATAATTGGTGGATTTGGAAATTGATTAGTGCCTTTAATATTAGGAGCCCCTGATATAGCATTTCCTCGAATAAATAATATAAGTTTCTGAATACTTCCTCCTTCTCTTACACTTTTATTAGCTAGTAGTATAGTAGAAAATGGAGCTGGTACTGGTTGAACAGTTTATCCCCCTCTGTCAGCTGGTATTGCCCATACAGGAGCTTCTGTTGACTTAGCTATTTTTTCTTTACATCTAGCTGGAATTTCTTCTATTTTAGGAGCTGTAAATTTTATTACAACTACAATTAATATACGATCAAGAGGAATTACACTAGACCGAATACCTTTATTTGTTTGATCAGTTGTTATTACTGCAATTTTATTATTACTTTCTCTTCCAGTTTTAGCTGGAGCCATTACAATACTTTTAACTGATCGAAATTTAAATACTTCATTTTTTGACCCTGCAGGAGGGGGAGATCCAATTTTATATCAACATTTATTT
>IBIDP264-19|Nephrotoma submaculosa|COI-5P|MZ196642
TACCTTATATTTTATTTTTGGGGCTTGAGCCGGTATAATTGGTACTTCATTAAGTATCTTAATTCGAGCAGAATTAGGACACCCTGGAGCATTAATTGGTGATGACCAAATTTATAATGTTATTGTAACTGCTCATGCTTTTATTATAATTTTTTTTATAGTAATACCTATTATAATTGGTGGATTTGGAAATTGATTAGTGCCTTTAATGTTAGGGGCTCCTGATATAGCATTTCCCCGAATAAATAATATAAGTTTTTGAATACTCCCTCCATCCCTTACACTTTTATTAGCCAGCAGTATAGTAGAAAATGGAGCTGGTACTGGTTGAACAGTTTATCCCCCCCTGTCAGCCGGTATTGCTCATACAGGAGCTTCTGTAGATTTAGCTATTTTTTCTTTACATTTAGCCGGAATTTCTTCTATTTTAGGGGCTGTAAATTTTATCACAACTACAATTAACATACGATCAAGAGGAATTACATTAGACCGAATACCTTTATTTGTTTGATCTGTTGTTATTACTGCAATTTTATTACTTCTTTCTCTACCTGTCTTAGCCGGAGCTATTACTATACTTTTAACTGATCGAAATTTAAACACCTCATTTTTTGACCCTGCCGGAGGGGGAGACCCAATTTTATACCAACATTTATTT
>IBIDP267-19|Nephrotoma appendiculata pertenua|COI-5P|MZ196724
TACCTTATATTTTATTTTTGGTGCTTGAGCCGGTATAATCGGAACTTCACTAAGTATTTTAATTCGAGCAGAATTAGGACATCCCGGAGCATTAATTGGTGATGACCAAATTTATAATGTCATTGTAACCGCTCATGCTTTTATTATAATTTTTTTTATAGTTATACCTATTATAATTGGTGGTTTTGGAAACTGATTAGTTCCCCTAATACTAGGGGCCCCTGATATGGCCTTTCCACGAATAAATAATATAAGTTTTTGAATACTTCCCCCATCTCTTACACTTCTATTAGCCAGTAGCATAGTAGAAAATGGAGCTGGTACTGGTTGAACAGTCTATCCCCCCCTGTCAGCCGGTATTGCCCATACAGGTGCTTCTGTAGATTTAGCTATTTTTTCTTTACACTTAGCTGGAATTTCTTCTATTTTAGGAGCTGTAAATTTTATTACAACTACAATTAATATACGATCAAGTGGAATTACATTAGATCGAATACCCTTATTTGTTTGATCAGTAGTTATTACTGCAATTTTATTATTACTTTCACTCCCTGTCTTAGCTGGGGCCATTACAATACTTTTAACTGATCGAAATCTAAACACTTCATTTTTTGACCCCGCAGGAGGAGGTGACCCAATTTTATACCAACACTTATTT
>IBIDP271-19|Tipula trifasciculata|COI-5P|MZ196557
TACATTATATTTTATTTTTGGAGCTTGGGCAGGAATGGTTGGAACTTCATTAAGTATTTTAATTCGAGCAGAACTAGGTCATCCAGGTGCACTAATTGGAGATGATCAAATTTATAACGTTATTGTAACAGCTCATGCATTTATTATAATTTTCTTTATAGTAATACCTATTATAATTGGAGGATTTGGAAATTGATTAGTCCCATTAATACTTGGGGCACCTGATATAGCATTTCCTCGGATAAATAATATAAGTTTTTGAATACTTCCCCCATCTTTAACCCTTTTATTAGCTAGAAGTATAGTTGAAAATGGGGCTGGAACTGGTTGAACAGTTTACCCACCATTATCTTCAGGAATTGCTCATACTGGAGCTTCAGTAGATTTGGCAATTTTTTCACTCCATTTAGCAGGAATCTCTTCAATTTTAGGAGCTGTAAATTTTATTACTACAGTAATTAATATACGTTCAAGAGGAATTACCCTAGATCGAATACCATTATTTGTTTGATCTGTAGTAATTACTGCTGTATTACTATTACTCTCTTTACCAGTATTAGCAGGAGCTATTACTATATTATTAACTGATCGAAACCTAAATACTTCATTTTTTGACCCGGCTGGAGGAGGTGATCCAATTCTTTATCAACATCTATTT
>IBIDP278-19|Tipula vernalis|COI-5P|MZ196666
TACATTATATTTTATTTTTGGAGCTTGGGCAGGTATAGTTGGAACTTCACTAAGAATTTTAATTCGAGCAGAACTTGGACATCCAGGAGCATTAATTGGTGATGACCAAATTTATAATGTAATTGTAACAGCTCATGCATTTATTATAATTTTTTTTATAGTAATACCTATTATAATTGGAGGATTTGGAAATTGATTAGTTCCATTAATACTTGGAGCACCTGATATAGCTTTTCCTCGAATAAATAATATAAGTTTTTGAATACTTCCCCCATCTCTTACTCTTTTATTAGCTAGAAGTATAGTTGAAAATGGAGCAGGGACTGGTTGAACAGTTTACCCTCCCCTATCTTCTGGGATTGCTCACACTGGAGCTTCAGTAGATTTAGCAATTTTTTCATTACATTTAGCAGGAATTTCTTCAATTTTAGGTGCTGTAAATTTTATTACTACAGTTATTAATATACGATCAAGAGGGATTACTTTAGACCGAATACCATTATTTGTTTGATCTGTAGTAATTACTGCAGTATTACTTCTTCTTTCATTACCAGTATTAGCAGGAGCAATTACTATATTACTGACTGATCGAAATTTAAATACTTCATTTTTTGACCCGGCAGGAGGAGGAGATCCAATTCTTTATCAACATTTATTT
>IBIDP286-19|Hexatoma nigra|COI-5P|MZ196814
AACATTATATTTTATTTTTGGAGCATGAGCAGGAATAGTAGGAACTTCATTAAGTGTATTAATTCGAGCTGAATTAGGACACCCAGGAGCATTAATTGGTGATGACCAAATTTATAATGTTATTGTTACTGCTCATGCTTTTGTTATAATTTTTTTTATAGTTATGCCAATTATAATTGGAGGTTTCGGAAATTGATTAGTTCCTTTAATATTAGGAGCACCTGATATAGCTTTTCCTCGAATAAATAATATAAGATTTTGATTATTACCTCCTTCTTTAACTTTATTATTAGCTAGTAGTCTAGTAGAAAATGGAGCAGGAACAGGATGAACTGTTTATCCTCCTTTAGCTTCTGGAATTGCTCATACAGGGGCTTCAGTAGATCTAGCAATTTTTTCTTTACATCTTGCAGGAGTTTCCTCTATTTTAGGTGCAGTAAATTTTATTACAACTGTTATTAATATACGATCAACAGGAATTTCTTTTGATCGTATACCTTTATTTGTTTGAGCAGTTGTCATTACTGCGGTTCTCTTATTACTATCATTACCAGTGTTAGCCGGAGCAATTACTATATTATTAACAGATCGAAATTTAAATACTTCTTTTTTTGACCCTGCAGGAGGGGGAGATCCTATTTTATACCAACATTTATTT
>IBIDP297-19|Symplecta stictica|COI-5P|MZ196807
AACTTTATATTTTATTTTCGGGGCTTGAGCAGGGATAGTGGGAACATCCCTTAGAGTTTTAATTCGAACAGAATTAGGACATCCTGGAGCTTTAATTGGAAATGATCAAATTTATAATGTAATTGTAACTGCTCATGCTTTTATCATAATTTTTTTTATAGTAATACCAATTATAATTGGAGGATTTGGAAATTGATTAGTCCCTTTAATATTAGGGGCTCCTGATATGGCTTTTCCACGAATAAATAATATAAGTTTTTGATTACTTCCACCTTCATTAACCTTATTATTGGCCAGAAGCTTAGTTGAAAATGGTGCTGGTACAGGATGAACAGTTTACCCACCTCTATCTGCAGGAATTGCTCATGCCGGAGCTTCAGTTGATTTAGCTATTTTTTCTCTACATTTAGCAGGGGTTTCTTCAATTTTAGGGGCTGTAAATTTTATTACTACAGTAATTAATATACGATCAACAGGAATTACTTTTGATCGAATACCTTTATTTGTTTGAGCTGTTGTAATTACAGCAGTATTATTATTATTATCTTTACCTGTTTTAGCGGGGGCAATTACAATACTATTAACAGATCGAAATTTTAATACTTCTTTCTTTGACCCTGCCGGAGGAGGAGATCCTATTTTATATCAACATTTATTT
>IBIDP316-19|Tipula paludosa|COI-5P|MZ196828
AACTTTATATTTCATTTTTGGGGCTTGAGCTGGCATAGTGGGAACTTCCTTAAGAATTTTAATTCGAGCAGAACTTGGCCATCCTGGGGCATTAATTGGGGATGACCAAATTTATAATGTTATTGTAACAGCTCATGCATTTATTATAATTTTTTTTATAGTTATGCCTATTATAATTGGAGGGTTTGGAAATTGATTAGTTCCTTTAATGCTAGGGGCTCCAGATATAGCTTTCCCCCGAATAAATAATATAAGTTTTTGAATATTACCTCCATCCCTTACCCTTTTATTAGCTAGTAGTATAGTGGAAAACGGGGCTGGAACAGGTTGAACCGTTTACCCACCACTCTCTGCTGGAATTGCTCATACAGGAGCATCAGTAGACCTGGCTATTTTTTCTCTTCACTTAGCGGGAATTTCTTCTATTCTAGGAGCTGTAAATTTTATTACTACAGTTATTAATATACGATCAAGAGGAATTACATTAGACCGAATACCATTATTTGTCTGATCAGTAGTAATTACTGCCGTTTTATTACTTCTATCTTTACCTGTTCTAGCTGGAGCTATTACAATATTATTAACTGATCGAAATTTAAATACCTCTTTTTTTGATCCTGCCGGGGGAGGAGACCCAATTTTATACCAACACCTATTT
>IBIDP329-19|Tipula repanda|COI-5P|MZ196892
TACACTATACTTTATTTTTGGGGCTTGGGCAGGAATAGTAGGAACTTCATTAAGAATTTTAATTCGAGCAGAACTTGGTCATCCTGGGGCATTAATTGGGGATGATCAAATTTATAATGTTATTGTAACAGCTCATGCATTTATTATAATTTTTTTTATAGTAATACCCATTATAATTGGGGGATTTGGAAACTGATTAGTTCCTTTAATGCTGGGTGCACCAGATATGGCCTTTCCACGAATAAATAATATAAGTTTTTGAATACTTCCCCCCTCTCTTACTCTTTTATTAGCTAGCAGTATAGTGGAAAATGGGGCTGGAACCGGATGAACCGTTTATCCACCCCTCTCAGCAGGCATTGCACATACTGGGGCTTCAGTAGATTTAGCAATTTTTTCATTACATTTAGCGGGAATTTCTTCAATTTTAGGAGCAGTAAATTTTATTACTACTGTAATTAATATACGATCAAGAGGAATTACCTTAGACCGAATACCTTTATTTGTTTGATCTGTTGTAATTACTGCAGTCTTATTACTACTATCGCTCCCAGTATTAGCAGGAGCCATTACCATATTATTAACAGATCGAAATCTAAATACTTCATTCTTTGACCCTGCCGGAGGAGGAGACCCTATCCTATACCAACACTTATTT
>IBIDP350-19|Dicranomyia sericata|COI-5P|MZ196537
TACTTTATATTTTATTTTTGGAGCCTGAGCTGGGATAGTAGGTACGTCTCTTAGAATTTTAATTCGAGCAGAATTAGGACACCCAGGAGCTTTAATTGGTGATGACCAAATTTATAATGTAATTGTTACAGCTCACGCTTTTATTATAATTTTTTTTATAGTTATACCTATTATAATTGGAGGATTTGGAAATTGATTAGTTCCTTTAATACTTGGAGCCCCAGATATAGCTTTTCCACGAATAAATAATATAAGTTTTTGAATACTTCCCCCATCATTAACTTTATTATTAGCTAGTAGAATAGTGGAAAATGGAGCAGGAACAGGATGAACAGTTTATCCTCCTCTTTCTTCAGGTATCGCTCATGCAGGTGCTTCAGTTGATTTAGCAATTTTTTCATTACATTTAGCAGGTATTTCATCTATTTTAGGGGCAGTAAATTTTATTACTACAGTAATTAATATACGATCAACAGGAATTACATTTGATCGAATACCATTATTTGTTTGATCAGTAGTTATTACTGCTGTTCTTCTTTTACTTTCTTTACCTGTATTAGCTGGTGCTATTACAATATTATTAACTGATCGGAATTTAAATACCTCATTTTTCGACCCTGCCGGAGGAGGTGACCCTATTCTTTACCAACACTTATTT
>IBIDP369-19|Dicranomyia affinis|COI-5P|MZ196561
TACTTTATATTTTATTTTTGGAGCTTGAGCTGGAATAGTTGGTACCTCCCTAAGAATTTTAATTCGAGCAGAATTAGGTCACCCAGGAGCTTTAATTGGTGATGATCAAATTTATAATGTAATTGTTACAGCTCATGCTTTTATTATAATTTTTTTTATAGTAATGCCTATTATAATTGGGGGATTTGGTAATTGATTAGTTCCTTTAATATTAGGGGCTCCTGATATAGCTTTCCCTCGAATAAATAATATAAGTTTTTGAATACTTCCCCCATCTTTAACTCTATTATTAGCTAGTAGAATAGTAGAAAATGGAGCAGGAACAGGATGAACAGTTTACCCTCCCCTTTCTTCGGGAATTGCTCATGCTGGAGCTTCAGTAGATTTAGCTATTTTTTCATTACACTTAGCAGGTATTTCTTCTATTTTAGGGGCAGTAAATTTTATTACAACAGTAATTAATATACGATCAACAGGAATTACTTTTGATCGGATACCTTTATTTGTTTGATCAGTAGTAATTACTGCCGTTTTACTTTTACTTTCTCTTCCTGTTTTAGCAGGAGCTATTACTATATTATTAACAGATCGAAATTTAAATACTTCTTTCTTTGACCCAGCCGGTGGGGGAGACCCTATTCTTTATCAACATTTATTT
>IBIDP392-19|Nephrotoma flavipalpis|COI-5P|MZ196606
TACTTTATATTTTATTTTTGGTGCTTGAGCCGGTATAATCGGAACTTCATTAAGAATCCTAATTCGAGCAGAATTAGGACATCCAGGTGCATTAATTGGAGATGACCAAATTTATAATGTTATTGTAACTGCCCATGCTTTTATTATAATTTTCTTTATAGTAATACCTATTATAATTGGAGGGTTTGGAAATTGACTAGTTCCTTTAATACTAGGAGCTCCAGATATAGCCTTTCCACGAATAAATAATATAAGTTTTTGAATACTTCCCCCTTCTTTAACACTTTTGTTAGCCAGTAGTATAGTAGAAAATGGAGCTGGTACAGGTTGAACAGTTTATCCCCCTCTGTCAGCCGGTATTGCTCATACAGGAGCCTCTGTAGATCTAGCAATTTTTTCTCTACATTTAGCTGGAATTTCTTCTATTCTAGGAGCTGTAAATTTTATTACAACTACAATTAATATACGATCTAGAGGAATTACATTAGATCGAATACCTTTATTTGTTTGATCAGTTGTAATTACTGCTATTTTATTACTTCTTTCTTTACCTGTTTTAGCTGGAGCTATTACAATGTTATTAACTGATCGAAATTTAAATACCTCATTTTTTGACCCAGCAGGTGGAGGAGACCCTATTCTTTATCAACATTTATTT
>IBIDP429-19|Hexatoma obscura|COI-5P|MZ196917
AACTTTATATTTTATCTTCGGAGCATGAGCAGGAATAGTGGGAACTTCACTAAGTGTTTTAATTCGAGCTGAATTAGGACATCCTGGAGCATTAATTGGTGATGACCAAATTTATAATGTTATTGTAACTGCTCATGCTTTTATTATAATTTTCTTTATAGTAATACCAATTATAATTGGAGGATTTGGAAATTGATTAGTTCCTTTAATATTAGGAGCACCCGATATAGCCTTTCCTCGAATAAATAATATAAGATTTTGATTACTACCTCCTTCTTTGACTTTATTACTAGCTAGAAGATTAGTAGAAAATGGAGCAGGAACAGGATGAACTGTTTATCCTCCTTTAGCCTCTGGAATTGCTCATACAGGAGCTTCAGTAGATTTAGCAATTTTTTCTTTACATCTTGCAGGAGTTTCTTCTATTTTAGGTGCAGTAAATTTTATTACAACTGTTATTAATATACGATCAACAGGAATTTCTTTTGACCGTATACCATTATTTGTTTGAGCAGTTGTTATTACTGCAGTTCTTTTATTATTGTCATTACCAGTATTAGCTGGAGCAATTACTATATTACTAACTGATCGAAATTTAAATACTTCTTTTTTTGACCCTGCAGGAGGAGGAGATCCAATTTTATATCAACATTTATTT
>IBIDP592-20|Limonia nubeculosa|COI-5P|MZ196831
AACTTTATATTTTATTTTTGGAGCATGATCTGGTATAGTAGGTACTTCCTTAAGTATTCTAATTCGAGCTGAATTAGGACATCCTGGAGCCTTAATTGGAGATGACCAAATTTATAATGTTATTGTTACTGCTCATGCATTTATTATGATTTTTTTTATAGTAATGCCTATTATAATTGGAGGATTCGGAAATTGATTAGTTCCTTTAATATTAGGAGCCCCTGATATAGCTTTCCCTCGAATAAATAACATAAGTTTCTGAATATTACCTCCTTCTTTAACACTTTTATTGGCTAGTAGTATAGTTGAAAACGGGGCTGGTACTGGATGAACAGTTTACCCACCATTATCCTCGGGTACAGCACATAGTGGAGCATCAGTAGATTTAGCAATTTTTTCTTTACATTTAGCTGGAATTTCATCAATTTTAGGAGCTGTAAATTTTATTACTACTGTAATTAATATGCGTGCTGCAGGAATATCTTTTGATCGAATACCTTTATTTGTTTGATCTGTAGTAATTACTGCTGTTTTATTACTTTTATCTTTACCTGTTTTAGCTGGTGCTATTACAATATTATTAACAGATCGAAATTTAAATACTTCTTTCTTTGATCCCGCAGGAGGAGGAGACCCAATTTTATATCAACATCTATTT
>IBIDP595-20|Limonia phragmitidis|COI-5P|MZ196782
TACTTTATATTTTATTTTAGGAGCTTGATCAGGAATAGTTGGTACTTCCCTAAGAATTCTAATTCGAGCTGAATTAGGACACCCAGGAGCTTTAATTGGAGATGATCAAATTTATAATGTAATTGTTACAGCTCATGCTTTCATTATAATTTTTTTTATAGTTATACCTATTATAATTGGGGGATTCGGAAATTGGCTAGTTCCATTAATACTTGGAGCCCCTGATATAGCTTTTCCTCGAATAAATAATATAAGATTTTGAATACTACCTCCTTCTTTAACCCTTTTATTAGCGAGTAGAATAGTAGAAGCTGGAGTAGGGACTGGTTGAACAGTTTACCCACCGCTATCCTCAGGGATTGCTCATGGAGGGGCTTCTGTAGACTTAGCTATTTTTTCACTTCATTTAGCAGGGATTTCTTCGATTTTAGGGGCTGTAAATTTTATTACAACTGTTATTAATATACGATCAGCAGGAATATCTTTTGACCGTATACCTTTATTTGTATGATCAGTTGTAATTACTGCTGTATTATTACTATTATCTTTACCTGTTTTAGCCGGAGCTATTACAATATTATTAACAGATCGAAATTTAAATACCTCATTTTTTGATCCAGCGGGAGGAGGAGACCCAATTCTTTACCAACATTTATTT
>IBIDP600-20|Limonia phragmitidis|COI-5P|MZ196775
TACTTTATATTTTATTTTAGGAGCTTGATCAGGAATAGTTGGTACTTCCCTAAGAATTCTAATTCGAGCTGAATTAGGACACCCAGGAGCTTTAATTGGAGATGATCAAATTTATAATGTAATTGTTACAGCTCATGCTTTCATTATAATTTTTTTTATAGTTATACCTATTATAATTGGGGGATTCGGAAATTGGCTAGTTCCATTAATACTTGGAGCCCCTGATATAGCTTTTCCTCGAATAAATAATATAAGATTTTGAATACTACCTCCTTCTTTAACCCTTTTATTAGCGAGTAGAATAGTAGAAGCTGGAGTAGGGACTGGTTGAACAGTTTACCCGCCGCTATCCTCAGGGATTGCTCATGGAGGGGCTTCTGTAGACTTAGCTATTTTTTCACTTCATTTAGCAGGGATTTCTTCGATTTTAGGGGCTGTAAATTTTATTACAACTGTTATTAATATACGATCAGCAGGAATATCTTTTGACCGTATACCTTTATTTGTATGATCAGTTGTAATTACTGCTGTATTATTACTATTATCTTTACCTGTTTTAGCCGGAGCTATTACAATATTATTAACAGATCGAAATTTAAATACCTCATTTTTTGATCCAGCGGGAGGAGGAGACCCAATTCTTTACCAACATTTATTT
>IBIDP602-20|Tipula oleracea|COI-5P|MZ196658
AACTTTATATTTCATTTTTGGAGCTTGGGCCGGTATAGTAGGAACTTCTTTAAGAATTTTAATTCGAGCAGAACTTGGTCATCCTGGGGCATTAATTGGGGATGACCAAATTTATAATGTTATTGTAACAGCTCATGCATTTATTATAATTTTTTTTATAGTTATACCTATTATAATTGGAGGATTTGGAAATTGATTAGTCCCTTTAATACTAGGAGCCCCAGATATGGCTTTTCCACGAATAAATAATATGAGTTTTTGGATATTACCCCCATCCCTTACTCTTTTATTAGCTAGTAGTATAGTGGAAAATGGAGCTGGAACAGGTTGAACCGTTTACCCTCCACTTTCTGCTGGAATTGCTCATACAGGAGCATCAGTAGATCTAGCTATTTTTTCTCTTCATTTAGCAGGAATTTCCTCTATTTTAGGAGCTGTAAATTTTATTACTACAGTTATTAATATACGATCAAGAGGAATTACATTAGATCGAATACCATTATTTGTTTGATCAGTAGTGATTACTGCTGTTTTATTACTTCTTTCTTTACCTGTTTTAGCCGGAGCTATTACAATATTATTAACAGACCGAAATTTAAATACCTCTTTTTTTGACCCTGCTGGAGGAGGAGATCCAATTTTATACCAACATTTATTT
>IBIDP614-20|Dicranoptycha fuscescens|COI-5P|MZ196824
AACTTTATATTTTATTTTCGGGGCCTGATCTGGAATAGTGGGAACTTCATTAAGAATACTTATTCGAGCCGAATTAGGGCACCCTGGAGCATTAATTGGGGATGACCAAATTTATAACGTAATTGTTACAGCCCATGCTTTTATTATAATTTTTTTTATAGTTATACCTATTATAATTGGAGGATTTGGTAATTGACTTGTCCCTTTAATACTAGGAGCCCCCGATATAGCTTTTCCACGAATAAATAATATAAGTTTTTGATTGCTCCCCCCATCTTTAACTTTATTATTAGTAAGTAGTCTAGTAGAGGCAGGAGCAGGAACCGGATGAACAGTATACCCCCCATTATCAGCTAATATCGCCCATACTGGGGCCTCTGTTGATTTAGCAATTTTTTCTTTACACTTAGCTGGAATTTCTTCAATTTTAGGGGCAGTAAATTTTATTACTACTGTAATTAATATGCGAACTACTGGAATTTCTTTTGATCGCATGCCTTTATTTGTATGATCAGTTGTAATTACAGCTGTTCTTTTACTTTTATCTTTACCGGTATTAGCCGGGGCAATTACAATATTATTAACTGACCGAAACCTAAATACATCTTTCTTCGACCCTGCCGGAGGGGGAGACCCTATTCTTTATCAACATTTATTC
>IBIDP616-20|Nephrotoma submaculosa|COI-5P|MZ196887
TACCTTATATTTTATTTTTGGGGCTTGAGCCGGTATAATTGGTACTTCATTAAGTATCTTAATTCGAGCAGAATTAGGGCACCCTGGAGCATTAATTGGTGATGACCAAATTTATAATGTTATTGTAACTGCTCATGCTTTTATTATAATTTTTTTTATAGTAATACCTATTATAATTGGTGGATTTGGAAATTGATTAGTGCCTTTAATGTTAGGGGCTCCTGATATAGCATTTCCCCGAATAAATAATATAAGTTTTTGAATACTCCCCCCATCTCTTACACTTTTATTAGCCAGCAGTATAGTAGAAAATGGAGCTGGTACTGGTTGAACAGTTTATCCCCCCCTGTCAGCTGGTATTGCCCATACAGGAGCTTCTGTAGATTTAGCTATTTTTTCTTTACATTTAGCCGGAATTTCTTCTATTTTAGGGGCTGTAAATTTTATTACAACTACAATTAATATACGATCAAGAGGAATTACATTAGACCGAATACCTTTATTTGTTTGATCTGTTGTTATTACTGCAATTTTATTACTTCTTTCTCTACCTGTCTTAGCTGGAGCTATTACTATACTTTTAACTGATCGAAATTTAAATACCTCATTTTTTGACCCTGCCGGAGGAGGAGACCCAATTTTATACCAACATTTATTT
>IBIDP624-20|Austrolimnophila latistyla|COI-5P|MZ196809
AACATTATATTTTATTTTTGGAGCTTGAGCAGGAATAGTGGGAACTTCATTAAGTTTATTGATTCGAGCAGAATTAGGGCACCCAGGAGCATTAATTGGCGATGATCAAATTTATAATGTAATTGTCACTGCACATGCATTTGTAATAATTTTTTTTATAGTTATGCCTATTATAATTGGGGGATTCGGAAACTGACTTGTCCCTCTTATACTAGGAGCCCCCGACATAGCTTTTCCCCGAATAAATAATATAAGTTTTTGAATATTACCTCCTTCTTTAACATTACTGTTAGCCAGAAGTATGGTGGAAAATGGGGCCGGAACAGGTTGAACTGTATACCCCCCCCTATCTTCTGGAATTGCCCATGCCGGGGCTTCTGTTGATTTAGCTATTTTTTCTCTACATTTAGCAGGAATCTCATCTATTTTAGGAGCAGTAAATTTTATTACCACTGTTATTAATATGCGATCATCAGGTATTACTTTTGATCGCATACCTTTATTTGTTTGATCTGTTGTAATTACAGCTGTTTTACTACTTTTATCTTTGCCAGTTTTAGCCGGAGCTATTACTATATTATTAACTGATCGAAATTTAAATACATCTTTTTTTGACCCCGCTGGAGGAGGAGATCCTATTTTATACCAACATTTATTT
>IBIDP627-20|Neolimonia dumetorum|COI-5P|MZ196597
TACTTTATATTTCATTTTAGGAGCTTGAGCAGGAATAGTAGGAACTTCTTTAAGTATCTTAATTCGAGCCGAATTAGGGCACTCAGGAGCTTTAATTGGAGATGATCAAATTTATAATGTAATTGTTACAGCTCATGCTTTTATTATAATTTTTTTTATAGTAATACCTATTATAATTGGAGGATTCGGAAATTGATTAGTTCCTTTAATACTAGGTGCTCCAGATATAGCTTTTCCTCGAATAAATAATATAAGTTTTTGAATATTACCCCCTTCATTAACTTTACTATTGACTAGAAGAATAATTGAAACTGGAGCAGGAACAGGATGAACAGTATACCCCCCCTTATCCTCTGGTATTGCTCACGCAGGAGCTTCTGTAGATTTAGCAATTTTTTCCCTTCATTTAGCAGGAATTTCCTCTATTCTTGGAGCAGTAAACTTTATTACTACTGTAATCAATATACGATCAACAGGAATTACTTTTGATCGGATACCTTTATTTGTTTGATCAGTAGTAATTACTGCTATTTTACTATTATTATCTTTACCTGTATTAGCTGGAGCTATTACTATATTATTAACTGATCGAAATTTAAATACATCTTTTTTTGATCCTGCTGGGGGAGGAGATCCAATTTTATACCAACATTTATTC
>IBIDP630-20|Austrolimnophila latistyla|COI-5P|MZ196732
AACATTATATTTTATTTTTGGAGCTTGAGCAGGAATAGTGGGAACTTCATTAAGTTTATTGATTCGAGCAGAATTAGGGCACCCAGGAGCATTAATTGGCGATGATCAAATTTATAATGTAATTGTCACTGCACATGCATTTGTAATAATTTTTTTTATAGTTATGCCTATTATAATTGGGGGATTCGGGAACTGACTTGTCCCTCTTATACTAGGAGCCCCCGACATAGCTTTTCCCCGAATAAATAATATAAGTTTTTGAATATTACCTCCTTCTTTAACATTACTGTTAGCCAGAAGTATAGTGGAAAATGGGGCCGGAACAGGTTGAACTGTATACCCCCCCCTATCTTCTGGAATTGCCCATGCCGGGGCTTCTGTTGATTTAGCTATTTTTTCTCTACATTTAGCAGGAATCTCATCTATTTTAGGAGCAGTAAATTTTATTACCACTGTTATTAATATGCGATCATCAGGTATTACTTTTGATCGCATACCTTTATTTGTTTGATCTGTTGTAATTACAGCTGTTTTACTACTTTTATCTTTGCCAGTTTTAGCCGGAGCTATTACTATATTATTAACTGATCGAAATTTAAATACATCTTTTTTTGACCCCGCTGGAGGAGGAGATCCTATTTTATACCAACATTTATTT
>IBIDP636-20|Symplecta pilipes|COI-5P|MZ196601
AACATTATATTTTATTTTCGGGGCTTGAGCCGGAATAGTAGGAACTTCCTTAAGAGTTTTAATTCGAACAGAATTAGGACACCCTGGAGCCTTAATTGGAAATGACCAAATTTATAATGTAATTGTAACTGCCCATGCTTTTATTATAATTTTTTTTATAGTAATACCTATTATAATTGGGGGATTTGGAAATTGATTAGTTCCTTTAATATTAGGAGCTCCTGATATAGCTTTCCCTCGAATAAATAATATAAGATTCTGGCTACTTCCGCCTTCATTAACATTATTATTAGCTAGTAGTCTAGTTGAAAACGGAGCTGGGACAGGATGAACAGTTTACCCCCCCTTATCAGCCGGAATTGCCCATGCAGGAGCATCAGTTGATTTAGCAATTTTTTCTTTACACTTAGCCGGAGTTTCCTCAATTTTAGGAGCAGTAAATTTTATTACAACAGTAATTAATATACGATCCACTGGGATTACCTTTGACCGAATACCTTTATTTGTGTGGGCTGTTGTAATTACAGCAGTTTTATTACTTTTATCTTTACCTGTATTAGCTGGAGCTATTACAATATTATTAACAGATCGAAATTTTAATACTTCTTTTTTTGATCCTGCTGGAGGAGGAGATCCTATTTTATATCAACATTTATTT
>IBIDP637-20|Symplecta pilipes|COI-5P|MZ196804
AACATTATATTTTATTTTCGGGGCTTGAGCCGGAATAGTAGGAACTTCCTTAAGAGTTTTAATTCGAACAGAATTAGGACACCCTGGAGCCTTAATTGGAAATGACCAAATTTATAATGTAATTGTAACTGCCCATGCTTTTATTATAATTTTTTTTATAGTAATACCTATTATAATTGGGGGATTTGGAAATTGATTAGTTCCTTTAATATTAGGAGCTCCTGATATAGCTTTCCCTCGAATAAATAATATAAGATTCTGGCTACTTCCGCCTTCATTAACATTATTATTAGCTAGTAGTCTAGTTGAAAACGGAGCTGGGACAGGATGAACAGTTTACCCCCCCTTATCAGCCGGAATTGCCCATGCAGGAGCATCAGTTGATTTAGCAATTTTTTCTTTACACTTAGCCGGAGTTTCCTCAATTTTAGGAGCAGTAAATTTTATTACAACAGTAATTAATATACGATCCACTGGGATTACCTTTGACCGAATACCTTTATTTGTGTGGGCTGTTGTAATTACAGCAGTTTTATTACTTTTATCTTTACCTGTATTAGCTGGAGCTATTACAATATTATTAACAGATCGAAATTTTAATACTTCTTTTTTTGATCCTGCTGGAGGAGGAGATCCTATTTTATATCAACATTTATTT
>IBIDP647-20|Neolimonia dumetorum|COI-5P|MZ196753
TACTTTATATTTCATTTTAGGAGCTTGAGCAGGAATAGTAGGAACTTCTTTAAGTATCTTAATTCGAGCCGAATTAGGGCACTCAGGAGCTTTAATTGGAGATGATCAAATTTATAATGTAATTGTTACAGCTCATGCTTTTATTATAATTTTTTTTATAGTAATACCTATTATAATTGGAGGATTCGGAAATTGATTAGTTCCTTTAATACTAGGTGCTCCAGATATAGCTTTTCCTCGAATAAATAATATAAGTTTTTGAATATTACCCCCTTCATTAACTTTACTATTGACTAGAAGAATAATTGAAACTGGAGCAGGAACAGGATGAACAGTATACCCCCCCTTATCCTCTGGTATTGCTCACGCAGGAGCTTCTGTAGATTTAGCAATTTTTTCCCTTCATTTAGCAGGAATTTCCTCTATTCTTGGAGCAGTAAACTTTATTACTACTGTAATCAATATACGATCAACAGGAATTACTTTTGATCGGATACCTTTATTTGTTTGATCAGTAGTAATTACTGCTATTTTACTATTATTATCTTTGCCTGTATTAGCTGGAGCTATTACTATATTATTAACTGATCGAAATTTAAATACATCTTTTTTTGATCCTGCTGGGGGAGGAGATCCAATTTTATACCAACATTTATTC
>IBIDP655-20|Limonia nubeculosa|COI-5P|MZ196648
AACTTTATATTTTATTTTTGGAGCATGATCTGGTATAGTAGGTACTTCCTTAAGTATTCTAATTCGAGCTGAATTAGGACATCCTGGAGCCTTAATTGGAGATGACCAAATTTATAATGTTATTGTTACTGCTCATGCATTTATTATGATTTTTTTTATAGTAATGCCTATTATAATTGGAGGATTCGGAAATTGATTAGTTCCTTTAATATTAGGAGCCCCTGATATAGCTTTCCCTCGAATAAATAACATAAGTTTCTGAATATTACCTCCTTCTTTAACACTTTTATTGGCTAGTAGTATAGTTGAAAACGGGGCTGGTACTGGATGAACAGTTTACCCACCATTATCCTCGGGTACAGCACATAGTGGAGCATCAGTAGATTTAGCAATTTTTTCTTTACATTTAGCTGGAATTTCATCAATTTTAGGAGCTGTAAATTTTATTACTACTGTAATTAATATGCGTGCTGCAGGAATATCTTTTGATCGAATACCTTTATTTGTTTGATCTGTAGTAATTACTGCTGTTTTATTACTTTTATCTTTACCTGTTTTAGCTGGTGCTATTACAATATTATTAACAGATCGAAATTTAAATACTTCTTTCTTTGATCCCGCAGGAGGAGGAGACCCAATTTTATATCAACATCTATTT
>IBIDP658-20|Limonia nubeculosa|COI-5P|MZ196696
AACTTTATACTTTATTTTTGGAGCATGATCTGGTATAGTAGGTACTTCCTTAAGTATTCTAATTCGAGCTGAATTAGGACATCCTGGAGCCTTAATTGGAGATGACCAAATTTATAATGTTATTGTTACTGCTCATGCATTTATTATGATTTTTTTTATAGTAATGCCTATTATAATTGGAGGATTCGGAAATTGATTAGTTCCTTTAATATTAGGAGCCCCTGATATAGCTTTCCCTCGAATAAATAACATAAGTTTCTGAATATTACCTCCTTCTTTAACACTTTTATTGGCTAGTAGTATAGTTGAAAACGGGGCTGGTACTGGATGAACAGTTTACCCACCATTATCCTCGGGTACAGCACATAGTGGAGCATCAGTAGATTTAGCAATTTTTTCTTTACATTTAGCTGGAATTTCATCAATTTTAGGAGCTGTAAATTTTATTACTACTGTAATTAATATGCGTGCTGCAGGAATATCTTTTGATCGAATACCTTTATTTGTATGATCTGTAGTAATTACTGCTGTTTTATTACTTTTATCTTTACCTGTTTTAGCTGGTGCTATTACAATATTATTAACAGATCGAAATTTAAATACTTCTTTCTTTGATCCCGCAGGAGGAGGAGACCCAATTTTATATCAACATCTATTT
>IBIDP660-20|Nephrotoma guestfalica|COI-5P|MZ196895
TACTTTATATTTTATTTTTGGTGCTTGAGCCGGTATAATCGGCACTTCACTAAGAATCCTTATTCGAGCTGAATTAGGACATCCTGGAGCATTAATTGGTGATGATCAAATTTACAATGTCATCGTAACTGCCCATGCTTTCATTATAATTTTTTTTATAGTTATACCTATTATAATTGGGGGATTCGGAAATTGATTAGTCCCTTTAATATTGGGGGCTCCTGACATAGCATTCCCCCGAATAAATAATATAAGTTTCTGAATACTGCCTCCTTCTCTTACTCTTTTATTAGCCAGTAGTATAGTAGAAAATGGGGCCGGTACAGGTTGAACAGTTTATCCCCCCCTGTCAGCCAGAATCGCCCATACAGGCGCCTCTGTGGATTTAGCAATTTTTTCATTACACTTAGCTGGAATTTCTTCTATTTTAGGAGCTGTAAATTTTATTACTACTACTATCAATATACGATCTAGAGGAATTACCTTAGACCGTATACCTTTATTTGTTTGATCTGTAGTTATTACAGCAATTTTATTATTACTCTCATTACCTGTTTTAGCGGGAGCCATTACAATACTTTTAACTGACCGAAATTTAAATACCTCATTTTTCGACCCTGCAGGAGGAGGTGACCCTATTTTATACCAACATTTATTT
>IBIDP661-20|Tipula oleracea|COI-5P|MZ196688
AACTTTATATTTCATTTTTGGAGCTTGGGCCGGTATAGTAGGAACTTCTTTAAGAATTTTAATTCGAGCAGAACTTGGTCATCCTGGGGCATTAATTGGGGATGACCAAATTTATAATGTTATTGTAACAGCTCATGCATTTATTATAATTTTTTTTATAGTTATACCTATTATAATTGGAGGATTTGGAAATTGATTAGTCCCTTTAATACTGGGAGCCCCAGATATGGCTTTTCCACGAATAAATAATATGAGTTTTTGGATATTACCCCCATCCCTTACTCTTTTATTAGCTAGTAGTATAGTGGAAAATGGAGCTGGAACAGGTTGAACCGTTTACCCCCCACTTTCTGCTGGAATTGCTCATACAGGAGCATCAGTAGATCTAGCTATTTTTTCTCTTCATTTAGCAGGAATTTCCTCTATTTTAGGAGCTGTAAATTTTATTACTACAGTTATTAATATACGATCAAGAGGAATTACATTAGATCGAATACCATTATTTGTTTGATCAGTAGTGATTACTGCTGTTTTATTACTTCTTTCTTTACCTGTTTTAGCCGGAGCTATTACAATATTATTAACAGACCGAAATTTAAATACCTCTTTTTTTGACCCTGCTGGAGGAGGAGACCCGATTTTATACCAACATTTATTT
>IBIDP664-20|Tipula oleracea|COI-5P|MZ196793
AACTTTATATTTCATTTTTGGAGCTTGGGCCGGTATAGTAGGAACTTCTTTAAGAATTTTAATTCGAGCAGAACTTGGTCATCCTGGGGCATTAATTGGGGATGACCAAATTTATAATGTTATTGTAACAGCTCATGCATTTATTATAATTTTTTTTATAGTTATACCTATTATAATTGGAGGATTTGGAAATTGATTAGTCCCTTTAATACTGGGAGCCCCAGATATGGCTTTTCCACGAATAAATAATATGAGTTTTTGGATATTACCCCCATCCCTTACTCTTTTATTAGCTAGTAGTATAGTGGAAAATGGAGCTGGAACAGGTTGAACCGTTTACCCCCCACTTTCTGCTGGAATTGCTCATACAGGAGCATCAGTAGATCTAGCTATTTTTTCTCTTCATTTAGCAGGAATTTCCTCTATTTTAGGAGCTGTAAATTTTATTACTACAGTTATTAATATACGATCAAGAGGAATTACATTAGATCGAATACCATTATTTGTTTGATCAGTAGTGATTACTGCTGTTTTATTACTTCTTTCTTTACCTGTTTTAGCCGGAGCTATTACAATATTATTAACAGACCGAAATTTAAATACCTCTTTTTTTGACCCTGCTGGAGGAGGAGACCCAATTTTATACCAACATTTATTT
>IBIDP673-20|Tipula trigona|COI-5P|MZ196818
TACATTATATTTTATTTTTGGAGCTTGGGCAGGAATAGTTGGAACTTCATTAAGAATTTTAATTCGAGCAGAACTTGGACATCCAGGAGCACTAATTGGTGATGACCAAATTTATAATGTTATTGTAACAGCTCATGCATTCATTATAATTTTCTTTATAGTAATACCTATTATAATTGGAGGATTTGGAAATTGATTGGTTCCATTAATACTAGGAGCACCTGATATGGCTTTCCCTCGAATAAATAATATAAGTTTTTGAATATTACCTCCATCTCTTACTCTTTTATTAGCTAGAAGTATAGTTGAAAATGGAGCAGGAACTGGATGAACAGTTTATCCCCCTTTATCTTCAGGAATTGCTCATACTGGAGCTTCAGTAGATTTAGCAATTTTTTCACTTCATTTAGCAGGAATTTCTTCAATTTTAGGAGCTGTAAATTTTATTACTACAGTTATTAATATACGTTCAAGAGGAATTACTCTAGATCGAATACCATTATTTGTTTGATCTGTAGTAATTACTGCAGTATTACTTTTACTTTCTTTACCTGTATTAGCAGGAGCAATTACAATATTATTAACAGATCGAAACTTAAATACTTCATTTTTTGATCCTGCTGGTGGAGGAGATCCAATTCTTTACCAACATCTATTC
>IBIDP675-20|Tipula trigona|COI-5P|MZ196791
TACATTATATTTTATTTTTGGAGCTTGGGCAGGAATAGTTGGAACTTCATTAAGAATTTTAATTCGAGCAGAACTTGGACATCCAGGAGCACTAATTGGTGATGACCAAATTTATAATGTTATTGTAACAGCTCATGCATTCATTATAATTTTCTTTATAGTAATACCTATTATAATTGGAGGATTTGGAAATTGATTGGTTCCATTAATACTAGGAGCACCTGATATGGCTTTCCCTCGAATAAATAATATAAGTTTTTGAATATTACCTCCATCTCTTACTCTTTTATTAGCTAGAAGTATAGTTGAAAATGGAGCAGGAACTGGATGAACAGTTTATCCCCCTTTATCTTCAGGAATTGCTCATACTGGAGCTTCAGTAGATTTAGCAATTTTTTCACTTCATTTAGCAGGAATTTCTTCAATTTTAGGAGCTGTAAATTTTATTACTACAGTTATTAATATACGTTCAAGAGGAATTACTCTAGATCGAATACCATTATTTGTTTGATCTGTAGTAATTACTGCAGTATTACTTTTACTTTCTTTACCTGTATTAGCAGGAGCAATTACAATATTATTAACAGATCGAAACTTAAATACTTCATTTTTTGATCCTGCTGGTGGAGGAGATCCAATTCTTTACCAACATCTATTC
>IBIDP678-20|Tipula fabiola|COI-5P|MZ196723
CACATTATATTTTATTTTTGGGGCTTGAGCAGGAATAGTAGGAACCTCATTAAGAATTTTAATTCGAGCTGAACTTGGACATCCCGGGGCATTAATTGGTGATGATCAAATTTATAATGTTATTGTAACAGCTCATGCATTTATTATAATTTTTTTTATAGTTATACCTATTATAATTGGGGGATTTGGGAATTGATTAGTTCCTTTAATATTAGGTGCTCCTGATATAGCATTTCCTCGAATAAATAATATAAGTTTTTGAATACTTCCCCCTTCTCTAACCCTTTTATTAGCTAGTAGAATAGTTGAAAACGGGGCTGGGACAGGTTGAACTGTCTACCCCCCGCTTTCTTCCGGAATTGCTCATACTGGGGCTTCAGTAGATTTAGCAATTTTCTCCCTTCATTTAGCTGGGATTTCTTCAATTTTAGGCGCAGTAAATTTCATTACTACAGTTATTAATATACGATCAAGAGGAATTACTTTAGACCGAATACCTTTATTCGTTTGATCCGTTGTGATTACTGCTGTATTATTATTGTTATCTTTACCAGTATTAGCAGGAGCTATTACAATATTATTAACTGATCGAAATTTAAATACTTCATTTTTTGACCCTGCTGGAGGAGGAGACCCGATTCTTTATCAACATTTATTT
>IBIDP682-20|Austrolimnophila latistyla|COI-5P|MZ196698
AACATTATATTTTATTTTTGGAGCTTGAGCAGGAATAGTGGGAACTTCATTAAGTTTATTGATTCGAGCAGAATTAGGGCACCCAGGAGCATTAATTGGCGATGATCAAATTTATAATGTAATTGTCACTGCACATGCATTTGTAATAATTTTTTTTATAGTTATGCCTATTATAATTGGGGGATTCGGAAACTGACTTGTCCCTCTTATACTAGGAGCCCCCGACATAGCTTTTCCCCGAATAAATAATATAAGTTTTTGAATATTACCTCCTTCTTTAACATTACTGTTAGCCAGAAGTATGGTGGAAAATGGGGCCGGAACAGGTTGAACTGTATACCCCCCCCTATCTTCTGGAATTGCCCATGCCGGGGCTTCTGTTGATTTAGCTATTTTTTCTCTACATTTAGCAGGAATCTCATCTATTTTAGGAGCAGTAAATTTTATTACCACTGTTATTAATATGCGATCATCAGGTATTACTTTTGATCGCATACCTTTATTTGTTTGATCTGTTGTAATTACAGCTGTTTTACTACTTTTATCTTTGCCAGTTTTAGCCGGAGCTATTACTATATTATTAACTGATCGAAATTTAAATACATCTTTTTTTGACCCCGCTGGAGGAGGAGATCCTATTTTATACCAACATTTATTT
>IBIDP684-20|Tipula oleracea|COI-5P|MZ196924
AACTTTATATTTCATTTTTGGAGCTTGGGCCGGTATAGTAGGAACTTCTTTAAGAATTTTAATTCGAGCAGAACTTGGTCATCCTGGGGCATTAATTGGGGATGACCAAATTTATAATGTTATTGTAACAGCTCATGCATTTATTATAATTTTTTTTATAGTTATACCTATTATAATTGGAGGATTTGGAAATTGATTAGTCCCTTTAATACTGGGAGCCCCAGATATGGCTTTTCCACGAATAAATAATATGAGTTTTTGGATATTACCCCCATCCCTTACTCTTTTATTAGCTAGTAGTATAGTGGAAAATGGAGCTGGAACAGGTTGAACCGTTTACCCCCCACTTTCTGCTGGAATTGCTCATACAGGAGCATCAGTAGATCTAGCTATTTTTTCTCTTCATTTAGCAGGAATTTCCTCTATTTTAGGAGCTGTAAATTTTATTACTACAGTTATTAATATACGATCAAGAGGAATTACATTAGATCGAATACCATTATTTGTTTGATCAGTAGTGATTACTGCTGTTTTATTACTTCTTTCTTTACCTGTTTTAGCCGGAGCTATTACAATATTATTAACAGACCGAAATTTAAATACCTCTTTTTTTGACCCTGCTGGAGGAGGAGACCCAATTTTATACCAACATTTATTT
>IBIDP699-20|Dicranoptycha fuscescens|COI-5P|MZ196865
AACTTTATATTTTATTTTCGGGGCCTGATCTGGAATAGTGGGAACTTCATTAAGAATACTTATTCGAGCCGAATTAGGGCACCCTGGAGCATTAATTGGGGATGACCAAATTTATAACGTAATTGTTACAGCCCATGCTTTTATTATAATTTTTTTTATAGTTATACCTATTATAATTGGAGGATTTGGTAATTGACTTGTCCCTTTAATACTAGGAGCCCCCGATATAGCTTTTCCACGAATAAATAATATAAGTTTTTGATTGCTCCCCCCATCTTTAACTTTATTATTAGTAAGTAGTCTAGTAGAGGCAGGAGCAGGAACCGGATGAACAGTATACCCCCCATTATCGGCTAATATCGCCCATACTGGGGCCTCTGTTGATTTAGCAATTTTTTCTTTACACTTAGCTGGAATTTCTTCAATTTTAGGAGCAGTAAATTTTATTACTACTGTAATTAATATGCGAACTACTGGAATTTCTTTTGATCGCATACCTTTATTTGTATGATCAGTTGTAATTACAGCTGTTCTTTTACTTTTATCTTTACCGGTATTAGCCGGAGCAATTACAATATTATTAACTGACCGAAACCTAAATACATCTTTCTTCGACCCTGCCGGAGGGGGAGACCCTATTCTTTATCAACATTTATTC
>IBIDP709-20|Dicranomyia modesta|COI-5P|MZ196714
AACTTTATACTTTATTTTTGGAGCTTGAGCAGGAATAGTAGGAACTTCCTTAAGAATTCTTATTCGAGCAGAATTAGGTCATCCTGGAGCATTAATTGGAGATGATCAAATTTATAATGTAATTGTTACAGCTCATGCTTTTATTATAATTTTTTTTATAGTAATGCCAATTATAATTGGTGGATTTGGAAATTGATTAGTACCTTTAATATTAGGAGCCCCAGATATAGCTTTTCCTCGAATAAATAATATAAGTTTTTGAATATTACCCCCTTCTTTAACATTATTATTAGCTAGAAGAATAGTTGAAAATGGAGCAGGAACAGGTTGAACAGTTTATCCTCCCCTATCCTCTGGAATTGCTCATTCTGGAGCATCTGTTGATCTAGCAATTTTTTCCTTACATTTGGCTGGAATCTCTTCAATTTTAGGAGCAGTAAATTTTATTACTACTGTTATTAATATGCGATCTACAGGTATTTCATTTGACCGAATACCTTTATTTGTTTGATCTGTAGTAATTACAGCAATTTTATTATTATTATCTTTACCTGTTCTAGCAGGAGCAATTACTATATTATTAACAGATCGAAATTTAAATACTTCTTTTTTTGATCCTGCAGGAGGAGGAGATCCTATTTTATATCAACATTTATTT
>IBIDP714-20|Tipula trigona|COI-5P|MZ196582
TACATTATATTTTATTTTTGGAGCTTGGGCAGGAATAGTTGGAACTTCATTAAGAATTTTAATTCGAGCAGAACTTGGACATCCAGGAGCACTAATTGGTGATGACCAAATTTATAATGTTATTGTAACAGCTCATGCATTCATTATAATTTTCTTTATAGTAATACCTATTATAATTGGAGGATTTGGAAATTGATTGGTTCCATTAATACTAGGAGCACCTGATATGGCTTTCCCTCGAATAAATAATATAAGTTTTTGAATATTACCCCCATCTCTTACTCTTTTATTAGCTAGAAGTATAGTTGAAAATGGAGCAGGAACTGGATGAACAGTTTATCCCCCTTTATCTTCAGGAATTGCTCATACTGGAGCTTCAGTAGATTTAGCAATTTTTTCACTTCATTTAGCAGGAATTTCTTCAATTTTAGGAGCTGTAAATTTTATTACTACAGTTATTAATATACGTTCAAGAGGAATTACTCTAGATCGAATACCATTATTTGTTTGATCTGTAGTAATTACTGCAGTATTACTTTTACTTTCTTTACCTGTATTAGCAGGAGCAATTACAATATTATTAACAGATCGAAACTTAAATACTTCATTTTTTGATCCTGCTGGTGGAGGAGATCCAATTCTTTACCAACATCTATTC
>IBIDP716-20|Neolimonia dumetorum|COI-5P|MZ196707
TACTTTATATTTCATTTTAGGAGCTTGAGCAGGAATAGTAGGAACTTCTTTAAGTATCTTAATTCGAGCCGAATTAGGGCACTCAGGAGCTTTAATTGGAGATGATCAAATTTATAATGTAATTGTTACAGCTCATGCTTTTATTATAATTTTTTTTATAGTAATACCTATTATAATTGGAGGATTCGGAAATTGATTAGTTCCTTTAATACTAGGTGCTCCAGATATAGCTTTTCCTCGAATAAATAATATAAGTTTTTGAATATTACCCCCTTCATTAACTTTACTATTGACTAGAAGAATAATTGAAACTGGAGCAGGAACAGGATGAACAGTATACCCCCCCTTATCCTCTGGTATTGCTCACGCAGGAGCTTCTGTAGATTTAGCAATTTTTTCCCTTCATTTAGCAGGAATTTCCTCTATTCTTGGAGCAGTAAACTTTATTACTACTGTAATCAATATACGATCAACAGGAATTACTTTTGATCGGATACCTTTATTTGTTTGATCAGTAGTAATTACTGCTATTTTACTATTATTATCTTTGCCTGTATTAGCTGGAGCTATTACTATATTATTAACTGATCGAAATTTAAATACATCTTTTTTTGATCCTGCTGGGGGAGGAGATCCAATTTTATACCAACATTTATTC
>IBIDP727-20|Tipula oleracea|COI-5P|MZ196740
AACTTTATATTTCATTTTTGGAGCTTGGGCCGGTATAGTAGGAACTTCTTTAAGAATTTTAATTCGAGCAGAACTTGGTCATCCTGGGGCATTAATTGGGGATGACCAAATTTATAATGTTATTGTAACAGCTCATGCATTTATTATAATTTTTTTTATAGTTATACCTATTATAATTGGAGGATTTGGAAATTGATTAGTCCCTTTAATACTGGGAGCCCCAGATATGGCTTTTCCACGAATAAATAATATGAGTTTTTGGATATTACCCCCATCCCTTACTCTTTTATTAGCTAGTAGTATAGTGGAAAATGGAGCTGGAACAGGTTGAACCGTTTACCCCCCACTTTCTGCTGGAATTGCTCATACAGGAGCATCAGTAGATCTAGCTATTTTTTCTCTTCATTTAGCAGGAATTTCCTCTATTTTAGGAGCTGTAAATTTTATTACTACAGTTATTAATATACGATCAAGAGGAATTACATTAGATCGAATACCATTATTTGTTTGATCAGTAGTGATTACTGCTGTTTTATTACTTCTTTCTTTACCTGTTTTAGCCGGAGCTATTACAATATTATTAACAGACCGAAATTTAAATACCTCTTTTTTTGACCCTGCTGGAGGAGGAGACCCAATTTTATACCAACATTTATTT
>IBIDP738-20|Nephrotoma appendiculata pertenua|COI-5P|MZ196855
TACCTTATATTTTATTTTTGGTGCTTGAGCCGGTATAATCGGAACTTCACTAAGTATTTTAATTCGAGCAGAATTAGGACATCCCGGAGCATTAATTGGTGATGACCAAATTTATAATGTCATTGTAACCGCTCATGCTTTTATTATAATTTTTTTTATAGTTATACCTATTATAATTGGTGGTTTTGGAAACTGATTAGTTCCCCTAATACTAGGGGCCCCTGATATGGCCTTTCCACGAATAAATAATATAAGTTTTTGAATACTTCCCCCATCTCTTACACTTCTATTAGCCAGTAGCATAGTAGAAAATGGAGCTGGTACTGGTTGAACAGTCTATCCCCCCCTGTCAGCCGGTATTGCCCATACAGGTGCTTCTGTAGATTTAGCTATTTTTTCTTTACACTTAGCTGGAATTTCTTCTATTTTAGGAGCTGTAAATTTTATTACAACTACAATTAATATACGATCAAGTGGAATTACATTAGATCGAATACCCTTATTTGTTTGATCAGTAGTTATTACTGCAATTTTATTATTACTTTCACTCCCTGTCTTAGCTGGGGCCATTACAATACTTTTAACTGATCGAAATCTAAACACTTCATTTTTTGACCCCGCAGGAGGAGGAGACCCAATTTTATACCAACACTTATTT
>IBIDP739-20|Tipula parallela|COI-5P|MZ196898
TACATTATATTTTATTTTTGGAGCTTGGGCAGGAATAGTTGGAACTTCATTGAGAATTTTAATTCGGGCAGAACTTGGACATCCAGGAGCATTGATTGGAGATGATCAAATTTATAATGTTATCGTAACAGCTCATGCATTTATTATAATTTTTTTTATAGTAATACCTATTATAATTGGAGGATTTGGAAATTGATTAGTTCCATTGATACTGGGAGCACCTGATATGGCTTTTCCTCGAATAAATAATATAAGTTTTTGAATACTTCCTCCATCTTTAACTCTTTTATTAGCTAGTAGTATAGTTGAAAACGGAGCTGGAACTGGATGAACAGTTTACCCGCCCTTATCTTCAGGAATTGCTCATACAGGAGCTTCAGTAGATTTGGCAATTTTTTCTCTTCATTTAGCGGGAATTTCTTCAATTTTAGGAGCTGTAAATTTTATTACTACAGTAATTAATATACGTTCAAGAGGTATTACTTTAGACCGAATACCATTATTTGTTTGATCAGTAGTAATTACTGCTGTATTACTTTTACTTTCTTTACCCGTATTAGCAGGGGCAATTACTATATTACTTACTGATCGAAATCTTAATACTTCATTTTTTGACCCTGCTGGGGGAGGAGACCCAATTCTTTATCAACATTTATTT
>IBIDP747-20|Tricyphona immaculata|COI-5P|MZ196524
AACTTTATATTTTATTTTTGGGGCTTGAGCCGGAATAGTCGGAACATCTCTAAGAATACTAATTCGAGCTGAACTTGGACACCCAGGAGCTTTAATTGGAGATGATCAAATTTATAACGTAATTGTTACTGCTCATGCATTTGTTATAATTTTTTTTATAGTTATACCTATTATAATTGGAGGGTTTGGAAATTGATTAGTGCCTTTAATGTTAGGGGCCCCTGATATAGCTTTCCCTCGAATAAATAATATAAGATTTTGAATATTACCCCCATCTCTTACTTTATTATTAGCTAGTAGCTTAGTCGAAAATGGAGCCGGAACTGGTTGAACTGTTTATCCTCCCTTATCTTCAGGAATTGCCCATGCAGGAGCTTCAGTTGATTTAGCCATTTTTTCTTTACATTTAGCCGGAATTTCATCTATTTTAGGAGCTGTAAATTTTATTACAACAGTAATTAATATACGATCTTCTGGGATTACTTTTGATCGAATACCTTTATTTGTATGAGCTGTTGTAATTACAGCAGTTCTTCTTTTACTTTCTTTACCTGTTTTAGCAGGAGCTATTACAATACTTTTAACAGACCGAAATTTAAATACATCTTTCTTTGACCCAGCTGGAGGAGGAGACCCTATTTTATATCAACACTTATTT
>IBIDP752-20|Nephrotoma luteata|COI-5P|MZ196649
TACATTATATTTTATTTTTGGCGCTTGAGCCGGTATAATCGGAACTTCATTAAGTATTTTAATTCGAGCAGAATTAGGCCACCCAGGAGCACTAATTGGTGACGATCAAATTTATAATGTTATTGTTACTGCTCATGCTTTTATTATAATTTTTTTCATAGTAATGCCTATTATAATTGGAGGATTTGGGAATTGATTAGTTCCTCTTATATTAGGGGCCCCTGATATAGCCTTTCCTCGAATAAATAATATAAGTTTTTGAATACTCCCCCCTTCTTTAACTCTTTTATTAGCCAGCAGTATAGTAGAAAATGGAGCTGGTACAGGTTGAACAGTATATCCCCCCCTGTCAGCCGGTATCGCTCATACAGGAGCCTCTGTAGATTTAGCAATTTTCTCTTTACATTTAGCTGGTATCTCTTCTATTTTAGGAGCAGTAAATTTCATTACAACAACCATTAATATACGGTCAAGAGGAATTACATTAGATCGAATACCTTTATTTGTTTGATCAGTAGTAATTACTGCAATTTTATTGCTTCTTTCTTTACCAGTTTTAGCCGGAGCAATTACAATACTATTAACAGATCGAAATTTAAATACTTCATTTTTTGATCCTGCCGGAGGAGGAGACCCTATTTTATATCAACATTTATTC
>IBIDP757-20|Tipula cava|COI-5P|MZ196853
TACATTATATTTTATTTTTGGAGCTTGGGCAGGAATAGTAGGAACTTCTTTAAGAATTTTAATTCGAGCAGAACTTGGACATCCAGGCGCATTAATTGGAGATGACCAAATTTATAATGTTATTGTCACAGCTCATGCATTTATTATAATTTTTTTTATAGTAATACCTATTATAATTGGGGGATTTGGAAATTGATTAGTCCCATTAATACTAGGGGCACCCGATATAGCATTCCCTCGAATAAATAATATAAGTTTTTGAATACTTCCCCCATCTCTTACCCTTTTATTAGCTAGAAGTATAGTTGAAAATGGAGCTGGAACTGGTTGAACAGTTTACCCTCCACTATCTTCAGGTATTGCCCACACTGGGGCTTCAGTAGATTTAGCAATTTTTTCTCTCCATTTAGCAGGAATTTCCTCAATTTTAGGAGCTGTAAATTTTATTACTACAGTTATTAATATACGTTCAAGAGGAATTACTTTAGACCGTATACCACTATTTGTTTGATCTGTAGTAATTACTGCAGTTCTCCTTTTACTTTCCTTACCTGTTTTAGCAGGTGCAATTACTATATTATTAACTGATCGAAACCTTAATACTTCATTTTTTGACCCCGCAGGAGGAGGAGATCCAATTCTTTATCAACATTTGTTC
>IBIDP758-20|Tipula cava|COI-5P|MZ196866
TACATTATATTTTATTTTTGGAGCTTGGGCAGGAATAGTAGGAACTTCTTTAAGAATTTTAATTCGAGCAGAACTTGGACATCCAGGTGCATTAATTGGAGATGACCAAATTTATAATGTTATTGTCACAGCTCATGCATTTATTATAATTTTTTTTATAGTAATACCTATTATAATTGGGGGGTTTGGAAATTGATTAGTCCCATTAATACTAGGAGCACCCGATATAGCATTCCCTCGAATAAATAATATAAGTTTTTGAATACTTCCCCCATCTCTTACCCTTTTATTAGCTAGAAGTATAGTTGAAAATGGAGCTGGAACTGGTTGAACAGTTTACCCTCCACTATCTTCAGGTATTGCCCATACTGGGGCTTCAGTAGATTTAGCAATTTTTTCTCTCCATTTAGCAGGAATTTCCTCAATTTTAGGAGCTGTAAATTTTATTACTACAGTTATTAATATACGTTCAAGAGGGATTACTTTAGACCGTATACCACTATTTGTTTGATCTGTAGTAATTACTGCAGTTCTCCTTTTACTTTCCTTACCTGTTTTAGCAGGTGCAATTACTATATTATTAACTGATCGAAACCTTAATACTTCATTTTTTGACCCCGCAGGAGGAGGAGATCCAATTCTTTATCAACATTTGTTC
>IBIDP762-20|Tipula cava|COI-5P|MZ196792
TACATTATATTTTATTTTTGGAGCTTGGGCAGGAATAGTAGGAACTTCTTTAAGAATTTTAATTCGAGCAGAACTTGGACATCCAGGTGCATTAATTGGAGATGACCAAATTTATAATGTTATTGTCACAGCTCATGCATTTATTATAATTTTTTTTATAGTAATACCTATTATAATTGGGGGGTTTGGAAATTGATTAGTCCCATTAATACTAGGAGCACCCGATATAGCATTCCCTCGAATAAATAATATAAGTTTTTGAATACTTCCCCCATCTCTTACCCTTTTATTAGCTAGAAGTATAGTTGAAAATGGAGCTGGAACTGGTTGAACAGTTTACCCTCCACTATCTTCAGGTATTGCCCACACTGGGGCTTCAGTAGATTTAGCAATTTTTTCTCTCCATTTAGCAGGAATTTCCTCAATTTTAGGAGCTGTAAATTTTATTACTACAGTTATTAATATACGTTCAAGAGGGATTACTTTAGACCGTATACCACTATTTGTTTGATCTGTAGTAATTACTGCAGTTCTCCTTTTACTTTCCTTACCTGTTTTAGCAGGTGCAATTACTATATTATTAACTGATCGAAACCTTAATACTTCATTTTTTGACCCCGCAGGAGGAGGAGATCCAATTCTTTATCAACATTTGTTC
>IBIDP769-20|Symplecta pilipes|COI-5P|MZ196525
AACATTATATTTTATTTTCGGGGCTTGAGCCGGAATAGTAGGAACTTCCTTAAGAGTTTTAATTCGAACAGAATTAGGACACCCTGGAGCCTTAATTGGAAATGACCAAATTTATAATGTAATTGTAACTGCCCATGCTTTTATTATAATTTTTTTTATAGTAATACCTATTATAATTGGGGGATTTGGAAATTGATTAGTTCCTTTAATATTAGGAGCTCCTGATATAGCTTTCCCTCGAATAAATAATATAAGATTCTGGCTACTTCCGCCTTCATTAACATTATTATTAGCTAGTAGTCTAGTTGAAAACGGAGCTGGGACAGGATGAACAGTTTACCCCCCCTTATCAGCCGGAATTGCCCATGCAGGAGCATCAGTTGATTTAGCAATTTTTTCTTTACACTTAGCCGGAGTTTCCTCAATTTTAGGAGCAGTAAATTTTATTACAACAGTAATTAATATACGATCCACTGGGATTACCTTTGACCGAATACCTTTATTTGTATGGGCTGTTGTAATTACAGCAGTTTTATTACTTTTATCTTTACCTGTATTAGCTGGAGCTATTACAATATTATTAACAGATCGAAATTTTAATACTTCTTTTTTTGATCCTGCTGGAGGAGGAGATCCTATTTTATATCAACATTTATTT
>IBIDP770-20|Limonia hercegovinae|COI-5P|MZ196589
AACCTTATATTTTATTTTTGGAGCTTGATCAGGAATAGTTGGAACTTCTCTAAGAATTTTAATTCGAGCTGAACTTGGCCATCCTGGTGCTTTAATTGGAGATGATCAAATTTATAATGTAATTGTAACTGCTCATGCTTTTATTATGATTTTTTTTATAGTTATACCTATTATGATTGGAGGATTTGGAAATTGACTAGTCCCATTAATATTAGGAGCCCCTGATATAGCATTTCCTCGGATAAATAATATAAGATTTTGAATATTACCTCCATCTTTAACCCTTTTATTAGCAAGCAGAATAGTAGAAGCTGGAGCAGGGACTGGATGAACAGTTTACCCCCCATTATCTTCAGGTATTACTCATGGAGGAGCATCTGTAGATTTAGCTATTTTCTCTCTTCATTTGGCGGGAATTTCTTCGATTTTAGGAGCTGTAAATTTTATTACAACAGTCATTAATATACGATCAGCAGGGATATCTTTTGATCGAATACCTTTATTTGTATGATCAGTAGTAATTACCGCTGTATTACTATTATTATCATTACCTGTTTTAGCAGGAGCTATTACTATACTTCTTACAGATCGAAATTTAAATACATCATTTTTTGATCCAGCTGGAGGAGGTGATCCAATTCTTTATCAACATTTATTT
>IBIDP782-20|Dicranomyia pauli|COI-5P|MZ196662
AACTTTATACTTTATTTTTGGGGCTTGAGCTGGTATAGTTGGGACTTCTTTAAGAATTTTAATTCGAGCTGAATTAGGACATCCAGGAGCTTTAATTGGGGATGATCAAATTTATAATGTTATTGTAACAGCTCATGCTTTTATTATAATTTTTTTTATAGTAATGCCTATTATAATTGGGGGATTTGGAAACTGATTAGTCCCTTTAATACTGGGGGCCCCTGATATAGCATTCCCTCGAATAAATAATATAAGATTTTGAATATTACCCCCTTCTTTAACCTTACTATTAGCAAGAAGAATAGTTGAAAACGGAGCAGGAACAGGATGAACAGTTTACCCCCCTCTTTCTTCTGGGATTGCCCATGCTGGCGCCTCTGTTGACTTAGCAATTTTTTCTCTTCATTTAGCGGGAATTTCTTCTATTTTGGGGGCAGTAAATTTTATTACAACAGTTATTAATATACGAACAGCTGGAATTTCTTTTGATCGAATACCTTTATTTGTTTGATCAGTAGTTATTACTGCAATCTTGTTATTACTTTCTCTTCCTGTATTAGCTGGAGCTATTACAATATTATTAACAGATCGAAATTTAAATACTTCTTTTTTTGACCCCGCTGGAGGGGGAGACCCTATCTTATACCAACATTTATTT
>IBIDP784-20|Tipula mediterranea|COI-5P|MZ196779
AACTTTATATTTCATTTTTGGAGCTTGGGCCGGTATAGTAGGAACTTCTTTAAGAATTTTAATTCGAGCAGAACTTGGTCATCCCGGGGCATTAATTGGGGATGATCAAATTTATAATGTTATTGTAACAGCTCATGCATTTATTATAATTTTTTTTATAGTTATACCTATTATAATTGGAGGGTTTGGAAATTGATTAGTCCCTTTAATACTGGGAGCCCCAGATATGGCCTTTCCACGAATAAATAATATAAGTTTTTGAATACTACCCCCATCTCTTACTCTTTTATTAGCTAGTAGTATAGTGGAAAATGGAGCTGGAACAGGTTGAACCGTTTACCCCCCACTTTCTGCTGGAATTGCTCATACAGGAGCATCAGTAGATTTAGCTATTTTTTCTCTCCATTTAGCAGGAATTTCTTCTATTTTAGGAGCTGTAAATTTTATTACCACAGTTATTAATATACGATCAAGAGGAATTACATTAGACCGAATGCCATTATTTGTTTGATCAGTAGTGATTACTGCTGTTTTATTACTTCTTTCTTTACCCGTTTTAGCCGGAGCTATTACAATATTATTAACAGATCGAAATTTAAATACCTCTTTTTTTGATCCTGCTGGAGGAGGAGACCCAATTTTATATCAACATTTATTT
>IBIDP803-20|Tipula confusa|COI-5P|MZ196542
GACATTATATTTCATTTTTGGGGCTTGGGCTGGAATAGTAGGAACTTCTTTAAGAATTTTAATTCGAGCAGAACTTGGTCATCCGGGAGCATTAATTGGGGATGACCAAATTTATAATGTTATTGTTACAGCTCATGCATTTATTATAATTTTTTTTATAGTAATACCTATTATAATTGGAGGATTTGGAAATTGATTAGTCCCTTTAATATTAGGGGCTCCTGATATAGCTTTTCCCCGAATAAATAACATAAGTTTTTGAATATTACCTCCTTCTCTTACTCTTTTATTAGCTAGTAGTATAGTCGAAAACGGGGCAGGTACTGGATGAACAGTTTATCCTCCCTTATCTTCTGGCATTGCCCATACTGGAGCTTCAGTTGATTTAGCTATTTTTTCTCTTCATTTAGCAGGAATCTCTTCAATTTTAGGAGCAGTAAATTTTATTACAACTGTTATTAATATACGATCAAGAGGAATTACATTAGACCGTATGCCCTTATTTGTTTGATCAGTAATAATTACTGCTATTCTTTTACTTCTTTCTTTACCTGTATTAGCAGGTGCTATTACCATATTATTAACAGATCGAAATTTAAATACTTCTTTTTTTGACCCTGCTGGAGGGGGAGACCCAATTCTTTACCAACATTTATTT
>IBIDP819-20|Phylidorea ferruginea|COI-5P|MZ196805
AATTTTATATTTTATTTTTGGAGCATGAGCCGGTATATTAGGAACTTCATTAAGAGTTTTAATTCGTATAGAATTAGGTCACCCAGGGTCTCTAATTGGTGATGACCAAATTTATAACGTAATCGTTACAGCACACGCCTTTGTTATAATTTTTTTTATAGTAATACCTATTATAATTGGAGGATTCGGGAATTGACTAGTACCCTTAATACTAGGAGCTCCTGATATAGCTTTTCCTCGAATAAATAACATAAGTTTTTGATTACTTCCTCCTTCTTTAACTCTTTTATTAGCAAGTAGCATGGTAGAAAATGGAGTAGGTACAGGTTGAACAGTCTACCCACCACTTTCATCTAAAATTGCCCACATAGGAGCCTCTGTAGATCTTGCTATTTTTTCATTACATTTAGCAGGAATTTCATCTATTTTAGGGGCAGTTAATTTTATTACTACAATTATTAATATACGATCAACAGGCATTACTTTTGATCGAATGCCTTTATTTGTTTGAGCAGTAGTAATTACTGCTATTTTATTACTTTTATCTTTACCAGTACTAGCAGGAGCTATTACTATATTATTAACAGACCGAAATTTAAATACTTCTTTTTTCGACCCTGCTGGAGGAGGAGATCCAATTCTATATCAACATTTATTT
>IBIDP845-20|Austrolimnophila latistyla|COI-5P|MZ196790
AACATTATATTTTATTTTTGGAGCTTGAGCAGGAATAGTGGGAACTTCATTAAGTTTATTGATTCGAGCGGAATTAGGGCACCCAGGAGCATTAATTGGCGATGATCAAATTTATAATGTAATTGTCACTGCACATGCATTTGTAATAATTTTTTTTATAGTTATGCCTATTATAATTGGGGGATTCGGAAACTGACTTGTCCCTCTTATACTAGGAGCCCCCGACATAGCTTTTCCCCGAATAAATAATATAAGTTTTTGAATATTACCCCCTTCTTTAACATTACTGTTAGCCAGAAGTATGGTGGAAAATGGGGCCGGAACAGGTTGAACTGTATACCCCCCCCTATCTTCTGGAATTGCCCATGCCGGGGCTTCTGTTGATTTAGCTATTTTTTCTCTACATTTAGCAGGAATCTCATCTATTTTAGGAGCAGTAAATTTTATTACCACTGTTATTAATATGCGATCATCAGGTATTACTTTTGATCGCATACCTTTATTTGTTTGATCTGTTGTAATTACAGCTGTTTTACTACTTTTATCTTTGCCAGTTTTAGCCGGAGCTATTACTATATTATTAACTGATCGAAATTTAAATACATCTTTTTTTGACCCCGCTGGAGGAGGAGATCCTATTTTATACCAACATTTATTT
>IBIDP846-20|Tipula confusa|COI-5P|MZ196885
GACATTATATTTCATTTTTGGGGCTTGGGCTGGAATAGTAGGAACTTCTTTAAGAATTTTAATTCGAGCAGAACTTGGTCATCCGGGAGCATTAATTGGGGATGACCAAATTTATAATGTTATTGTTACAGCTCATGCATTTATTATAATTTTTTTTATAGTAATACCTATTATAATTGGAGGGTTTGGAAATTGATTAGTCCCTTTAATATTAGGGGCTCCTGATATAGCTTTTCCCCGAATAAATAACATAAGTTTTTGAATATTACCTCCTTCTCTTACTCTTTTATTAGCTAGTAGTATAGTCGAAAACGGAGCAGGTACTGGATGAACAGTTTATCCTCCCTTATCTTCTGGCATTGCCCATACTGGAGCTTCAGTTGATTTAGCTATTTTTTCTCTTCATTTAGCAGGAATCTCTTCAATTTTAGGAGCAGTAAATTTTATTACAACTGTTATTAATATACGATCAAGAGGAATTACATTAGACCGTATACCCTTATTTGTTTGATCAGTAATAATTACTGCTATCCTTTTACTTCTTTCTTTACCTGTATTAGCAGGTGCTATTACCATATTATTAACAGATCGAAATTTAAATACTTCTTTTTTTGACCCTGCTGGAGGGGGAGACCCAATTCTTTACCAACATTTATTT
>IBIDP187-19|Nephrotoma submaculosa|COI-5P|MZ196620
TACCTTATATTTTATTTTTGGAGCTTGAGCCGGTATAATTGGCACTTCATTAAGTATCTTAATTCGAGCAGAATTAGGACACCCTGGAGCATTAATTGGTGATGACCAAATTTATAATGTTATTGTAACTGCTCATGCTTTTATTATAATTTTTTTTATAGTAATACCTATTATAATTGGTGGATTTGGAAATTGATTAGTGCCTTTAATGTTAGGGGCCCCTGATATAGCATTCCCCCGAATAAATAATATAAGTTTTTGAATACTCCCCCCATCTCTTACACTTTTATTAGCCAGCAGTATAGTAGAAAATGGAGCTGGTACTGGTTGAACAGTTTATCCCCCCCTGTCAGCCGGTATTGCTCATACAGGAGCTTCTGTAGATTTAGCTATTTTTTCTTTACATTTAGCCGGAATTTCTTCTATTTTAGGGGCTGTAAATTTTATTACAACTACAATTAATATACGATCAAGAGGAATTACATTAGACCGAATACCTTTATTTGTTTGATCTGTTGTTATTACTGCAATTTTATTACTTCTTTCTCTACCTGTCTTAGCCGGAGCTATTACTATACTTTTAACTGATCGAAATTTAAATACCTCATTTTTTGATCCTGCCGGAGGGGGAGACCCAATTTTATACCAACATTTATTT
>IBIDP188-19|Tipula pseudocinerascens|COI-5P|MZ196871
TACATTATATTTTATTTTTGGGGCTTGAGCAGGAATAGTAGGGACCTCATTAAGAATTCTAATTCGAGCAGAACTTGGGCATCCTGGTGCATTAATTGGTGACGATCAAATTTATAATGTTATTGTAACAGCTCATGCATTTATTATAATTTTTTTTATAGTTATACCTATCATAATTGGAGGATTTGGAAATTGATTAGTCCCTTTAATATTAGGTGCCCCCGATATAGCATTCCCTCGAATAAATAATATAAGTTTTTGAATATTACCTCCCTCTCTAACCCTTTTATTAGCTAGCAGAATAGTTGAAAACGGGGCTGGGACAGGTTGAACTGTCTACCCTCCTCTATCCTCTGGAATTGCACATACTGGGGCTTCAGTAGATTTAGCAATTTTTTCTCTTCATTTAGCTGGAATTTCTTCAATTTTAGGTGCAGTAAATTTTATTACTACAGTTATCAATATGCGATCAAGAGGAATTACTTTAGATCGAATACCCTTATTTGTCTGATCTGTTGTAATTACTGCTGTATTACTTTTATTATCTTTACCAGTATTAGCAGGAGCCATTACAATATTATTAACTGATCGAAATCTAAATACTTCATTTTTTGATCCTGCTGGAGGAGGTGATCCAATTCTTTACCAACATCTATTT
>IBIDP190-19|Dicranomyia hamata|COI-5P|MZ196736
AACCTTATACTTTATTTTTGGAGCTTGATCTGGTATAGTCGGAACTTCTCTAAGAATTTTAATTCGAGCTGAATTAGGCCATCCTGGAGCTTTAATTGGGGATGACCAAATTTACAATGTTATTGTTACAGCTCATGCTTTTATCATGATTTTTTTTATAGTAATGCCAATTATAATTGGAGGATTTGGAAACTGATTAGTCCCATTAATATTAGGAGCCCCTGATATAGCCTTTCCTCGAATAAATAATATAAGTTTTTGAATACTCCCCCCTTCATTAACTTTACTATTGGCTAGAAGAATGGTTGAAAATGGGGCTGGAACAGGTTGAACTGTTTATCCCCCCTTATCTTCCGGAATTGCCCATGCTGGAGCTTCTGTAGACTTGGCTATTTTTAGTTTACATTTGGCCGGTATCTCCTCAATTTTAGGGGCCGTAAATTTTATTACAACTGTAATTAATATACGTTCCTCAGGAATTACATTTGATCGAATACCTTTATTTGTTTGATCTGTTGTAATTACTGCAATTTTACTTTTATTATCTCTTCCTGTTTTAGCTGGTGCTATTACAATACTTTTAACAGATCGTAATTTAAACACTTCGTTTTTTGACCCTGCGGGAGGAGGAGACCCTATTCTTTATCAACATTTATTT
>IBIDP210-19|Tipula pseudocinerascens|COI-5P|MZ196695
TACATTATATTTTATTTTTGGGGCTTGAGCAGGAATAGTAGGGACCTCATTAAGAATTCTAATTCGAGCAGAACTTGGACATCCTGGTGCATTAATTGGTGACGATCAAATTTATAATGTTATTGTAACAGCTCATGCATTTATTATAATTTTTTTTATAGTTATACCTATCATAATTGGAGGATTTGGAAATTGATTAGTCCCTTTAATATTAGGTGCCCCCGATATAGCATTCCCTCGAATAAATAATATAAGTTTTTGAATATTACCTCCCTCTCTAACCCTTTTATTAGCTAGCAGAATAGTTGAAAACGGGGCTGGGACAGGTTGAACTGTCTACCCTCCTCTATCCTCTGGAATTGCACATACTGGGGCTTCAGTAGATTTAGCAATTTTTTCTCTTCATTTAGCTGGAATTTCTTCAATTTTAGGTGCAGTAAATTTTATTACTACAGTTATCAATATACGATCAAGAGGAATTACTTTAGATCGAATACCCTTATTTGTCTGATCTGTTGTAATTACTGCTGTATTACTTTTATTATCTTTACCAGTATTAGCAGGAGCCATTACAATATTATTAACTGATCGAAATCTAAATACTTCATTTTTTGATCCTGCTGGAGGAGGTGATCCAATTCTTTACCAACATCTATTT
>IBIDP212-19|Tipula lateralis|COI-5P|MZ196575
TACATTATATTTTATTTTTGGGGCTTGAGCAGGGATAGTGGGAACCTCATTAAGAATTTTGATTCGAGCAGAACTTGGTCATCCGGGAGCATTAATTGGGGATGATCAAATTTATAATGTTATTGTAACAGCACATGCTTTTATCATAATTTTTTTTATAGTAATACCTATTATAATTGGAGGATTTGGAAACTGATTAGTACCCCTAATATTGGGGGCCCCTGATATAGCTTTCCCTCGAATAAATAATATAAGTTTCTGAATATTACCCCCTTCTTTAACTCTTCTTTTAGCAAGCAGTATAGTAGAAAACGGGGCTGGTACTGGATGAACAGTTTACCCACCCCTTTCTTCGGGAATTGCTCATACTGGAGCTTCAGTTGATTTAGCAATTTTTTCATTACATTTAGCTGGAATTTCTTCTATTTTAGGGGCAGTAAATTTTATTACAACAGTTATTAATATACGATCAAGAGGAATTACTTTAGATCGTATACCTTTATTTGTTTGATCAGTAGTAATTACTGCTGTTCTTCTTCTTCTTTCACTTCCAGTTTTAGCTGGTGCTATTACAATGTTATTAACAGATCGAAATTTAAATACATCCTTTTTTGACCCAGCTGGAGGGGGAGACCCTATTCTTTACCAACATTTATTT
>IBIDP214-19|Tipula mediterranea|COI-5P|MZ196612
AACTTTATATTTCATTTTTGGAGCTTGGGCCGGTATAGTAGGAACTTCTTTAAGAATTTTAATTCGAGCAGAACTTGGTCATCCCGGGGCATTAATTGGGGATGATCAAATTTATAATGTTATTGTAACAGCTCATGCATTTATTATAATTTTTTTTATAGTTATACCTATTATAATTGGAGGGTTTGGAAATTGATTAGTCCCTTTAATACTGGGAGCCCCAGATATGGCCTTTCCACGAATAAATAATATAAGTTTTTGAATACTGCCCCCATCTCTTACTCTTTTATTAGCTAGTAGTATAGTGGAAAATGGAGCTGGAACAGGTTGAACCGTTTACCCCCCACTTTCTGCTGGAATTGCTCATACAGGAGCATCAGTAGATTTAGCTATTTTTTCTCTCCATTTAGCAGGAATTTCTTCTATTTTAGGAGCTGTAAATTTTATTACCACAGTTATTAATATACGATCAAGAGGAATTACATTAGACCGAATACCATTATTTGTTTGATCAGTAGTGATTACTGCTGTTTTATTACTTCTTTCTTTACCCGTTTTAGCCGGAGCTATTACAATATTATTAACAGATCGAAATTTAAATACCTCTTTTTTTGATCCTGCTGGAGGAGGAGACCCAATTTTATATCAACATTTATTT
>IBIDP224-19|Nephrotoma submaculosa|COI-5P|MZ196686
TACCTTATATTTTATTTTTGGGGCTTGAGCCGGTATAATTGGTACTTCATTAAGTATCTTAATTCGAGCAGAATTAGGACACCCTGGAGCATTAATTGGTGATGACCAAATTTATAATGTTATTGTAACTGCTCATGCTTTTATTATAATTTTTTTTATAGTAATACCTATTATAATTGGTGGATTTGGAAATTGATTAGTGCCTTTAATGTTAGGGGCTCCTGATATAGCATTTCCCCGAATAAATAATATAAGTTTTTGAATACTCCCCCCATCTCTTACACTTTTATTAGCCAGCAGTATAGTAGAAAATGGGGCTGGTACTGGTTGAACAGTTTATCCCCCCCTGTCAGCCGGTATTGCTCATACAGGAGCTTCTGTAGATTTAGCTATTTTTTCTTTACATTTAGCCGGAATTTCTTCTATTTTAGGGGCTGTAAATTTTATCACAACTACAATTAATATACGGTCAAGAGGAATTACATTAGACCGAATACCTTTATTTGTTTGATCTGTTGTTATTACTGCAATTTTATTACTTCTTTCTCTACCTGTCTTAGCTGGAGCTATTACTATACTTTTAACTGATCGAAATTTAAACACCTCATTTTTTGACCCTGCCGGAGGGGGAGACCCAATTTTATACCAACATTTATTT
>IBIDP226-19|Nephrotoma submaculosa|COI-5P|MZ196615
TACCTTATATTTTATTTTTGGGGCTTGAGCCGGTATAATTGGTACTTCATTAAGTATCTTAATTCGAGCAGAATTAGGACACCCTGGAGCATTAATTGGTGATGACCAAATTTATAATGTTATTGTAACTGCTCATGCTTTTATTATAATTTTTTTTATAGTAATACCTATTATAATTGGTGGATTTGGAAATTGATTAGTGCCTTTAATGTTAGGGGCTCCTGATATAGCATTTCCCCGAATAAATAATATAAGTTTTTGAATACTCCCCCCATCTCTTACACTTTTATTAGCCAGCAGTATAGTAGAAAATGGGGCTGGTACTGGTTGAACAGTTTATCCCCCCCTGTCAGCCGGTATTGCTCATACAGGAGCTTCTGTAGATTTAGCTATTTTTTCTTTACATTTAGCCGGAATTTCTTCTATTTTAGGGGCTGTAAATTTTATCACAACTACAATTAATATACGATCAAGAGGAATTACATTAGACCGAATACCTTTATTTGTTTGATCTGTTGTTATTACTGCAATTTTATTACTTCTTTCTCTACCTGTCTTAGCCGGAGCTATTACTATACTTTTAACTGATCGAAATTTAAACACCTCATTTTTTGACCCTGCCGGAGGAGGAGACCCAATTTTATACCAACATTTATTT
>IBIDP241-19|Tipula cava|COI-5P|MZ196928
TACATTATATTTTATTTTTGGAGCTTGGGCAGGAATAGTAGGAACTTCTTTAAGAATTTTAATTCGAGCAGAACTTGGACACCCAGGTGCATTAATTGGAGATGACCAAATTTATAATGTTATTGTCACAGCTCATGCATTTATTATAATTTTTTTTATAGTAATACCTATTATAATTGGGGGGTTTGGAAATTGATTAGTCCCATTAATACTAGGAGCACCCGATATAGCATTCCCTCGAATAAATAATATAAGTTTTTGAATACTTCCCCCATCTCTTACCCTTTTATTAGCTAGAAGTATAGTTGAAAATGGAGCTGGAACTGGTTGAACAGTTTACCCTCCGCTATCTTCAGGTATTGCCCATACTGGGGCTTCAGTAGATTTAGCAATTTTTTCTCTCCATTTAGCAGGAATTTCCTCAATTTTAGGAGCTGTAAATTTTATTACTACAGTTATTAATATACGTTCAAGAGGGATTACTTTAGACCGTATACCACTATTTGTTTGATCTGTAGTAATTACTGCAGTTCTCCTTTTACTTTCCTTACCTGTTTTAGCAGGTGCAATTACTATATTATTAACTGATCGAAACCTTAATACTTCATTTTTTGACCCCGCAGGAGGAGGAGATCCAATTCTTTATCAACATTTGTTC
>IBIDP269-19|Tipula parallela|COI-5P|MZ196749
TACATTATATTTTATTTTTGGAGCTTGGGCAGGAATAGTTGGAACTTCATTGAGAATTTTAATTCGGGCAGAACTTGGACATCCAGGAGCATTGATTGGAGATGATCAAATTTATAATGTTATTGTAACAGCTCATGCATTTATTATAATTTTTTTTATAGTAATACCTATTATAATTGGAGGATTTGGAAATTGATTAGTTCCATTGATACTGGGAGCACCTGATATGGCTTTTCCTCGAATAAATAATATAAGTTTTTGAATACTTCCTCCATCTTTAACTCTTTTATTAGCTAGTAGTATAGTTGAAAACGGAGCTGGAACTGGATGAACAGTTTACCCACCCCTATCTTCAGGAATTGCTCATACAGGAGCTTCAGTAGATTTGGCAATTTTTTCTCTTCATTTAGCGGGAATTTCTTCAATTTTAGGAGCTGTAAATTTTATTACTACAGTAATTAATATACGTTCAAGAGGTATTACTTTAGACCGAATACCATTATTTGTTTGATCAGTAGTAATTACTGCTGTATTACTTTTACTTTCTTTACCCGTATTAGCAGGGGCAATTACTATATTACTTACTGATCGAAATCTTAATACTTCATTTTTTGACCCTGCTGGGGGAGGAGACCCAATTCTTTATCAACATTTATTT
>IBIDP276-19|Limonia maculipennis|COI-5P|MZ196835
TACTTTATATTTTATTTTTGGGGCTTGATCGGGTATAGTAGGAACCTCCTTAAGAATTTTAATTCGGGCTGAACTTGGACATCCCGGAGCTCTAATTGGAGACGATCAAATTTATAACGTAATTGTTACTGCACATGCTTTTATTATGATTTTTTTTATAGTAATGCCTATTATAATTGGAGGGTTTGGAAATTGATTGGTTCCTTTAATACTGGGAGCTCCTGATATAGCATTCCCTCGAATAAATAATATAAGATTTTGAATATTGCCCCCTTCTTTAACTTTACTTTTAGCGAGCAGAATAGTAGAAGCTGGGGCAGGAACTGGGTGAACAGTTTACCCCCCTCTATCCTCAGGAATTGCTCATGGAGGAGCTTCAGTAGATTTAGCCATTTTTTCCCTTCACCTTGCGGGGATTTCTTCAATTTTAGGGGCAGTAAATTTTATTACAACTGTAATTAATATACGATCAGCAGGAATATCTTTTGATCGAATACCTTTATTTGTATGATCAGTAGTAATTACTGCTGTATTATTATTATTATCTTTACCTGTTTTGGCTGGGGCTATTACTATATTATTGACAGATCGAAACTTAAATACTTCATTTTTTGATCCAGCAGGAGGAGGAGACCCAATTCTTTATCAACATTTATTT
>IBIDP279-19|Hexatoma nigra|COI-5P|MZ196712
AACATTATATTTTATTTTTGGAGCATGAGCAGGAATAGTAGGAACTTCATTAAGTGTATTAATTCGAGCTGAATTAGGACACCCAGGAGCATTAATTGGTGATGACCAAATTTATAATGTTATTGTTACTGCTCATGCTTTTGTTATAATTTTTTTTATAGTTATGCCAATTATAATTGGAGGTTTCGGAAATTGATTAGTTCCTTTAATATTAGGAGCACCTGATATAGCTTTTCCTCGAATAAATAATATAAGATTTTGATTATTACCTCCTTCTTTAACTTTATTATTAGCTAGTAGTCTAGTAGAAAATGGAGCAGGAACAGGATGAACTGTTTATCCTCCTTTAGCTTCTGGAATTGCTCATACAGGGGCTTCAGTAGATCTAGCAATTTTTTCTTTACATCTTGCGGGAGTTTCCTCTATTTTAGGTGCAGTAAATTTTATTACAACTGTTATTAATATACGATCAACAGGAATTTCTTTTGATCGTATACCTTTATTTGTTTGAGCAGTTGTCATTACTGCGGTTCTCTTATTACTATCATTACCAGTGTTAGCCGGAGCAATTACTATATTATTAACAGATCGAAATTTAAATACTTCTTTTTTTGACCCTGCAGGAGGGGGAGATCCTATTTTATACCAACATTTATTT
>IBIDP281-19|Tipula iberica|COI-5P|MZ196854
CACATTATATTTTATTTTTGGAGCTTGGGCAGGAATAGTTGGAACTTCATTAAGAATTTTAATTCGAGCAGAACTTGGTCATCCAGGTGCACTAATTGGAGATGATCAAATTTACAATGTAATTGTAACAGCTCATGCATTTATTATAATTTTCTTTATAGTAATACCTATTATAATTGGAGGATTTGGAAATTGATTAGTTCCATTAATATTAGGAGCTCCTGATATAGCTTTTCCTCGAATAAATAATATAAGTTTTTGAATACTTCCTCCATCTCTTACTCTTTTATTAGCTAGTAGTATAGTTGAAAACGGAGCAGGAACTGGATGAACAGTATATCCACCCTTATCATCAGGAATTGCTCATACTGGAGCTTCTGTAGATTTAGCAATTTTTTCACTTCATTTAGCAGGAATTTCTTCAATTTTAGGTGCTGTAAATTTTATTACTACAGTAATTAATATACGATCAAGAGGAATTACTTTAGATCGAATACCATTATTTGTTTGATCTGTAGTTATTACTGCTGTATTACTTTTATTATCTTTACCTGTCTTAGCAGGAGCAATTACTATACTATTAACTGATCGAAATCTTAATACTTCATTTTTTGATCCTGCTGGAGGAGGGGATCCTATTCTTTATCAACATTTATTT
>IBIDP282-19|Limonia hercegovinae|COI-5P|MZ196845
AACCTTATATTTTATTTTTGGAGCTTGATCAGGAATAGTTGGAACTTCTCTAAGAATTTTAATTCGAGCTGAACTTGGCCATCCTGGTGCTTTAATTGGAGATGATCAAATTTATAACGTAATTGTAACTGCTCATGCTTTTATTATGATTTTTTTTATAGTTATACCTATTATGATTGGAGGATTTGGAAATTGACTAGTCCCATTAATATTAGGAGCCCCTGATATAGCATTTCCTCGGATAAATAATATAAGATTTTGAATATTACCTCCATCTTTAACCCTTTTATTAGCAAGCAGAATAGTAGAAGCTGGAGCAGGGACTGGATGAACAGTTTACCCCCCATTATCTTCAGGTATTGCTCATGGAGGAGCATCTGTAGATTTAGCTATTTTCTCTCTTCATTTGGCGGGAATTTCTTCGATTTTAGGAGCTGTAAATTTTATTACAACAGTCATTAATATACGATCAGCAGGGATATCTTTTGATCGAATACCTTTATTTGTATGATCAGTAGTAATTACCGCTGTATTACTATTATTATCATTACCTGTTTTAGCAGGAGCTATTACTATACTTCTTACAGATCGAAATTTAAATACATCATTTTTTGATCCAGCTGGAGGAGGTGATCCAATTCTTTATCAACATTTATTT
>IBIDP283-19|Molophilus flavus|COI-5P|MZ196640
GACCCTTTACTTTATTTTTGGAGCCTGGGCTGGAATAGTTGGAACTTCCTTAAGTGTTTTAATTCGGGCAGAACTCGGACACCCTGGAGCTTTAATTGGAAATGACCAAATTTATAATGTAATTGTTACTGCCCATGCCTTTATTATAATTTTTTTTATAGTGATACCCATTATAATTGGGGGATTTGGTAATTGACTAGTTCCTTTAATATTAGGAGCCCCTGATATAGCCTTTCCTCGAATAAATAACATAAGTTTTTGACTTTTACCTCCTTCCCTGTCTCTTTTATTAGCAAGTAGCTTAGTTGAAAACGGAGCAGGAACTGGTTGAACAGTGTATCCCCCCCTATCTGCAGGTATTGCTCATGCAGGGGCCTCAGTTGATCTAGCAATTTTCTCTTTACATCTAGCAGGAGTTTCTTCAATTCTTGGGGCTGTAAACTTTATTACAACCGTAATTAATATACGATCTTCAGGAATTACTTTTGACCGAATGCCCTTATTTGTCTGAGCTGTAGTAATTACTGCAGTACTACTATTATTGTCCCTCCCAGTTCTTGCTGGAGCAATTACAATACTATTAACAGATCGAAATTTTAACACTTCTTTCTTTGACCCCGCCGGAGGGGGAGACCCTATTTTATATCAACACTTATTC
>IBIDP287-19|Hexatoma nigra|COI-5P|MZ196563
AACATTATATTTTATTTTTGGAGCATGAGCAGGAATAGTAGGAACTTCATTAAGTGTATTAATTCGAGCTGAATTAGGACACCCAGGAGCATTAATTGGTGATGACCAAATTTATAATGTTATTGTTACTGCTCATGCTTTTGTTATAATTTTTTTTATAGTTATACCAATTATAATTGGGGGTTTCGGAAATTGATTAGTTCCTTTAATATTAGGAGCACCTGATATAGCTTTTCCTCGAATAAATAATATAAGATTTTGATTATTACCTCCTTCTTTAACTTTATTATTAGCTAGTAGTCTAGTAGAAAATGGAGCAGGAACAGGATGAACTGTTTATCCTCCTTTAGCTTCTGGGATTGCTCATACAGGGGCTTCAGTAGATCTAGCAATTTTTTCTTTACATCTTGCAGGAGTTTCCTCTATTTTAGGTGCAGTAAATTTTATTACAACTGTTATTAATATACGATCAACAGGAATTTCTTTTGATCGTATACCTTTATTTGTTTGAGCAGTTGTCATTACTGCAGTTCTCTTATTACTATCATTACCAGTATTAGCCGGAGCAATTACTATATTATTAACAGATCGAAATTTAAATACTTCTTTTTTTGACCCTGCAGGAGGGGGAGATCCTATTTTATATCAACATTTATTT
>IBIDP290-19|Nephrotoma sullingtonensis|COI-5P|MZ196595
TACCTTATATTTTATTTTTGGAGCTTGAGCTGGTATAATTGGAACTTCATTAAGTATCCTGATTCGAGCAGAATTAGGACACCCCGGAGCATTAATTGGTGATGACCAAATTTATAATGTTATTGTAACTGCCCATGCTTTTATTATAATTTTTTTTATAGTTATGCCTATTATAATTGGTGGATTTGGAAATTGATTAGTGCCTTTAATATTAGGAGCCCCTGATATAGCATTTCCTCGAATAAATAATATAAGTTTCTGAATACTTCCTCCTTCTCTTACACTTTTATTAGCTAGTAGTATAGTAGAAAATGGAGCTGGTACTGGTTGAACAGTTTATCCCCCTCTGTCAGCTGGTATTGCCCATACAGGAGCTTCTGTTGACTTAGCTATTTTTTCTTTACATCTAGCTGGAATTTCTTCTATTTTAGGAGCTGTAAATTTTATTACAACTACAATTAATATACGATCAAGAGGAATTACACTAGACCGAATACCTTTATTTGTTTGATCAGTTGTTATTACTGCAATTTTATTATTACTTTCTCTTCCAGTTTTAGCTGGAGCCATTACAATACTTTTAACTGATCGAAATTTAAACACTTCATTTTTTGACCCTGCAGGAGGGGGAGATCCAATTTTATATCAACATTTATTT
>IBIDP309-19|Dicranoptycha fuscescens|COI-5P|MZ196545
AACTTTATATTTTATTTTCGGGGCCTGATCTGGAATAGTGGGAACTTCATTAAGAATACTTATTCGAGCCGAATTAGGGCACCCTGGAGCATTAATTGGGGATGACCAAATTTATAACGTAATTGTTACAGCCCATGCTTTTATTATAATTTTTTTTATAGTTATACCTATTATAATTGGAGGATTTGGTAATTGACTTGTCCCTTTAATACTAGGAGCCCCCGATATAGCTTTTCCACGAATAAATAATATAAGTTTTTGATTGCTCCCCCCATCTTTAACTTTATTATTAGTAAGTAGTCTAGTAGAGGCAGGAGCAGGGACCGGATGAACAGTATACCCTCCATTATCAGCTAATATCGCCCATACTGGGGCCTCTGTTGATTTAGCAATTTTTTCTTTACACTTAGCTGGAATTTCTTCAATTTTAGGGGCAGTAAATTTTATTACTACTGTAATTAATATGCGAACTACTGGAATTTCTTTTGATCGCATGCCTTTATTTGTATGATCAGTTGTAATTACAGCTGTTCTTTTACTTTTATCTTTACCGGTATTAGCCGGAGCAATTACAATATTATTAACTGACCGAAACCTAAATACATCTTTCTTCGACCCTGCCGGAGGGGGAGACCCTATTCTTTATCAACATTTATTC
>IBIDP314-19|Tipula mediterranea|COI-5P|MZ196842
AACTTTATATTTCATTTTTGGAGCTTGGGCCGGTATAGTAGGAACTTCTTTAAGAATTTTAATTCGAGCAGAACTTGGTCATCCCGGGGCATTAATTGGGGATGATCAAATTTATAATGTTATTGTAACAGCTCATGCATTTATTATAATTTTTTTTATAGTTATACCTATTATAATTGGAGGATTTGGAAATTGATTAGTTCCTTTAATACTGGGAGCCCCAGATATGGCCTTTCCACGAATAAATAATATAAGTTTTTGAATACTACCCCCGTCTCTTACTCTTTTATTAGCTAGTAGTATAGTGGAAAATGGGGCTGGAACAGGTTGAACCGTTTACCCCCCACTTTCTGCTGGAATTGCTCATACAGGAGCATCAGTAGATTTAGCTATTTTTTCTCTCCATTTAGCAGGAATTTCTTCTATTTTAGGAGCTGTAAATTTTATTACCACAGTTATTAATATACGATCAAGAGGAATTACATTAGACCGAATACCATTATTTGTTTGATCAGTAGTGATTACTGCTGTTTTATTACTTCTTTCTTTACCCGTTTTAGCCGGAGCTATTACAATATTATTAACAGATCGAAATTTAAATACCTCTTTTTTTGATCCTGCTGGAGGAGGAGACCCAATTTTATATCAACATTTATTT
>IBIDP318-19|Phylidorea ferruginea|COI-5P|MZ196891
AATTTTATATTTTATTTTTGGAGCATGAGCCGGTATATTAGGAACTTCATTAAGAGTTTTAATTCGTATAGAATTAGGTCACCCAGGGTCTCTAATTGGTGATGACCAAATTTATAACGTAATCGTTACAGCACACGCCTTTGTTATAATTTTTTTTATAGTAATACCTATTATAATTGGAGGATTCGGGAATTGACTAGTACCCTTAATACTAGGAGCTCCTGATATAGCTTTTCCTCGAATAAATAACATAAGTTTTTGATTACTTCCTCCTTCTTTAACTCTTTTATTAGCAAGTAGCATGGTAGAAAATGGGGTAGGTACAGGTTGAACAGTCTACCCACCACTTTCATCTAAAATTGCCCACATAGGAGCCTCTGTAGATCTTGCTATTTTTTCATTACATTTAGCAGGAATTTCATCTATTTTAGGGGCAGTTAATTTTATTACTACAATTATTAATATACGATCAACAGGCATTACTTTTGATCGAATGCCTTTATTTGTTTGAGCAGTAGTAATTACTGCTATTTTATTACTTTTATCTTTACCAGTACTAGCAGGAGCTATTACTATATTATTAACAGACCGAAATTTAAATACTTCTTTTTTCGACCCTGCTGGAGGAGGAGATCCAATTCTATATCAACATTTATTT
>IBIDP323-19|Symplecta hybrida|COI-5P|MZ196555
AACTCTTTATTTTATTTTCGGAGCTTGAGCAGGGATAGTAGGAACATCTCTTAGAGTACTAATTCGAACAGAATTAGGACACCCTGGAGCTTTAATTGGAAACGACCAAATTTATAATGTAATTGTAACTGCCCATGCTTTTATTATAATTTTTTTTATAGTTATACCTATTATAATTGGAGGGTTTGGTAATTGACTTGTACCTTTAATATTAGGAGCCCCTGATATAGCTTTCCCTCGAATAAATAATATAAGTTTTTGACTTCTTCCTCCTTCTTTAACTCTACTTTTGGCAAGTAGTTTAGTTGAAAACGGAGCTGGAACTGGATGAACAGTTTACCCTCCTCTATCATCAGGAATTGCTCATGCTGGAGCTTCTGTCGATTTAGCTATTTTTTCTTTACATTTAGCAGGAGTATCTTCAATTTTAGGGGCAGTAAATTTTATTACTACTGTAATTAATATACGATCAACAGGAATTACTTTTGACCGAATACCTTTATTTGTTTGAGCTGTAGTAATTACAGCTGTATTATTATTATTATCTTTACCTGTTTTAGCTGGAGCTATTACTATATTATTAACAGATCGAAATTTTAATACATCATTTTTTGACCCTGCAGGTGGGGGAGACCCTATTTTATACCAACATCTTTTC
>IBIDP325-19|Pseudolimnophila lucorum|COI-5P|MZ196721
AACCTTATATTTTATTTTTGGGGCTTGAGCTGGTATAATTGGAACTTCCCTTAGAGTTTTAATTCGTGCCGAACTTGGTCACCCAGGAGCTTTAATTGGAGATGATCAAATTTATAATGTAATTGTTACTGCTCACGCTTTTATTATAATTTTTTTTATAGTTATACCTATTATAATTGGAGGATTTGGAAATTGACTTGTTCCTTTAATACTGGGAGCTCCAGATATGGCTTTTCCCCGAATAAATAACATAAGTTTTTGAATATTACCTCCTTCTTTAACTTTACTTCTTACTAGTAGTTTAGTAGAAAATGGAGCTGGTACTGGTTGAACGGTTTATCCTCCATTATCTTCAAATATTGCACATAGAGGAGCTTCAGTTGATTTAGCAATTTTTTCTTTACATTTAGCAGGTATTTCTTCTATTTTAGGAGCAGTTAATTTTATTACAACAGTCATTAATATACGCTCATCAGGAATTACTTTTGATCGAATACCTTTATTTGTTTGATCTGTTGTTATTACAGCTGTCTTACTACTTCTTTCATTACCTGTCTTAGCTGGAGCAATTACTATACTACTTACAGACCGAAATTTAAATACTTCTTTTTTCGACCCTGCGGGAGGAGGGGATCCTATCTTATACCAACACTTATTT
>IBIDP331-19|Idiocera sziladyi|COI-5P|MZ196587
AACTTTATATTTTATTTTTGGAGCTTGAGCAGGAATAATTGGAACATCATTAAGAATTTTAATTCGAGCTGAACTTGGTCACCCAGGTACATTAATTGGAAATGACCAAATTTATAATGTTATTGTTACAGCTCATGCATTTATTATAATTTTTTTTATAGTAATACCTATTATAATTGGAGGTTTTGGAAATTGACTTGTTCCATTAATGTTAGGAGCCCCTGATATAGCTTTTCCTCGAATAAATAATATAAGATTTTGAATATTACCTCCATCATTAACATTATTATTAGCAAGAAGAATAGTAGAAAATGGAGCAGGTACAGGATGAACTGTTTATCCACCATTATCTTCAAGAATTGCTCACGCTGGAGCCTCAGTAGATTTAGCAATTTTTTCTCTTCATTTAGCAGGTATTTCATCTATTTTAGGAGCTGTAAATTTTATTACTACTATTATTAATATACGATCAACAGGAATTTCATTTGATCGAATACCTTTATTTGTATGAGCAGTTTTTATTACAGCAATTTTATTACTTCTATCATTACCTGTATTAGCTGGAGCTATTACAATACTTTTAACTGATCGAAACTTAAATACATCATTTTTTGACCCTGCTGGAGGAGGAGATCCAATTTTATATCAACATTTATTT
>IBIDP333-19|Pseudolimnophila lucorum|COI-5P|MZ196559
AACCCTATATTTTATTTTTGGAGCTTGAGCTGGTATAATTGGAACTTCCCTTAGAGTTTTAATTCGTGCCGAACTTGGTCACCCAGGAGCTTTAATTGGAGATGATCAAATTTATAATGTAATTGTTACTGCTCACGCTTTTATTATAATTTTTTTTATAGTTATACCTATTATAATTGGAGGATTTGGAAATTGACTTGTTCCTTTAATACTAGGAGCTCCAGATATGGCTTTTCCCCGAATAAATAACATAAGTTTTTGAATATTACCTCCTTCTTTAACTTTACTTCTTACTAGTAGTTTAGTAGAAAATGGAGCTGGTACTGGTTGAACGGTTTATCCTCCATTATCTTCAAATATTGCACATAGAGGAGCTTCAGTTGATTTAGCAATTTTTTCTTTACATTTAGCAGGTATTTCTTCTATTTTAGGAGCAGTTAATTTTATTACAACAATCATTAATATACGCTCATCAGGAATTACTTTTGATCGAATACCTTTATTTGTTTGATCTGTTGTTATTACAGCTGTCTTACTACTTCTTTCATTACCTGTCTTAGCTGGAGCAATTACCATACTACTTACAGACCGAAATTTAAATACTTCTTTTTTCGACCCTGCGGGAGGAGGGGATCCTATTTTATACCAACACTTATTT
>IBIDP338-19|Idiocera sziladyi|COI-5P|MZ196919
AACTTTATATTTTATTTTTGGAGCTTGAGCAGGAATAATTGGAACATCATTAAGAATTTTAATTCGAGCTGAACTTGGTCACCCAGGTACATTAATTGGAAATGACCAAATTTATAATGTTATTGTTACAGCTCATGCATTTATTATAATTTTTTTTATAGTAATACCTATTATAATTGGAGGTTTTGGAAATTGACTTGTTCCATTAATGTTAGGAGCCCCTGATATAGCTTTTCCTCGAATAAATAATATAAGATTTTGAATATTACCTCCATCATTAACATTATTATTAGCAAGAAGAATAGTAGAAAATGGAGCAGGTACAGGATGAACTGTTTATCCACCATTATCTTCAAGAATTGCTCACGCTGGAGCCTCAGTAGATTTAGCAATTTTTTCTCTTCATTTAGCAGGTATTTCATCTATTTTAGGAGCTGTAAATTTTATTACTACTATTATTAATATACGATCAACAGGAATTTCATTTGATCGAATACCTTTATTTGTATGAGCAGTTTTTATTACAGCAATTTTATTACTTCTATCATTACCTGTATTAGCTGGAGCTATTACAATACTTTTAACTGATCGAAACTTAAATACATCATTTTTTGACCCTGCTGGAGGAGGAGATCCAATTTTATATCAACATTTATTT
>IBIDP341-19|Limonia nubeculosa|COI-5P|MZ196646
AACTTTATATTTTATTTTTGGAGCATGATCTGGTATAGTAGGTACTTCCTTAAGTATTCTAATTCGAGCTGAATTAGGACATCCTGGAGCCTTAATTGGAGATGACCAAATTTATAATGTTATTGTTACTGCTCATGCATTTATTATGATTTTTTTTATAGTAATGCCTATTATAATTGGAGGATTCGGAAATTGATTAGTTCCTTTAATATTAGGAGCCCCTGATATAGCTTTCCCTCGAATAAATAACATAAGTTTCTGAATATTACCTCCTTCTTTAACACTTTTATTGGCTAGTAGTATAGTTGAAAACGGGGCTGGTACTGGATGAACAGTTTACCCACCATTATCCTCGGGTACAGCACATAGTGGAGCATCAGTAGATTTAGCAATTTTTTCTTTACATTTAGCTGGAATTTCATCAATTTTAGGAGCTGTAAATTTTATTACTACTGTAATTAATATGCGTGCTGCAGGAATATCTTTTGATCGAATACCTTTATTTGTTTGATCTGTAGTAATTACTGCTGTTTTATTACTTTTATCTTTACCTGTTTTAGCTGGTGCTATTACAATATTATTAACAGATCGAAATTTAAATACTTCTTTCTTTGATCCCGCAGGAGGAGGAGACCCAATTTTATATCAACATCTATTT
>IBIDP353-19|Nephrotoma guestfalica|COI-5P|MZ196821
TACTTTATATTTTATTTTTGGTGCTTGAGCCGGTATAATCGGCACTTCACTAAGAATCCTTATTCGAGCTGAATTAGGACATCCTGGAGCATTAATTGGTGATGATCAAATTTACAATGTCATCGTAACTGCCCATGCTTTCATTATAATTTTTTTTATAGTTATACCTATTATAATTGGGGGATTCGGAAATTGATTAGTCCCTTTAATATTGGGGGCTCCTGATATAGCATTCCCCCGAATAAATAATATAAGTTTCTGAATACTGCCTCCTTCTCTTACTCTTTTATTAGCCAGTAGTATAGTAGAAAATGGGGCCGGTACAGGTTGAACAGTTTATCCCCCCCTGTCAGCCAGAATCGCCCATACAGGCGCCTCTGTGGATTTAGCAATTTTTTCATTACACTTAGCTGGAATTTCTTCTATTTTAGGAGCTGTAAATTTTATTACTACTACTATCAATATACGATCTAGAGGAATTACCTTAGACCGTATACCTTTATTTGTTTGATCTGTAGTTATTACAGCAATTTTATTATTACTCTCATTACCTGTTTTAGCGGGAGCCATTACAATACTTTTAACTGACCGAAATTTAAATACCTCATTTTTCGACCCTGCAGGAGGAGGTGACCCTATTTTATACCAACATTTATTT
>IBIDP357-19|Tipula trigona|COI-5P|MZ196538
TACATTATATTTTATTTTTGGAGCTTGGGCAGGAATAGTTGGAACTTCATTAAGAATTTTAATTCGAGCAGAACTTGGACATCCAGGAGCACTAATTGGTGATGACCAAATTTATAATGTTATTGTAACAGCTCATGCATTCATTATAATTTTCTTTATAGTAATACCTATTATAATTGGAGGATTTGGAAATTGATTGGTTCCATTAATACTAGGAGCACCTGATATGGCTTTCCCTCGAATAAATAATATAAGTTTTTGAATATTACCCCCATCTCTTACTCTTTTATTAGCTAGAAGTATAGTTGAAAATGGAGCAGGAACTGGATGAACAGTTTATCCCCCTTTATCTTCAGGAATTGCTCATACTGGAGCTTCAGTAGATTTAGCAATTTTTTCACTTCATTTAGCAGGAATTTCTTCAATTTTAGGAGCTGTAAATTTTATTACTACAGTTATTAATATACGTTCAAGAGGAATTACTCTAGATCGAATACCATTATTTGTTTGATCTGTAGTAATTACTGCAGTATTACTTTTACTTTCTTTACCTGTATTAGCAGGAGCAATTACAATATTATTAACAGATCGAAACTTAAATACTTCATTTTTTGATCCTGCTGGTGGAGGAGATCCAATTCTTTACCAACATCTATTC
>IBIDP366-19|Dicranomyia affinis|COI-5P|MZ196877
TACTTTATATTTTATTTTTGGAGCTTGAGCTGGAATAGTTGGTACCTCCCTAAGAATTTTAATTCGAGCAGAATTAGGTCACCCAGGAGCTTTAATTGGTGATGATCAAATTTATAATGTAATTGTTACAGCTCATGCTTTTATTATAATTTTTTTTATAGTAATGCCTATTATAATTGGGGGATTTGGTAATTGATTAGTTCCTTTAATATTAGGGGCTCCTGATATAGCTTTCCCTCGAATAAATAATATAAGTTTTTGAATACTTCCCCCATCTTTAACTCTATTATTAGCTAGTAGAATAGTAGAAAATGGAGCAGGAACAGGATGAACAGTTTACCCTCCCCTTTCTTCGGGAATTGCTCATGCTGGAGCTTCAGTAGATTTAGCTATTTTTTCATTACACTTAGCAGGTATTTCTTCTATTTTAGGGGCAGTAAATTTTATTACAACAGTAATTAATATACGATCAACAGGAATTACTTTTGATCGGATACCTTTATTTGTTTGATCAGTAGTAATTACTGCCGTTTTACTTTTACTTTCTCTTCCTGTTTTAGCAGGAGCTATTACTATATTATTAACAGATCGAAATTTAAATACTTCTTTCTTTGACCCAGCCGGTGGGGGAGACCCTATTCTTTATCAACATTTATTT
>IBIDP432-19|Paradelphomyia senilis|COI-5P|MZ196564
AACACTATATTTTATTTTTGGAGCCTGAGCTGGAATAGTTGGAACTTCCCTAAGAATTCTAATTCGAGCTGAATTAGGTCACCCAGGAGCTTTAATTGGAGATGATCAAATTTATAATGTTATTGTAACAGCTCACGCCTTCGTAATAATTTTTTTTATAGTAATACCTATTATAATTGGGGGATTTGGAAATTGATTGGTCCCTTTAATATTAGGTGCCCCAGATATAGCATTTCCACGAATAAATAATATAAGTTTTTGAATATTACCCCCATCATTAACTCTTTTATTAGCTAGTAGTATAGTTGAAAACGGAGCAGGAACAGGATGAACAGTTTATCCTCCTTTATCTTCGGGTATTGCTCACGCCGGAGCATCCGTTGATTTAGCTATTTTTTCTCTACATTTAGCAGGAATTTCCTCAATTTTAGGAGCTGTAAATTTTATTACTACTGTAATTAATATACGATCAACTGGAATTTCTTTTGACCGAATGCCTTTATTTGTATGAGCAGTAGTAATTACTGCAATTTTATTATTATTATCATTACCAGTATTAGCCGGAGCTATTACAATATTATTAACAGATCGAAACTTAAATACATCATTTTTCGACCCAGCAGGAGGAGGGGATCCTATTTTATACCAACATTTATTT
>IBIDP436-19|Dicranomyia sericata|COI-5P|MZ196913
TACTTTATATTTTATTTTTGGAGCCTGAGCTGGGATAGTAGGTACGTCTCTTAGAATTTTAATTCGAGCAGAATTAGGACACCCAGGAGCTTTAATTGGTGATGACCAAATTTATAATGTAATTGTTACAGCTCACGCTTTTATTATAATTTTTTTTATAGTTATACCTATTATAATTGGAGGATTTGGAAATTGATTAGTTCCTTTAATACTTGGAGCCCCAGATATAGCTTTTCCACGAATAAATAATATAAGTTTTTGAATACTTCCCCCATCATTAACTTTATTATTAGCTAGTAGAATAGTAGAAAATGGAGCAGGAACAGGATGAACAGTTTATCCTCCTCTTTCTTCAGGTATCGCTCATGCAGGTGCTTCAGTTGATTTAGCAATTTTTTCATTACATTTAGCAGGTATTTCATCTATTTTAGGAGCAGTAAATTTTATTACTACAGTAATTAATATACGATCAACAGGAATTACATTTGATCGAATACCATTATTTGTTTGATCAGTAGTTATTACTGCTGTTCTTCTTTTACTTTCTTTACCTGTATTAGCTGGTGCTATTACAATATTATTAACTGATCGGAATCTAAATACCTCATTTTTCGACCCTGCCGGAGGAGGTGACCCTATTCTTTACCAACACTTATTT
>IBIDP440-19|Idiocera sziladyi|COI-5P|MZ196902
AACTTTATATTTTATTTTTGGGGCTTGAGCAGGAATAATTGGGACATCATTAAGAATTTTAATTCGAGCTGAACTTGGTCACCCAGGTACATTAATTGGAAATGACCAAATTTATAATGTTATTGTTACAGCTCATGCATTTATTATAATTTTTTTTATAGTAATACCTATTATAATTGGAGGTTTTGGAAATTGACTTGTTCCATTAATATTAGGAGCTCCTGATATAGCTTTTCCTCGAATAAATAATATAAGATTTTGAATATTACCTCCATCATTAACATTATTATTAGCAAGAAGAATAGTAGAAAATGGAGCAGGTACAGGATGAACTGTTTATCCACCATTATCTTCAAGAATTGCTCACGCTGGAGCCTCAGTAGATTTAGCAATTTTTTCTCTTCATTTAGCAGGTATTTCATCTATTTTAGGAGCTGTAAATTTTATTACTACTATTATTAATATACGATCAACAGGAATTTCATTTGATCGAATACCTTTATTTGTATGAGCAGTTTTTATTACAGCAATTTTATTACTTCTATCTTTACCTGTATTAGCTGGAGCTATTACAATACTTTTAACTGATCGAAACTTAAATACATCATTTTTTGACCCTGCTGGAGGAGGAGATCCAATTTTATATCAACATTTATTT
>IBIDP454-19|Dicranomyia maderensis|COI-5P|MZ196841
AACTTTATACTTTATTTTTGGAGCTTGAGCCGGAATAGTTGGTACTTCTCTTAGAATTCTAATTCGAGCAGAATTAGGTCATCCAGGAGCTTTAATTGGTGATGACCAAATTTATAATGTAATTGTTACAGCTCATGCTTTTATTATAATTTTTTTTATAGTTATACCTATTATAATTGGAGGATTTGGAAATTGATTAGTCCCTTTAATATTAGGAGCCCCTGATATAGCTTTTCCTCGAATAAATAATATAAGTTTTTGAATACTTCCCCCATCATTAACTTTATTATTGGCTAGTAGTATAGTTGAAAATGGAGCAGGGACTGGATGAACAGTTTATCCTCCTCTTTCTTCTGGAATTGCTCATGCTGGAGCTTCTGTTGATTTAGCAATTTTTTCATTACATTTAGCTGGTATTTCTTCTATTTTAGGAGCAGTAAATTTTATTACTACAGTTATTAATATACGATCTACAGGGATTACTTTTGATCGAATACCATTATTTGTTTGATCTGTAGTTATTACTGCAGTATTACTTTTACTCTCTTTACCGGTTTTAGCTGGAGCAATTACTATACTATTAACAGATCGAAATTTAAATACTTCTTTTTTTGATCCTGCTGGAGGGGGAGACCCTATTCTTTATCAACATTTATTT
>IBIDP457-19|Geranomyia bivittata|COI-5P|MZ196781
TATTCTTTATTTTATTTTTGGAGCTTGAGCTGGAATATTAGGTACATCTTTAAGAATTTTAATTCGAGCTGAATTAGGTCATCCAGGGGCTTTAATTGGTGACGATCAAATTTATAATGTAATTGTTACAGCCCATGCTTTTATTATAATTTTTTTTATAGTTATACCTATTATAATTGGAGGATTTGGAAATTGATTAATCCCTTTAATATTAGGAGCACCGGATATAGCTTTTCCTCGAATAAATAATATAAGTTTTTGAATACTCCCCCCTTCATTAACATTATTATTGGCTAGAAGAATAGTAGAAACCGGAGCAGGTACTGGATGAACAGTTTACCCTCCTTTATCTTCTGGAATTGCTCATGCTGGAGCTTCCGTAGATTTAGCAATTTTTTCTTTACATTTAGCAGGAATTAGATCTATTTTAGGTGCAGTAAATTTTATTACAACAGTAATTAATATACGATCATCAGGAATTACTTTTGATCGAATACCTTTATTTGTATGATCAGTTGTAATTACAGCTATTTTACTTCTTTTATCCCTTCCAGTTCTTGCTGGAGCAATTACGATATTATTAACAGATCGAAATTTAAATACTTCATTTTTTGACCCTGCTGGAGGAGGAGATCCAATTTTATATCAACATTTATTT
>IBIDP473-19|Dicranomyia didyma|COI-5P|MZ196783
TACCTTATATTTTATTTTCGGAGCTTGAGCTGGAATAGTTGGTACCTCCTTAAGAATTTTAATTCGAGCAGAATTAGGTCATCCTGGAGCTTTAATTGGAGATGATCAAATTTATAATGTAATTGTTACAGCTCATGCTTTTATTATAATTTTTTTTATAGTAATACCTATTATAATTGGGGGATTTGGTAATTGATTAGTCCCTCTAATACTAGGAGCCCCAGATATAGCTTTTCCTCGAATAAATAACATAAGTTTTTGAATACTACCCCCATCATTAACTTTATTATTAGCTAGCAGAATAGTAGAAAATGGGGCAGGAACAGGATGAACAGTTTATCCTCCTTTATCATCAGGAATTGCTCATGCCGGAGCTTCAGTTGATTTAGCTATTTTTTCACTACATTTAGCAGGTATCTCTTCAATTTTAGGGGCTGTAAATTTTATTACAACCGTAATTAATATACGATCAACAGGAATTACTTTTGACCGAATACCTTTATTTGTTTGATCAGTAGTAATTACAGCTGTTTTACTTTTACTTTCTCTACCTGTTCTAGCCGGAGCTATTACAATACTATTAACCGATCGAAATTTAAATACATCTTTTTTTGACCCAGCTGGAGGAGGAGACCCAATTCTTTATCAACATTTATTT
>IBIDP597-20|Tipula helvola|COI-5P|MZ196636
TACATTATATTTTATTTTTGGAGCTTGGGCAGGAATAGTTGGAACTTCATTAAGAATTTTAATTCGAGCAGAACTTGGACATCCAGGAGCACTAATTGGTGATGACCAAATTTATAATGTTATTGTAACAGCTCATGCATTTATTATAATTTTCTTTATAGTAATGCCTATTATAATTGGAGGTTTTGGAAATTGATTAGTCCCTTTAATACTAGGGGCACCTGATATAGCTTTCCCTCGAATAAATAATATAAGTTTTTGAATGCTTCCCCCTTCTCTTACTCTTTTATTAGCTAGAAGTATAGTTGAAAATGGAGCAGGAACTGGGTGAACAGTTTACCCCCCCTTATCCTCAGGAATTGCTCATACTGGAGCTTCAGTTGATTTAGCAATTTTTTCACTTCATTTAGCAGGAATTTCTTCAATTTTAGGAGCTGTAAATTTTATTACTACAGTTATTAATATACGATCTAGAGGAATTACTTTAGATCGAATACCACTATTTGTTTGATCTGTAGTAATTACTGCTGTGTTACTTTTACTTTCTTTACCAGTATTAGCAGGAGCAATCACAATATTATTAACTGATCGAAATTTAAATACTTCATTTTTTGATCCTGCAGGAGGGGGAGACCCAATTCTTTATCAACATCTATTT
>IBIDP598-20|Tipula trigona|COI-5P|MZ196529
TACATTATATTTTATTTTTGGAGCTTGGGCAGGAATAGTTGGAACTTCATTAAGAATTTTAATTCGAGCAGAACTTGGACATCCAGGAGCACTAATTGGTGATGACCAAATTTATAATGTTATTGTAACAGCTCATGCATTCATTATAATTTTCTTTATAGTAATACCTATTATAATTGGAGGATTTGGAAATTGATTGGTTCCATTAATACTAGGAGCACCTGATATGGCTTTCCCTCGAATAAATAATATAAGTTTTTGAATATTACCCCCATCTCTTACTCTTTTATTAGCTAGAAGTATAGTTGAAAATGGAGCAGGAACTGGATGAACAGTTTATCCCCCTTTATCTTCAGGAATTGCTCATACTGGAGCTTCAGTAGATTTAGCAATTTTTTCACTTCATTTAGCAGGAATTTCTTCAATTTTAGGAGCTGTAAATTTTATTACTACAGTTATTAACATACGTTCAAGAGGAATTACTCTAGATCGAATACCATTATTTGTTTGATCTGTAGTAATTACTGCAGTATTACTTTTACTTTCTTTACCTGTATTAGCAGGAGCAATTACAATATTATTAACAGATCGAAACTTAAATACTTCATTTTTTGATCCTGCTGGTGGAGGAGATCCAATTCTTTACCAACATCTATTC
>IBIDP601-20|Tipula trigona|COI-5P|MZ196566
TACATTATATTTTATTTTTGGAGCTTGGGCAGGAATAGTTGGAACTTCATTAAGAATTTTAATTCGAGCAGAACTTGGACATCCAGGAGCACTAATTGGTGATGACCAAATTTATAATGTTATTGTAACAGCTCATGCATTCATTATAATTTTCTTTATAGTAATACCTATTATAATTGGAGGATTTGGAAATTGATTGGTTCCATTAATACTAGGAGCACCTGATATGGCTTTCCCTCGAATAAATAATATAAGTTTTTGAATATTACCCCCATCTCTTACTCTTTTATTAGCTAGAAGTATAGTTGAAAATGGAGCAGGAACTGGATGAACAGTTTATCCCCCTTTATCTTCAGGAATTGCTCATACTGGAGCTTCAGTAGATTTAGCAATTTTTTCACTTCATTTAGCAGGAATTTCTTCAATTTTAGGAGCTGTAAATTTTATTACTACAGTTATTAACATACGTTCAAGAGGAATTACTCTAGATCGAATACCATTATTTGTTTGATCTGTAGTAATTACTGCAGTATTACTTTTACTTTCTTTACCTGTATTAGCAGGAGCAATTACAATATTATTAACAGATCGAAACTTAAATACTTCATTTTTTGATCCTGCTGGTGGAGGAGATCCAATTCTTTACCAACATCTATTC
>IBIDP610-20|Limonia phragmitidis|COI-5P|MZ196556
TACTTTATATTTTATTTTAGGAGCTTGATCAGGAATAGTTGGTACTTCCCTAAGAATTCTAATTCGAGCTGAATTAGGACACCCAGGAGCTTTAATTGGAGATGATCAAATTTATAATGTAATTGTTACAGCTCATGCTTTCATTATAATTTTTTTTATAGTTATACCTATTATAATTGGGGGATTCGGAAATTGGCTAGTTCCATTAATACTTGGAGCTCCTGATATAGCTTTTCCTCGAATAAATAATATAAGATTTTGAATACTACCTCCTTCTTTAACCCTTTTATTAGCGAGTAGAATAGTAGAAGCTGGAGTAGGGACTGGTTGAACAGTTTACCCACCGCTATCCTCAGGGATTGCTCATGGAGGGGCTTCTGTAGACTTAGCTATTTTTTCACTTCATTTAGCAGGGATTTCTTCGATTTTAGGGGCTGTAAATTTTATTACAACTGTTATTAATATACGATCAGCAGGAATATCTTTTGACCGTATACCTTTATTTGTATGATCAGTTGTAATTACTGCTGTATTATTACTATTATCTTTACCTGTTTTAGCCGGAGCTATTACAATATTATTAACAGATCGAAATTTAAATACCTCATTTTTTGATCCAGCGGGAGGAGGAGACCCAATTCTTTACCAACATTTATTT
>IBIDP615-20|Limonia nubeculosa|COI-5P|MZ196672
AACTTTATATTTTATTTTTGGAGCATGATCTGGTATAGTAGGTACTTCCTTAAGTATTCTAATTCGAGCTGAATTAGGACATCCTGGAGCCTTAATTGGAGATGACCAAATTTATAATGTTATTGTTACTGCTCATGCATTTATTATGATTTTTTTTATAGTAATGCCTATTATAATTGGAGGATTCGGAAATTGATTAGTTCCTTTAATATTAGGAGCCCCTGATATAGCTTTCCCTCGAATAAATAACATAAGTTTCTGAATATTACCTCCTTCTTTAACACTTTTATTGGCTAGTAGTATAGTTGAAAACGGGGCTGGTACTGGATGAACAGTTTACCCACCATTATCCTCGGGTACAGCACATAGTGGAGCATCAGTAGATTTAGCAATTTTTTCTTTACATTTAGCTGGAATTTCATCAATTTTAGGGGCTGTAAATTTTATTACTACTGTAATTAATATGCGTGCTGCAGGAATATCTTTTGATCGAATACCTTTATTTGTTTGATCTGTAGTAATTACTGCTGTTTTATTACTTTTATCTTTACCTGTTTTAGCTGGTGCTATTACAATATTATTAACAGATCGAAATTTAAATACTTCTTTCTTTGATCCCGCAGGAGGAGGAGACCCAATTTTATATCAACATCTATTT
>IBIDP617-20|Dicranoptycha fuscescens|COI-5P|MZ196690
AACTTTATATTTTATTTTCGGGGCCTGATCTGGAATAGTGGGAACTTCATTAAGAATACTTATTCGAGCCGAATTAGGACACCCTGGAGCATTAATTGGGGATGACCAAATTTATAACGTAATTGTTACAGCCCATGCTTTTATTATAATTTTTTTTATAGTTATACCTATTATAATTGGAGGATTTGGTAATTGACTTGTCCCTTTAATACTAGGAGCCCCCGATATAGCTTTTCCACGAATAAATAATATAAGTTTTTGATTGCTCCCCCCATCTTTAACTTTATTATTAGTAAGTAGTCTAGTAGAGGCAGGAGCAGGAACCGGATGAACAGTATACCCCCCATTATCAGCTAATATCGCCCATACTGGGGCCTCTGTTGATTTAGCAATTTTTTCTTTACACTTAGCTGGAATTTCTTCAATTTTAGGAGCAGTAAATTTTATTACTACTGTAATTAATATGCGAACTACTGGAATTTCTTTTGATCGCATGCCTTTATTTGTATGATCAGTTGTAATTACAGCCGTTCTTTTACTTTTATCTTTACCGGTATTAGCTGGAGCAATTACAATATTATTAACTGACCGAAACCTAAATACATCTTTCTTCGACCCTGCCGGAGGGGGAGACCCTATTCTTTATCAACATTTATTC
>IBIDP635-20|Dicranomyia modesta|COI-5P|MZ196558
AACTTTATACTTTATTTTTGGAGCTTGAGCAGGAATAGTAGGAACTTCCTTAAGAATTCTTATTCGAGCAGAATTAGGTCATCCTGGAGCATTAATTGGAGATGATCAAATTTATAATGTAATTGTTACAGCTCATGCTTTTATTATAATTTTTTTTATAGTAATGCCAATTATAATTGGTGGATTTGGAAATTGATTAGTACCTTTAATATTAGGAGCCCCAGATATAGCTTTTCCTCGAATAAATAATATAAGTTTTTGAATATTACCCCCTTCTTTAACATTATTATTAGCTAGAAGAATAGTTGAAAATGGAGCAGGAACAGGTTGAACAGTTTATCCTCCCCTATCCTCTGGAATTGCTCATTCTGGAGCATCTGTTGATCTAGCAATTTTTTCCTTACATTTGGCTGGAATCTCTTCAATTTTAGGAGCAGTAAATTTTATTACTACTGTTATTAATATGCGATCTACAGGTATTTCATTTGACCGAATACCTTTATTTGTTTGATCTGTAGTAATTACAGCAATTTTATTATTATTATCTTTACCTGTTCTAGCAGGAGCAATTACTATATTATTAACAGATCGAAATTTAAATACTTCTTTTTTTGATCCTGCAGGAGGAGGAGATCCTATTTTATATCAACATTTATTT
>IBIDP641-20|Austrolimnophila latistyla|COI-5P|MZ196647
AACATTATATTTTATTTTTGGAGCTTGAGCAGGAATAGTGGGAACTTCATTAAGTTTATTGATTCGAGCAGAATTAGGGCACCCAGGAGCATTAATTGGCGATGATCAAATTTATAATGTAATTGTCACTGCACATGCATTTGTAATAATTTTTTTTATAGTTATGCCTATTATAATTGGGGGATTCGGAAACTGACTTGTCCCTCTTATACTAGGAGCCCCCGACATAGCTTTTCCCCGAATAAATAATATAAGTTTTTGAATATTACCTCCTTCTTTAACATTACTGTTAGCCAGAAGTATGGTGGAAAATGGGGCCGGAACAGGTTGAACTGTATACCCCCCCCTATCTTCTGGAATTGCCCATGCCGGGGCTTCTGTTGATTTAGCTATTTTTTCTCTACATTTAGCAGGAATCTCATCTATTTTAGGAGCAGTAAATTTTATTACCACTGTTATTAATATGCGATCATCAGGTATTACTTTTGATCGCATACCTTTATTTGTTTGATCTGTTGTAATTACAGCTGTTTTACTACTTTTATCTTTGCCAGTTTTAGCCGGAGCTATTACTATATTATTAACTGATCGAAATTTAAATACATCTTTTTTTGACCCCGCTGGAGGAGGAGATCCTATTTTATACCAACATTTATTT
>IBIDP644-20|Gonomyia tenella|COI-5P|MZ196605
AACATTATATTTTATTTTTGGAGCTTGAGCAGGAATAGTTGGAACTTCATTAAGAATTTTAATTCGAGCAGAATTAGGGCATCCCGGAGCCATAATTGGAAACGATCAAATTTATAATGTTGTAGTAACAGCTCATGCTTTTATTATAATTTTCTTCATAGTAATACCTATTATAATTGGAGGGTTTGGTAATTGATTAGTACCCTTAATACTAGGAGCTCCTGATATGGCCTTCCCTCGAATAAATAATATAAGATTTTGACTTTTACCTCCTTCTTTAACTCTTTTATTAGCAAGTAGTTTAGTTGAAAATGGGGCCGGAACAGGATGAACTGTATATCCTCCTTTATCAGCAGGAATTGCTCATGCGGGTGCTTCTGTTGATTTAGCAATTTTCTCATTACATTTAGCAGGAATTTCATCAATTTTAGGAGCAGTTAATTTTATTACAACAGTAATTAATATACGATCAACAGGAATTACTTTTGATCGAATACCTTTATTTGTGTGAGCTGTAGTAATTACTGCAGTATTACTACTATTATCTCTTCCTGTATTAGCAGGAGCTATTACTATATTATTAACAGATCGAAATTTAAATACTTCTTTCTTTGATCCTTCAGGAGGAGGAGACCCTATTTTATATCAACATTTATTT
>IBIDP656-20|Limonia nubeculosa|COI-5P|MZ196700
AACTTTATATTTTATTTTTGGAGCATGATCTGGTATAGTAGGTACTTCCTTAAGTATTCTAATTCGAGCTGAATTAGGACATCCTGGAGCCTTAATTGGAGATGACCAAATTTATAATGTTATTGTTACTGCTCATGCATTTATTATGATTTTTTTTATAGTAATGCCTATTATAATTGGAGGATTCGGAAATTGATTAGTTCCTTTAATATTAGGAGCCCCTGATATAGCTTTCCCTCGAATAAATAACATAAGTTTCTGAATATTACCTCCTTCTTTAACACTTTTATTGGCTAGTAGTATAGTTGAAAACGGGGCTGGTACTGGATGAACAGTTTACCCACCATTATCCTCGGGTACAGCACATAGTGGAGCATCAGTAGATTTAGCAATTTTTTCTTTACATTTAGCTGGAATTTCATCAATTTTAGGAGCTGTAAATTTTATTACTACTGTAATTAATATGCGTGCTGCAGGAATATCTTTTGATCGAATACCTTTATTTGTTTGATCTGTAGTAATTACTGCTGTTTTATTACTTTTATCTTTACCTGTTTTAGCTGGTGCTATTACAATATTATTAACAGATCGAAATTTAAATACTTCTTTCTTTGATCCCGCAGGAGGAGGAGACCCAATTTTATATCAACATCTATTT
>IBIDP663-20|Tipula oleracea|COI-5P|MZ196771
AACTTTATATTTCATTTTTGGAGCTTGGGCCGGTATAGTAGGAACTTCTTTAAGAATTTTAATTCGAGCAGAACTTGGTCATCCTGGGGCATTAATTGGGGATGACCAAATTTATAATGTTATTGTAACAGCTCATGCATTTATTATAATTTTTTTTATAGTTATACCTATTATAATTGGAGGATTTGGAAATTGATTAGTCCCTTTAATACTGGGAGCCCCAGATATGGCTTTTCCACGAATAAATAATATGAGTTTTTGGATATTACCCCCATCCCTTACTCTTTTATTAGCTAGTAGTATAGTGGAAAATGGAGCTGGAACAGGTTGAACCGTTTACCCACCACTTTCTGCTGGAATTGCTCATACAGGAGCATCAGTAGATCTAGCTATTTTTTCTCTTCATTTAGCGGGAATTTCCTCTATTTTAGGAGCTGTAAATTTTATTACTACAGTTATTAATATACGATCAAGAGGAATTACATTAGATCGAATACCATTATTTGTTTGATCAGTAGTGATTACTGCTGTTTTATTACTTCTTTCTTTACCTGTTTTAGCCGGAGCTATTACAATATTATTAACAGACCGAAATTTAAATACCTCTTTTTTTGACCCTGCTGGAGGAGGAGACCCAATTTTATACCAACATTTATTT
>IBIDP672-20|Tipula trigona|COI-5P|MZ196643
TACATTATATTTTATTTTTGGAGCTTGGGCAGGAATAGTTGGAACTTCATTAAGAATTTTAATTCGAGCAGAACTTGGACATCCAGGAGCACTAATTGGTGATGACCAAATTTATAATGTTATTGTAACAGCTCATGCATTCATTATAATTTTCTTTATAGTAATACCTATTATAATTGGAGGATTTGGAAATTGATTGGTTCCATTAATACTAGGAGCACCTGATATGGCTTTCCCTCGAATAAATAATATAAGTTTTTGAATATTACCTCCATCTCTTACTCTTTTATTAGCTAGAAGTATAGTTGAAAATGGAGCAGGAACTGGATGAACAGTTTATCCCCCTTTATCTTCAGGAATTGCTCATACTGGAGCTTCAGTAGATTTAGCAATTTTTTCACTTCATTTAGCAGGAATTTCTTCAATTTTAGGAGCTGTAAATTTTATTACTACAGTTATTAATATACGTTCAAGAGGAATTACTCTAGATCGAATACCATTATTTGTTTGATCTGTAGTAATTACTGCAGTATTACTTTTACTTTCTTTACCTGTATTAGCAGGAGCAATTACAATATTATTAACAGATCGAAACTTAAATACTTCATTTTTTGATCCTGCTGGTGGAGGAGATCCAATTCTTTACCAACATCTATTC
>IBIDP694-20|Dicranoptycha fuscescens|COI-5P|MZ196663
AACTTTATATTTTATTTTCGGGGCCTGATCTGGAATAGTAGGAACTTCATTAAGAATACTTATTCGAGCCGAATTAGGGCACCCTGGAGCATTAATTGGAGATGACCAAATTTATAACGTAATTGTTACAGCCCATGCTTTTATTATAATTTTTTTTATAGTTATACCTATTATAATTGGAGGATTTGGTAATTGACTTGTCCCTTTAATACTAGGAGCCCCTGATATAGCTTTTCCACGAATAAATAATATAAGTTTTTGATTGCTCCCCCCATCTTTAACTTTATTATTAGTAAGTAGTCTAGTAGAGGCAGGAGCAGGAACCGGATGAACAGTATACCCCCCATTATCAGCTAATATCGCCCATACTGGGGCCTCTGTTGATTTAGCAATTTTTTCTTTACACTTAGCTGGAATTTCTTCAATTTTAGGAGCAGTAAATTTTATTACTACTGTAATTAATATGCGAACTACTGGAATTTCTTTTGATCGCATGCCTTTATTTGTATGATCAGTTGTAATTACAGCTGTTCTTTTACTTTTATCTTTACCGGTATTAGCCGGAGCAATTACAATATTATTAACTGACCGAAACCTAAATACATCTTTCTTCGACCCTGCCGGAGGGGGAGACCCTATTCTTTATCAACATTTATTC
>IBIDP698-20|Dicranoptycha fuscescens|COI-5P|MZ196803
AACTTTATATTTTATTTTCGGGGCCTGATCTGGAATAGTGGGAACTTCATTAAGAATACTTATTCGAGCCGAATTAGGGCACCCTGGAGCATTAATTGGGGATGACCAAATTTATAACGTAATTGTTACAGCCCATGCTTTTATTATAATTTTTTTTATAGTTATACCTATTATAATTGGAGGATTTGGTAATTGACTTGTCCCTTTAATACTAGGAGCCCCCGATATAGCTTTTCCACGAATAAATAATATAAGTTTTTGATTGCTCCCCCCATCTTTAACTTTATTATTAGTAAGTAGTCTAGTAGAGGCAGGAGCAGGAACCGGATGAACAGTATACCCCCCATTATCAGCTAATATCGCCCATACTGGGGCCTCTGTTGATTTAGCAATTTTTTCTTTACACTTAGCTGGAATTTCTTCAATTTTAGGAGCAGTAAATTTTATTACTACTGTAATTAATATGCGAACTACTGGAATTTCTTTTGATCGCATGCCTTTATTTGTATGATCAGTTGTAATTACAGCTGTTCTTTTACTTTTATCTTTACCGGTATTAGCCGGAGCAATTACAATATTATTAACTGACCGAAACCTAAATACATCTTTCTTCGACCCTGCCGGAGGGGGAGACCCTATTCTTTATCAACATTTATTC
>IBIDP701-20|Dicranoptycha fuscescens|COI-5P|MZ196733
AACTTTATATTTTATTTTCGGGGCCTGATCTGGAATAGTAGGAACTTCATTAAGAATACTTATTCGAGCCGAATTAGGGCACCCTGGAGCATTAATTGGGGATGACCAAATTTATAACGTAATTGTTACAGCCCATGCTTTTATTATAATTTTTTTTATAGTTATACCTATTATAATTGGAGGATTTGGTAATTGACTTGTCCCTTTAATACTAGGAGCCCCCGATATAGCTTTTCCACGAATAAATAATATAAGTTTTTGATTGCTCCCCCCATCTTTAACTTTATTATTAGTAAGTAGTCTAGTAGAGGCAGGAGCAGGAACCGGATGAACAGTATACCCCCCATTATCAGCTAATATCGCCCATACTGGGGCCTCTGTTGATTTAGCAATTTTTTCTTTACACTTAGCTGGAATTTCTTCAATTTTAGGAGCAGTAAATTTTATTACTACTGTAATTAATATGCGAACTACTGGAATTTCTTTTGATCGCATGCCTTTATTTGTATGATCAGTTGTAATTACAGCTGTTCTTTTACTTTTATCTTTACCGGTATTAGCCGGAGCAATTACAATATTATTAACTGACCGAAACCTAAATACATCTTTCTTCGACCCTGCCGGAGGGGGAGACCCTATTCTTTATCAACATTTATTC
>IBIDP707-20|Phylidorea ferruginea|COI-5P|MZ196856
AATTTTATATTTTATTTTTGGAGCATGAGCCGGTATATTAGGAACTTCATTAAGAGTTTTAATTCGTATAGAATTAGGTCACCCAGGGTCTCTAATTGGTGATGACCAAATTTATAACGTAATCGTTACAGCACACGCCTTTGTTATAATTTTTTTTATAGTAATACCTATTATAATTGGAGGATTCGGGAATTGACTAGTACCCTTAATACTAGGAGCTCCTGATATAGCTTTTCCTCGAATAAATAACATAAGTTTTTGATTACTTCCTCCTTCTTTAACTCTTTTATTAGCAAGTAGCATGGTAGAAAATGGAGTAGGTACAGGTTGAACAGTCTACCCACCACTTTCATCTAAAATTGCCCACATAGGAGCCTCTGTAGATCTTGCTATTTTTTCATTACATTTAGCAGGAATTTCATCTATTTTAGGGGCAGTTAATTTTATTACTACAATTATTAATATACGATCAACAGGCATTACTTTTGATCGAATGCCTTTATTTGTTTGAGCAGTAGTAATTACTGCTATTTTATTACTTTTATCTTTACCAGTACTAGCAGGAGCTATTACTATATTATTAACAGACCGAAATTTAAATACTTCTTTTTTCGACCCTGCTGGAGGAGGAGATCCAATTCTATATCAACATTTATTT
>IBIDP740-20|Tipula parallela|COI-5P|MZ196905
TACATTATATTTTATTTTTGGAGCTTGGGCAGGAATAGTTGGTACTTCATTGAGAATTTTAATTCGGGCAGAACTTGGACATCCAGGAGCATTGATTGGAGATGATCAAATTTATAATGTTATCGTAACAGCTCATGCATTTATTATAATTTTTTTTATAGTAATACCTATTATAATTGGAGGATTTGGAAATTGATTAGTTCCATTGATACTGGGAGCACCTGATATGGCTTTTCCTCGAATAAATAATATAAGTTTTTGAATACTTCCTCCATCTTTAACTCTTTTATTAGCTAGTAGTATAGTTGAAAACGGAGCTGGAACTGGATGAACAGTTTACCCGCCCTTATCTTCAGGAATTGCTCATACAGGAGCTTCAGTAGATTTGGCAATTTTTTCTCTTCATTTAGCGGGAATTTCTTCAATTTTAGGAGCTGTAAATTTTATTACTACAGTAATTAATATACGTTCAAGAGGTATTACTTTAGACCGAATACCATTATTTGTTTGATCAGTAGTAATTACTGCTGTATTACTTTTACTTTCTTTACCCGTATTAGCAGGGGCAATTACTATATTACTTACTGATCGAAATCTTAATACTTCATTTTTTGACCCTGCTGGGGGAGGAGACCCAATTCTTTATCAACATTTATTT
>IBIDP771-20|Tipula serrulifera|COI-5P|MZ196765
TACATTATATTTCATTTTTGGGGCTTGGGCTGGAATAGTAGGAACTTCTTTAAGAATTTTAATTCGAGCAGAACTTGGTCATCCGGGAGCATTAATTGGGGATGACCAAATTTATAATGTTATTGTAACAGCTCATGCATTTATTATAATTTTTTTTATAGTTATGCCTATTATAATTGGGGGGTTTGGTAATTGATTAGTGCCTTTAATATTAGGTGCTCCTGATATAGCTTTCCCTCGAATAAATAATATAAGTTTTTGAATATTACCTCCTTCTCTTACTCTTTTACTAGCTAGTAGTATAGTTGAAAATGGGGCAGGTACTGGATGAACAGTTTACCCTCCCCTATCTTCTGGTATTGCCCATACTGGGGCTTCAGTAGATTTAGCAATTTTTTCCCTCCATTTAGCAGGGATTTCTTCAATTTTAGGAGCAGTAAATTTTATTACAACTGTAATTAATATACGATCAAGTGGGATTACTCTTGATCGTATACCTTTATTTGTTTGATCAGTTGTAATTACTGCTATTCTTTTACTTCTTTCTTTACCTGTCCTTGCAGGAGCAATCACTATATTATTAACAGATCGTAATTTAAATACTTCATTTTTTGATCCTGCTGGAGGAGGAGACCCAATTTTATACCAACATTTATTT
>IBIDP775-20|Dicranomyia pauli|COI-5P|MZ196630
AACTTTATACTTTATTTTTGGGGCTTGAGCTGGTATAGTTGGGACTTCTTTAAGAATTTTAATTCGAGCTGAATTAGGACATCCAGGAGCTTTAATTGGAGATGATCAAATTTATAATGTTATTGTAACAGCTCATGCTTTTATTATAATTTTTTTTATAGTAATGCCTATTATAATTGGGGGATTTGGAAACTGATTAGTCCCTTTAATACTGGGGGCCCCTGATATAGCATTCCCTCGAATAAATAATATAAGATTTTGAATATTACCCCCTTCTTTAACCTTACTATTAGCAAGAAGAATAGTTGAAAATGGAGCAGGAACAGGATGAACAGTTTACCCCCCTCTTTCTTCTGGGATTGCCCATGCTGGCGCCTCTGTTGACTTAGCAATTTTTTCTCTTCATTTAGCGGGAATTTCTTCTATTTTGGGGGCAGTAAATTTTATTACAACAGTTATTAATATACGAACAGCTGGAATTTCTTTTGATCGAATACCTTTATTTGTTTGATCAGTAGTTATTACTGCAATCTTGTTATTACTTTCTCTTCCTGTATTAGCTGGAGCTATTACAATATTATTAACAGATCGAAATTTAAATACTTCTTTTTTTGACCCCGCTGGAGGGGGAGACCCTATTTTATACCAACATTTATTT
>IBIDP785-20|Symplecta pilipes|COI-5P|MZ196858
AACATTATATTTTATTTTCGGGGCTTGAGCCGGAATAGTAGGAACTTCCTTAAGAGTTTTAATTCGAACAGAATTAGGACACCCTGGAGCCTTAATTGGAAATGACCAAATTTATAATGTAATTGTAACTGCCCATGCTTTTATTATAATTTTTTTTATAGTAATACCTATTATAATTGGGGGATTTGGAAATTGATTAGTTCCTTTAATATTAGGAGCTCCTGATATAGCTTTCCCTCGAATAAATAATATAAGATTCTGGCTACTTCCGCCTTCATTAACATTATTATTAGCTAGTAGTCTAGTTGAAAACGGAGCTGGGACAGGATGAACAGTTTACCCCCCCTTATCAGCCGGAATTGCCCATGCAGGAGCATCAGTTGATTTAGCAATTTTTTCTTTACACTTAGCCGGAGTTTCCTCAATTTTAGGAGCAGTAAATTTTATTACAACAGTAATTAATATACGATCCACTGGGATTACCTTTGACCGAATACCTTTATTTGTGTGGGCTGTTGTAATTACAGCAGTTTTATTACTTTTATCTTTACCTGTATTAGCTGGAGCTATTACAATATTATTAACAGATCGAAATTTTAATACTTCTTTTTTTGATCCTGCTGGAGGAGGAGATCCTATTTTATATCAACATTTATTT
>IBIDP788-20|Tipula repanda|COI-5P|MZ196822
TACACTATACTTTATTTTTGGGGCTTGGGCAGGAATAGTAGGAACTTCATTAAGAATTTTAATTCGAGCAGAACTTGGTCATCCTGGGGCATTAATTGGGGATGATCAAATTTATAATGTTATTGTAACAGCTCATGCATTTATTATAATTTTTTTTATAGTAATACCCATTATAATTGGGGGATTTGGAAACTGATTAGTTCCTTTAATGCTGGGTGCACCAGATATGGCCTTTCCACGAATAAATAATATAAGTTTTTGAATACTTCCCCCCTCTCTTACTCTTTTATTAGCTAGCAGTATAGTGGAAAATGGGGCTGGAACCGGATGAACCGTTTATCCACCCCTCTCAGCAGGCATTGCACATACTGGGGCTTCAGTAGATTTAGCAATTTTTTCATTACATTTAGCGGGAATTTCTTCAATTTTAGGAGCAGTAAATTTTATTACTACTGTAATTAATATACGATCAAGAGGAATTACCTTAGACCGAATACCTTTATTTGTTTGATCTGTTGTAATTACTGCAGTCTTATTACTACTATCGCTCCCAGTATTAGCAGGAGCCATTACCATATTATTAACAGATCGAAATCTAAATACTTCATTCTTTGACCCTGCCGGAGGAGGAGACCCTATCCTATACCAACACTTATTT
>IBIDP789-20|Tipula repanda|COI-5P|MZ196657
TACACTATACTTTATTTTTGGGGCTTGGGCAGGAATAGTAGGAACTTCATTAAGAATTTTAATTCGAGCAGAACTTGGTCATCCTGGGGCATTAATTGGGGATGATCAAATTTATAATGTTATTGTAACAGCTCATGCATTTATTATAATTTTTTTTATAGTAATACCCATTATAATTGGAGGATTTGGAAACTGATTAGTTCCTTTAATGCTGGGTGCACCAGATATGGCCTTTCCACGAATAAATAATATAAGTTTTTGAATACTTCCCCCCTCTCTTACTCTTTTATTAGCTAGCAGTATAGTGGAAAATGGGGCTGGAACCGGATGAACCGTTTATCCACCCCTCTCAGCAGGCATTGCACATACTGGGGCTTCAGTAGATTTAGCAATTTTTTCATTACATTTAGCAGGAATTTCTTCAATTTTAGGAGCAGTAAATTTTATTACTACTGTAATTAATATACGATCAAGAGGAATTACCTTAGACCGAATACCCTTATTTGTTTGATCTGTTGTAATTACTGCAGTCTTATTACTACTATCGCTCCCAGTATTAGCAGGAGCCATTACCATATTATTAACAGATCGAAATCTAAATACTTCATTCTTTGACCCTGCCGGAGGAGGAGACCCTATCCTATACCAACACTTATTT
>IBIDP790-20|Tipula paludosa|COI-5P|MZ196910
AACTTTATATTTCATTTTTGGGGCTTGAGCTGGCATAGTGGGAACTTCCTTAAGAATTTTAATTCGAGCAGAACTTGGCCATCCTGGGGCACTAATTGGGGATGACCAAATTTATAATGTTATTGTAACAGCTCATGCATTTATTATAATTTTTTTTATAGTTATGCCTATTATAATTGGAGGGTTTGGAAATTGATTAGTTCCTTTAATGCTAGGGGCTCCAGATATAGCTTTCCCCCGAATAAATAATATAAGTTTTTGAATATTACCTCCATCCCTTACCCTTTTATTAGCTAGTAGTATAGTGGAAAACGGGGCTGGAACAGGTTGAACCGTTTACCCGCCACTCTCTGCTGGAATTGCTCATACAGGAGCATCAGTAGACCTAGCTATTTTTTCTCTTCACTTAGCGGGAATTTCTTCTATTCTAGGAGCTGTAAATTTTATTACTACAGTTATTAATATACGATCAAGAGGAATTACATTAGACCGAATACCATTATTTGTCTGATCAGTAGTAATTACTGCTGTTTTATTACTTCTATCTTTACCTGTTCTAGCTGGAGCTATTACAATATTATTAACTGATCGAAATTTAAATACCTCTTTTTTTGATCCTGCCGGGGGAGGAGACCCAATTTTATACCAACACCTATTT
>IBIDP795-20|Tipula repanda|COI-5P|MZ196543
TACACTATACTTTATTTTTGGGGCTTGGGCAGGAATAGTAGGAACTTCATTAAGAATTTTAATTCGAGCAGAGCTTGGTCATCCTGGGGCATTAATTGGGGATGATCAAATTTATAATGTTATTGTAACAGCTCATGCATTTATTATAATTTTTTTTATAGTAATACCCATTATAATCGGGGGATTTGGAAACTGATTAGTTCCTTTAATGCTGGGTGCACCAGATATGGCCTTTCCACGAATAAATAATATAAGTTTTTGAATACTTCCCCCCTCTCTTACTCTTTTATTAGCTAGCAGTATAGTGGAAAATGGGGCTGGAACCGGATGAACCGTTTATCCACCCCTCTCAGCAGGCATTGCACATACTGGGGCTTCAGTAGATTTAGCAATTTTTTCATTACATTTAGCGGGAATTTCTTCAATTTTAGGAGCAGTAAATTTTATTACTACTGTAATTAATATACGATCAAGAGGAATTACCTTAGACCGAATACCTTTATTTGTTTGATCTGTTGTAATTACTGCAGTCTTATTACTACTATCGCTCCCAGTATTAGCAGGAGCCATTACCATATTATTAACAGATCGAAATCTAAATACTTCATTCTTTGACCCTGCCGGAGGAGGAGACCCTATCCTATACCAACACTTATTT
>IBIDP796-20|Tipula rufina|COI-5P|MZ196796
CACATTATATTTTATTTTTGGGGCTTGGGCTGGTATAGTAGGAACTTCTTTAAGAATTTTAATTCGAGCAGAACTTGGTCATCCGGGAGCATTAATTGGGGATGATCAAATTTATAATGTTATTGTAACAGCTCATGCATTTATTATAATTTTTTTTATAGTAATACCTATTATAATTGGAGGATTTGGAAATTGATTAGTACCTTTAATATTAGGTGCCCCTGATATAGCTTTTCCTCGAATAAATAATATAAGTTTTTGAATATTACCTCCTTCTCTTACTCTTTTATTAGCTAGTAGTATAGTTGAAAATGGAGCTGGTACTGGTTGAACAGTTTATCCTCCCTTATCTTCAGGAATTGCTCATACTGGGGCTTCAGTAGATTTAGCAATTTTTTCTCTTCATTTAGCTGGAATTTCTTCAATTTTAGGAGCAGTAAATTTTATTACTACTGTAATTAATATACGATCAAGAGGTATTACACTTGATCGTATACCTTTATTTGTTTGATCAGTAGTAATTACTGCAGTACTTTTACTTTTATCTCTACCCGTATTAGCAGGAGCTATTACAATATTATTAACAGATCGAAACTTAAATACTTCTTTCTTTGACCCTGCCGGAGGGGGAGACCCTATTCTTTATCAACATTTATTT
>IBIDP806-20|Tipula intermedia|COI-5P|MZ196830
TACATTATATTTTATTTTTGGGGCTTGAGCAGGGATAGTGGGAACCTCATTAAGAATTTTAATTCGAGCAGAACTTGGTCATCCGGGAGCATTAATTGGGGATGATCAAATTTATAATGTTATTGTAACAGCACATGCTTTTATTATGATTTTTTTTATAGTAATACCTATTATAATTGGAGGATTTGGAAACTGATTAGTACCCCTAATACTAGGGGCACCTGATATAGCTTTTCCTCGAATAAATAATATAAGTTTCTGAATACTACCCCCTTCTTTAACTCTTCTTTTAGCAAGTAGTATAGTAGAAAACGGGGCTGGTACTGGATGAACAGTTTACCCCCCTCTTTCTTCAGGAATTGCTCATACTGGGGCTTCAGTTGATTTAGCAATTTTTTCATTACATTTAGCTGGAATTTCTTCTATTTTAGGAGCAGTAAATTTTATTACAACAGTTATTAATATACGATCAAGAGGAATTACTTTAGACCGAATACCTTTATTTGTTTGATCAGTAGTAATTACTGCTGTCCTTCTTCTTCTTTCACTTCCAGTTTTAGCTGGTGCTATTACAATATTATTAACAGATCGAAATTTAAATACATCCTTTTTTGACCCAGCTGGAGGAGGAGATCCTATTCTTTATCAACATTTATTT
>IBIDP810-20|Molophilus testaceus|COI-5P|MZ196639
AACCCTTTATTTTATTTTCGGTGCTTGAGCAGGAATAATCGGAACTTCTTTAAGTATTTTAATTCGAGCAGAATTAGGCCACCCAGGAGCTCTTATTGGAAATGATCAAATTTATAATGTAATTGTTACTGCTCATGCTTTTATTATAATTTTTTTTATAGTAATACCTATTATAATCGGAGGATTTGGAAACTGATTAGTTCCATTAATATTAGGAGCACCTGATATAGCTTTTCCTCGAATAAATAATATAAGTTTTTGATTATTACCTCCTTCTCTTTCTCTTTTATTAGCAAGCAGTCTTGTTGAAAATGGAGCAGGGACTGGTTGAACTGTTTACCCCCCACTTTCTGCAGGAATTGCCCATGCTGGAGCTTCAGTAGATTTAGCTATTTTTTCATTACATTTAGCAGGTGTTTCTAGAATTTTAGGAGCTGTAAATTTTATTACAACAGTAATTAATATACGATCATCAGGAATTACTTTTGATCGAATACCATTATTTGTTTGAGCAGTAGTAATTACTGCAATTTTATTGTTACTTTCACTACCAGTACTTGCAGGAGCTATTACAATATTATTAACAGATCGAAATTTTAATACTTCATTTTTTGACCCTGCAGGAGGAGGGGACCCTATTTTATATCAACACTTATTT
>IBIDP818-20|Tipula intermedia|COI-5P|MZ196851
TACATTATATTTTATTTTTGGGGCTTGAGCAGGGATAGTGGGAACCTCATTAAGAATTTTAATTCGAGCAGAACTTGGTCATCCGGGAGCATTAATTGGGGATGATCAAATTTATAATGTTATTGTAACAGCACATGCTTTTATTATGATTTTTTTTATAGTAATACCTATTATAATTGGAGGATTTGGAAACTGATTAGTACCCCTAATACTAGGGGCACCTGATATAGCTTTTCCTCGAATAAATAATATAAGTTTCTGAATACTACCCCCTTCTTTAACTCTTCTTTTAGCAAGTAGTATAGTAGAAAACGGGGCTGGTACTGGATGAACAGTTTACCCCCCTCTTTCTTCAGGAATTGCTCATACTGGGGCTTCAGTTGATTTAGCAATTTTTTCATTACATTTAGCTGGAATTTCTTCTATTTTAGGAGCAGTAAATTTTATTACAACAGTTATTAATATACAATCAAGAGGAATTACTTTAGACCGAATACCTTTATTTGTTTGATCAGTAGTAATTACTGCTGTCCTTCTTCTTCTTTCACTTCCAGTTTTAGCTGGTGCTATTACAATATTATTAACAGATCGAAATTTAAATACATCCTTTTTTGACCCAGCTGGAGGAGGAGATCCTATTCTTTATCAACATTTATTT
>IBIDP841-20|Limonia nubeculosa|COI-5P|MZ196870
AACTTTATATTTTATTTTTGGAGCATGATCTGGTATAGTAGGTACTTCCTTAAGTATTCTAATTCGAGCTGAATTAGGACATCCTGGAGCCTTAATTGGAGATGACCAAATTTATAATGTTATTGTTACTGCTCATGCATTTATTATGATTTTTTTTATAGTAATGCCTATTATAATTGGAGGATTCGGAAATTGATTAGTTCCTTTAATATTAGGAGCCCCTGATATAGCTTTCCCTCGAATAAATAACATAAGTTTCTGAATATTACCTCCTTCTTTAACACTTTTATTGGCTAGTAGTATAGTTGAAAACGGGGCTGGTACTGGATGAACAGTTTACCCACCATTATCCTCGGGTACAGCACATAGTGGAGCATCAGTAGATTTAGCAATTTTTTCTTTACATTTAGCTGGAATTTCATCAATTTTAGGAGCTGTAAATTTTATTACTACTGTAATTAATATGCGTGCTGCAGGAATATCTTTTGATCGAATACCTTTATTTGTTTGATCTGTAGTAATTACTGCTGTTTTATTACTTTTATCTTTACCTGTTTTAGCTGGTGCTATTACAATATTATTAACAGATCGAAATTTAAATACTTCTTTCTTTGATCCTGCAGGAGGAGGAGACCCAATTTTATATCAACATCTATTT
>IBIDP197-19|Tipula pseudocinerascens|COI-5P|MZ196742
TACATTATATTTTATTTTTGGGGCTTGAGCAGGAATAGTAGGGACCTCATTAAGAATTCTAATTCGAGCAGAACTTGGGCATCCTGGTGCATTAATTGGTGACGATCAAATTTATAATGTTATTGTAACAGCTCATGCATTTATTATAATTTTTTTTATAGTTATACCTATCATAATTGGAGGATTTGGAAATTGATTAGTCCCTTTAATATTAGGTGCCCCCGATATAGCATTCCCTCGAATAAATAATATAAGTTTTTGAATATTACCTCCCTCTCTAACCCTTTTATTAGCTAGCAGAATAGTTGAAAACGGGGCTGGGACAGGTTGAACTGTCTACCCTCCTCTATCCTCTGGAATTGCACATACTGGGGCTTCAGTAGATTTAGCAATTTTTTCTCTTCATTTAGCTGGAATTTCTTCAATTTTAGGTGCAGTAAATTTTATTACTACAGTTATCAATATGCGATCAAGAGGAATTACTTTAGATCGAATACCCTTATTTGTCTGATCTGTTGTAATTACTGCTGTATTACTTTTATTATCTTTACCAGTATTAGCAGGAGCCATTACAATATTATTAACTGATCGAAATCTAAATACTTCATTTTTTGATCCTGCTGGAGGAGGTGATCCAATTCTTTACCAACATCTATTT
>IBIDP201-19|Tipula pseudocinerascens|COI-5P|MZ196881
TACATTATATTTTATTTTTGGGGCTTGAGCAGGAATAGTAGGGACCTCATTAAGAATTCTAATTCGAGCAGAACTTGGGCATCCTGGTGCATTAATTGGTGACGATCAAATTTATAATGTTATTGTAACAGCTCATGCATTTATTATAATTTTTTTTATAGTTATACCTATCATAATTGGAGGATTTGGAAATTGATTAGTCCCTTTAATATTAGGTGCCCCCGATATAGCATTCCCTCGAATAAATAATATAAGTTTTTGAATATTACCTCCCTCTCTAACCCTTTTATTAGCTAGCAGAATAGTTGAAAACGGGGCTGGGACAGGTTGAACTGTCTACCCTCCTCTATCCTCTGGAATTGCACATACTGGGGCTTCAGTAGATTTAGCAATTTTTTCTCTTCATTTAGCTGGAATTTCTTCAATTTTAGGTGCAGTAAATTTTATTACTACAGTTATCAATATGCGATCAAGAGGAATTACTTTAGATCGAATACCCTTATTTGTCTGATCTGTTGTAATTACTGCTGTATTACTTTTATTATCTTTACCAGTATTAGCAGGAGCCATTACAATATTATTAACTGATCGAAATCTAAATACTTCATTTTTTGATCCTGCTGGAGGAGGTGATCCAATTCTTTACCAACATCTATTT
>IBIDP205-19|Tipula pseudocinerascens|COI-5P|MZ196813
TACATTATATTTTATTTTTGGGGCTTGAGCAGGAATAGTAGGGACCTCATTAAGAATTCTAATTCGAGCAGAACTTGGGCATCCTGGTGCATTAATTGGTGACGATCAAATTTATAATGTTATTGTAACAGCTCATGCATTTATTATAATTTTTTTTATAGTTATACCTATCATAATTGGAGGATTTGGAAATTGATTAGTCCCTTTAATATTAGGTGCCCCCGATATAGCATTCCCTCGAATAAATAATATAAGTTTTTGAATATTACCTCCCTCTCTAACCCTTTTATTAGCTAGCAGAATAGTTGAAAACGGGGCTGGGACAGGTTGAACTGTCTACCCTCCTCTATCCTCTGGAATTGCACATACTGGGGCTTCAGTAGATTTAGCAATTTTTTCTCTTCATTTAGCTGGAATTTCTTCAATTTTAGGTGCAGTAAATTTTATTACTACAGTTATCAATATGCGATCAAGAGGAATTACTTTAGATCGAATACCCTTATTTGTCTGATCTGTTGTAATTACTGCTGTATTACTTTTATTATCTTTACCAGTATTAGCAGGAGCCATTACAATATTATTAACTGATCGAAATCTAAATACTTCATTTTTTGATCCTGCTGGAGGAGGTGATCCAATTCTTTACCAACATCTATTT
>IBIDP220-19|Tipula hispanolivida|COI-5P|MZ196896
CACATTATATTTTATTTTTGGGGCTTGAGCAGGAATAGTTGGAACTTCATTAAGAATCTTAATTCGAGCTGAACTTGGTCATCCGGGAGCATTAATTGGAGATGATCAAATTTATAATGTTATTGTAACAGCTCATGCATTTATTATAATTTTTTTTATAGTTATACCAATTATAATTGGGGGCTTTGGAAATTGATTAGTACCCCTAATATTAGGAGCCCCTGATATAGCATTTCCTCGAATAAATAACATAAGTTTTTGAATATTGCCTCCTTCTCTTACTCTTTTATTAGCTAGTAGTATAGTCGAAAATGGGGCTGGGACTGGTTGAACAGTATACCCTCCTTTATCCTCTGGAATTGCTCACACTGGAGCTTCTGTAGATTTAGCAATTTTTTCTCTTCATTTAGCAGGAATTTCCTCAATTTTAGGAGCCGTAAATTTCATTACTACAGTTATTAATATACGATCAAGAGGAATTACTTTAGATCGAATACCCTTATTTGTCTGATCTGTTGTAATTACTGCTGTATTATTACTTCTATCCTTACCAGTTTTAGCGGGAGCAATTACAATATTATTAACAGATCGAAATTTAAACACTTCATTTTTTGATCCTGCCGGAGGAGGGGACCCAATTCTTTATCAGCATTTATTT
>IBIDP233-19|Tipula zarcoi|COI-5P|MZ196654
TACATTATATTTTATTTTTGGAGCTTGGGCAGGAATAGTTGGAACTTCATTAAGTATTTTAATTCGGGCAGAACTTGGTCATCCAGGTGCACTAATTGGAGATGATCAAATTTATAATGTTATTGTAACAGCTCATGCATTTATTATAATTTTCTTTATAGTAATACCTATTATAATTGGAGGATTTGGAAATTGATTAGTTCCATTAATACTTGGGGCACCTGATATAGCATTTCCTCGAATAAATAATATAAGTTTTTGAATACTTCCTCCATCTTTAACCCTATTATTAGCTAGAAGTATAGTTGAAAATGGGGCTGGAACTGGTTGAACAGTTTACCCACCTCTATCTTCAGGAATTGCTCATACTGGAGCTTCAGTAGATTTGGCAATTTTTTCACTCCATTTAGCGGGAATTTCTTCAATTTTAGGAGCTGTAAATTTTATTACTACAGTAATTAATATACGTTCAAGAGGAATTACTTTAGATCGAATACCATTATTTGTTTGATCTGTAGTAATTACTGCTGTATTACTATTACTCTCTTTACCCGTATTAGCAGGAGCTATTACTATATTACTAACTGATCGAAACCTAAATACTTCATTTTTTGACCCCGCTGGAGGAGGTGATCCAATTCTTTATCAACATTTATTT
>IBIDP235-19|Limonia maculipennis|COI-5P|MZ196823
TACTTTATATTTTATTTTTGGAGCTTGATCGGGTATAGTAGGAACCTCCTTAAGAATTTTAATTCGGGCTGAACTTGGACATCCCGGAGCTTTAATTGGAGACGATCAAATTTATAACGTAATTGTTACTGCACATGCTTTTATTATGATTTTTTTTATAGTAATGCCTATTATAATTGGAGGGTTTGGAAATTGATTGGTTCCTTTAATACTGGGAGCTCCTGATATAGCATTCCCTCGAATAAATAATATAAGATTTTGAATATTGCCCCCTTCTTTAACTTTACTTTTAGCGAGCAGAATAGTAGAAGCTGGGGCAGGAACTGGGTGAACAGTTTACCCCCCTCTATCCTCAGGAATTGCTCATGGAGGAGCTTCAGTAGATTTAGCCATTTTTTCCCTTCACCTTGCGGGGATTTCTTCAATTTTAGGGGCAGTAAATTTTATTACAACTGTAATTAATATACGATCAGCAGGAATATCTTTTGATCGAATACCTTTATTTGTATGATCAGTAGTAATTACTGCTGTATTATTATTATTATCTTTACCTGTTTTGGCTGGGGCTATTACTATATTATTGACAGATCGAAACTTAAATACTTCATTTTTTGATCCAGCAGGAGGAGGAGACCCAATTCTTTATCAACATTTATTT
>IBIDP257-19|Dicranophragma nemorale|COI-5P|MZ196735
AACTCTATATTTTATTTTTGGGGCTTGAGCAGGTATAGTTGGAACTTCTTTAAGAATCTTAATTCGAGCAGAATTAGGTCATCCTGGAGCTTTAATTGGAGATGATCAAATTTATAATGTTATTGTTACTGCTCATGCATTTGTTATAATTTTTTTTATAGTTATACCTATTATAATTGGAGGATTTGGAAATTGATTAGTACCCTTAATACTAGGAGCTCCAGATATAGCTTTTCCTCGAATAAATAATATAAGATTTTGAATATTACCTCCTTCTTTAACATTACTTTTGTCAAGTAGATTAGTAGAAAATGGAGCTGGTACAGGTTGAACTGTTTATCCTCCACTTTCAGCTGAAATTGCTCATGCAGGAGCTTCTGTTGATCTAGCAATTTTTTCTTTACATTTAGCTGGAATTTCTTCAATTTTAGGGGCCGTAAATTTTATTACTACAGTAATTAATATACGATCAAATGGAATTACTTTTGATCGTATACCATTATTTGTATGATCAGTAATTATTACAGCTATTTTATTATTATTATCTTTACCTGTTCTTGCTGGAGCAATTACTATATTATTAACAGATCGAAATTTAAATACTTCATTTTTCGACCCTGCTGGAGGGGGGGATCCTATTTTATATCAACATTTATTT
>IBIDP261-19|Tipula zarcoi|COI-5P|MZ196711
TACATTATATTTTATTTTTGGAGCTTGGGCAGGAATAGTTGGAACTTCATTAAGTATTTTAATTCGGGCAGAACTTGGTCATCCAGGTGCACTAATTGGAGATGATCAAATTTATAATGTTATTGTAACAGCTCATGCATTTATTATAATTTTCTTTATAGTAATACCTATTATAATTGGAGGATTTGGAAATTGATTAGTTCCATTAATACTTGGGGCACCTGATATAGCATTTCCTCGAATAAATAATATAAGTTTTTGAATACTTCCTCCATCTTTAACCCTATTATTAGCTAGAAGTATAGTTGAAAATGGGGCTGGAACTGGTTGAACAGTTTACCCACCTCTATCTTCAGGAATTGCTCATACTGGAGCTTCAGTAGATTTGGCAATTTTTTCACTCCATTTAGCGGGAATTTCTTCAATTTTAGGAGCTGTAAATTTTATTACTACAGTAATTAATATACGTTCAAGAGGAATTACTTTAGATCGAATACCATTATTTGTTTGATCTGTAGTAATTACTGCTGTATTACTATTACTCTCTTTACCCGTATTAGCAGGAGCTATTACTATATTACTAACTGATCGAAACCTAAATACTTCATTTTTTGACCCCGCTGGAGGAGGTGATCCAATTCTTTATCAACATTTATTT
>IBIDP270-19|Tipula iberica|COI-5P|MZ196675
TACATTATATTTTATTTTTGGAGCTTGGGCAGGAATAGTTGGAACTTCATTAAGAATTTTAATTCGAGCAGAACTTGGTCATCCAGGTGCACTAATTGGAGATGATCAAATTTACAATGTAATTGTAACAGCTCATGCATTTATTATAATTTTCTTTATAGTAATACCTATTATAATTGGAGGATTTGGAAATTGATTAGTTCCATTAATATTAGGAGCTCCTGATATAGCTTTTCCTCGAATAAATAATATAAGTTTTTGAATACTTCCTCCATCTCTTACTCTTTTATTAGCTAGTAGTATAGTTGAAAACGGAGCAGGAACTGGATGAACAGTATATCCACCCTTATCATCAGGAATTGCTCATACTGGAGCTTCTGTAGATTTAGCAATTTTTTCACTTCATTTAGCAGGAATTTCTTCAATTTTAGGTGCTGTAAATTTTATTACTACAGTAATTAATATACGATCAAGAGGAATTACTTTAGATCGAATACCATTATTTGTTTGATCTGTAGTTATTACTGCTGTATTACTTTTATTATCTTTACCTGTCTTAGCAGGAGCAATTACTATACTATTAACTGATCGAAATCTTAATACTTCATTTTTTGACCCTGCTGGAGGAGGGGATCCTATTCTTTATCAACATTTATTT
>IBIDP273-19|Nephrotoma appendiculata pertenua|COI-5P|MZ196861
TACCTTATATTTTATTTTTGGTGCTTGAGCCGGTATAATCGGAACTTCACTAAGTATTTTAATTCGAGCAGAATTAGGACATCCCGGAGCATTAATTGGTGATGACCAAATTTATAATGTCATTGTAACCGCTCATGCTTTTATTATAATTTTTTTTATAGTTATACCTATTATAATTGGTGGTTTTGGAAACTGATTAGTTCCCCTAATACTAGGGGCCCCTGATATAGCCTTTCCACGAATAAATAATATAAGTTTTTGAATACTTCCCCCATCTCTTACACTTCTATTAGCCAGTAGCATAGTAGAAAATGGAGCTGGTACTGGTTGAACAGTCTATCCCCCCCTGTCAGCCGGTATTGCCCATACAGGTGCTTCTGTAGATTTAGCTATTTTTTCTTTACACTTAGCTGGAATTTCTTCTATTTTAGGAGCTGTAAATTTTATTACAACTACAATTAATATACGATCAAGTGGAATTACATTAGATCGAATACCCTTATTTGTTTGATCAGTAGTTATTACTGCAATTTTATTATTACTTTCACTCCCTGTCTTAGCTGGGGCCATTACAATACTTTTAACTGATCGAAATCTAAACACTTCATTTTTTGACCCCGCAGGAGGGGGAGACCCAATTTTATACCAACACTTATTT
>IBIDP274-19|Tipula zarcoi|COI-5P|MZ196602
TACATTATATTTTATTTTTGGAGCTTGGGCAGGAATAGTTGGAACTTCATTAAGTATTTTAATTCGGGCAGAACTTGGTCATCCAGGTGCACTAATTGGAGATGATCAAATTTATAATGTTATTGTAACAGCTCATGCATTTATTATAATTTTCTTTATAGTAATACCTATTATAATTGGAGGATTTGGAAATTGATTAGTTCCATTAATACTTGGGGCACCTGATATAGCATTTCCTCGAATAAATAATATAAGTTTTTGAATACTTCCTCCATCTTTAACCCTATTATTAGCTAGAAGTATAGTTGAAAATGGGGCTGGAACTGGTTGAACAGTTTATCCACCTCTATCTTCAGGAATTGCTCATACTGGAGCTTCAGTAGATTTGGCAATTTTTTCACTCCATTTAGCGGGAATTTCTTCAATTTTAGGAGCTGTAAATTTTATTACTACAGTAATTAATATACGTTCAAGAGGAATTACTTTAGATCGAATACCATTATTTGTTTGATCTGTAGTAATTACTGCTGTATTACTATTACTCTCTTTACCCGTATTAGCAGGAGCTATTACTATATTACTAACTGATCGAAACCTAAATACCTCATTTTTTGACCCCGCTGGAGGAGGTGATCCAATTCTTTATCAACATTTATTT
>IBIDP285-19|Hexatoma nigra|COI-5P|MZ196815
AACATTATATTTTATTTTTGGAGCATGAGCAGGAATAGTAGGAACTTCATTAAGTGTATTAATTCGAGCTGAATTAGGACACCCAGGAGCATTAATTGGTGATGACCAAATTTATAATGTTATTGTTACTGCTCATGCTTTTGTTATAATTTTTTTTATAGTTATACCAATTATAATTGGGGGTTTCGGAAATTGATTAGTTCCTTTAATATTAGGAGCACCTGATATAGCTTTTCCTCGAATAAATAATATAAGATTTTGATTATTACCTCCTTCTTTAACTTTATTATTAGCTAGTAGTCTAGTAGAAAATGGAGCAGGAACAGGATGAACTGTTTATCCTCCTTTAGCTTCTGGGATTGCTCATACAGGGGCTTCAGTAGATCTAGCAATTTTTTCTTTACATCTTGCAGGAGTTTCCTCTATTTTAGGTGCAGTAAATTTTATTACAACTGTTATTAATATACGATCAACAGGAATTTCTTTTGATCGTATACCTTTATTTGTTTGAGCAGTTGTCATTACTGCAGTTCTCTTATTACTATCATTACCAGTATTAGCCGGAGCAATTACTATATTATTAACAGATCGAAATTTAAATACTTCTTTTTTTGACCCTGCAGGAGGGGGAGATCCTATTTTATATCAACATTTATTT
>IBIDP315-19|Tipula repanda|COI-5P|MZ196591
TACACTATACTTTATTTTTGGGGCTTGGGCAGGAATAGTAGGAACTTCATTAAGAATTTTAATTCGAGCAGAACTTGGTCATCCTGGGGCATTAATTGGGGATGATCAAATTTATAATGTTATTGTAACAGCTCATGCATTTATTATAATTTTTTTTATAGTAATACCCATTATAATTGGGGGATTTGGAAACTGATTAGTTCCTTTAATGCTGGGTGCACCAGATATGGCCTTTCCACGAATAAATAATATAAGTTTTTGAATACTTCCCCCCTCTCTTACTCTTTTATTAGCTAGCAGTATAGTGGAAAATGGGGCTGGAACCGGATGAACCGTTTATCCACCCCTCTCAGCAGGCATTGCACATACTGGGGCTTCAGTAGATTTAGCAATTTTTTCATTACATTTAGCGGGAATTTCTTCAATTTTAGGAGCAGTAAATTTTATTACTACTGTAATTAATATACGATCAAGAGGAATTACCTTAGACCGAATACCTTTATTTGTTTGATCTGTTGTAATTACTGCAGTCTTATTACTACTATCGCTCCCAGTATTAGCAGGAGCCATTACCATATTATTAACAGATCGAAATCTAAATACTTCATTCTTTGACCCTGCCGGAGGAGGAGACCCTATCCTATACCAACACTTATTT
>IBIDP319-19|Tipula oleracea|COI-5P|MZ196915
AACTTTATATTTCATTTTTGGAGCTTGGGCCGGTATAGTAGGAACTTCTTTAAGAATTTTAATTCGAGCAGAACTTGGTCATCCTGGGGCATTAATTGGGGATGACCAAATTTATAATGTTATTGTAACAGCTCATGCATTTATTATAATTTTTTTTATAGTTATACCTATTATAATTGGAGGATTTGGAAATTGATTAGTCCCTTTAATACTAGGAGCCCCAGATATGGCTTTTCCACGAATAAATAATATGAGTTTTTGGATATTACCCCCATCCCTTACTCTTTTATTAGCTAGTAGTATAGTGGAAAATGGAGCTGGAACAGGTTGAACCGTTTACCCCCCACTTTCTGCTGGAATTGCTCATACAGGAGCATCAGTAGATCTAGCTATTTTTTCTCTTCATTTAGCGGGAATTTCCTCTATTTTAGGAGCTGTAAATTTTATTACTACAGTTATTAATATACGATCAAGAGGAATTACATTAGATCGAATACCATTATTTGTTTGATCAGTAGTGATTACTGCTGTTTTATTACTTCTTTCTTTACCTGTTTTAGCCGGAGCTATTACAATATTATTAACAGACCGAAATTTAAATACCTCTTTTTTTGACCCTGCTGGAGGAGGAGATCCAATTTTATACCAACATTTATTT
>IBIDP321-19|Symplecta pilipes|COI-5P|MZ196859
AACATTATATTTTATTTTCGGGGCTTGAGCCGGAATAGTAGGAACTTCCTTAAGAGTTTTAATTCGAACAGAATTAGGACACCCTGGAGCCTTAATTGGAAATGACCAAATTTATAATGTAATTGTAACTGCCCATGCTTTTATTATAATTTTTTTTATAGTAATACCTATTATAATTGGGGGATTTGGAAATTGATTAGTTCCTTTAATATTAGGAGCTCCTGATATAGCTTTCCCTCGAATAAATAATATAAGATTCTGGCTACTTCCGCCTTCATTAACATTATTATTAGCTAGTAGTCTAGTTGAAAACGGAGCTGGGACAGGATGAACAGTTTACCCCCCCTTATCAGCCGGAATTGCCCATGCAGGAGCATCAGTTGATTTAGCAATTTTTTCTTTACACTTAGCCGGAGTTTCCTCAATTTTAGGAGCAGTAAATTTTATTACAACAGTAATTAATATACGATCCACTGGGATTACCTTTGACCGAATACCTTTATTTGTGTGGGCTGTTGTAATTACAGCAGTTTTATTACTTTTATCTTTACCTGTATTAGCTGGAGCTATTACAATATTATTAACAGATCGAAATTTTAATACTTCTTTTTTTGATCCTGCTGGAGGAGGAGATCCTATTTTATATCAACATTTATTT
>IBIDP322-19|Dicranomyia modesta|COI-5P|MZ196599
AACTTTATACTTTATTTTTGGAGCTTGAGCAGGAATAGTAGGAACTTCCTTAAGAATTCTTATTCGAGCAGAATTAGGTCATCCTGGAGCATTAATTGGAGATGATCAAATTTATAATGTAATTGTTACAGCTCATGCTTTTATTATAATTTTTTTTATAGTAATGCCAATTATAATTGGTGGATTTGGAAATTGATTAGTACCTTTAATATTAGGAGCCCCAGATATAGCTTTTCCTCGAATAAATAATATAAGTTTTTGAATATTACCCCCTTCTTTAACATTATTATTAGCTAGAAGAATAGTTGAAAATGGAGCAGGAACAGGTTGAACAGTTTATCCTCCCCTATCCTCTGGAATTGCTCATTCTGGAGCATCTGTTGATCTAGCAATTTTTTCCTTACATTTGGCTGGAATCTCTTCAATTTTAGGAGCAGTAAATTTTATTACTACTGTTATTAATATGCGATCTACAGGTATTTCATTTGACCGAATACCTTTATTTGTTTGATCTGTAGTAATTACAGCAATTTTATTATTATTATCTTTACCTGTTCTAGCAGGAGCAATTACTATATTATTAACAGATCGAAATTTAAATACTTCTTTTTTTGATCCTGCAGGAGGAGGAGATCCTATTTTATATCAACATTTATTT
>IBIDP330-19|Tipula repanda|COI-5P|MZ196689
TACACTATACTTTATTTTTGGGGCTTGGGCAGGAATAGTAGGAACTTCATTAAGAATTTTAATTCGAGCAGAACTTGGTCATCCTGGGGCATTAATTGGGGATGATCAAATTTATAATGTTATTGTAACAGCTCATGCATTTATTATAATTTTTTTTATAGTAATACCCATTATAATTGGGGGATTTGGAAACTGATTAGTTCCTTTAATGCTGGGTGCACCAGATATGGCCTTTCCACGAATAAATAATATAAGTTTTTGAATACTTCCCCCCTCTCTTACTCTTTTATTAGCTAGCAGTATAGTGGAAAATGGGGCTGGAACCGGATGAACCGTTTATCCACCCCTCTCAGCAGGCATTGCACATACTGGGGCTTCAGTAGATTTAGCAATTTTTTCATTACATTTAGCGGGAATTTCTTCAATTTTAGGAGCAGTAAATTTTATTACTACTGTAATTAATATACGATCAAGAGGAATTACCTTAGACCGAATACCTTTATTTGTTTGATCTGTTGTAATTACTGCAGTCTTATTACTACTATCGCTCCCAGTATTAGCAGGAGCCATTACCATATTATTAACAGATCGAAATCTAAATACTTCATTCTTTGACCCTGCCGGAGGAGGAGACCCTATCCTATACCAACACTTATTT
>IBIDP336-19|Geranomyia unicolor|COI-5P|MZ196884
TACATTATATTTTATTTTTGGAGCTTGAGCTGGTATAGTAGGAACTTCTTTAAGAATCCTAATTCGGGCTGAATTAGGACATCCTGGAGCATTAATTGGAGATGATCAAATTTATAATGTAATTGTTACAGCTCATGCTTTTATTATAATTTTTTTTATAGTTATACCTATTATAATTGGAGGATTTGGAAATTGATTAGTACCATTAATACTAGGAGCCCCTGATATAGCTTTTCCTCGAATAAATAATATAAGTTTTTGAATACTTCCTCCTTCTTTAACATTATTATTAGCTAGTAGTTTAGTAGAAAATGGAGCTGGAACTGGATGAACAGTTTACCCTCCTCTTTCTTCTAATATTGCTCATGCTGGAGCATCAGTAGACCTTGCTATTTTTTCCCTACATTTAGCAGGTATTTCTTCTATTCTAGGAGCAGTAAATTTCATTACAACTGTAATTAATATACGATCTCCAGGAATTACATTTGATCGAATACCTTTATTTGTTTGATCAGTAGTAATTACTGCTATTTTATTATTATTATCATTACCTGTATTAGCCGGAGCTATTACAATACTATTAACAGATCGAAATTTAAATACATCTTTCTTTGACCCTGCAGGAGGAGGAGACCCTATTTTATACCAACATTTATTT
>IBIDP337-19|Dicranomyia pauli|COI-5P|MZ196741
AACTTTATACTTTATTTTTGGGGCTTGAGCTGGTATAGTTGGGACTTCTTTAAGAATTTTAATTCGAGCTGAATTAGGACATCCAGGAGCTTTAATTGGAGATGATCAAATTTATAATGTTATTGTAACAGCTCATGCTTTTATTATAATTTTTTTTATAGTAATGCCTATTATAATTGGGGGATTTGGAAACTGATTAGTCCCTTTAATACTGGGGGCCCCTGATATAGCATTCCCTCGAATAAATAATATAAGATTTTGAATATTACCCCCTTCTTTAACCTTACTATTAGCAAGAAGAATAGTTGAAAATGGAGCAGGAACAGGATGAACAGTTTACCCCCCTCTTTCTTCTGGGATTGCCCATGCTGGCGCCTCTGTTGACTTAGCAATTTTTTCTCTTCATTTAGCGGGAATTTCTTCTATTTTGGGAGCAGTAAATTTTATTACAACAGTTATTAATATACGAACAGCTGGAATTTCTTTTGATCGAATACCTTTATTTGTTTGATCAGTAGTTATTACTGCAATCTTGTTATTACTTTCTCTTCCTGTATTAGCTGGAGCTATTACAATATTATTAACAGATCGAAATTTAAATACTTCTTTTTTTGACCCCGCTGGAGGGGGAGACCCTATTTTATACCAACATTTATTT
>IBIDP355-19|Dicranoptycha fuscescens|COI-5P|MZ196673
AACTTTATATTTTATTTTCGGGGCCTGATCTGGAATAGTGGGAACTTCATTAAGAATACTTATTCGAGCCGAATTAGGGCACCCTGGAGCATTAATTGGGGATGACCAAATTTATAACGTAATTGTTACAGCCCATGCTTTTATTATAATTTTTTTTATAGTTATACCTATTATAATTGGAGGATTTGGTAATTGACTTGTCCCTTTAATACTAGGAGCCCCCGATATAGCTTTTCCACGAATAAATAATATAAGTTTTTGATTGCTCCCCCCATCTTTAACTTTATTATTAGTAAGTAGTCTAGTAGAGGCAGGAGCAGGAACCGGATGAACAGTATACCCCCCATTATCAGCTAATATCGCCCATACTGGGGCCTCTGTTGATTTAGCAATTTTTTCTTTACACTTAGCTGGAATTTCTTCAATTTTAGGAGCAGTAAATTTTATTACTACTGTAATTAATATGCGAACTACTGGAATTTCTTTTGATCGCATGCCTTTATTTGTATGATCAGTTGTAATTACAGCTGTTCTTTTACTTTTATCTTTACCGGTATTAGCCGGAGCAATTACAATATTATTAACTGACCGAAACCTAAATACATCTTTCTTCGACCCTGCCGGAGGGGGAGACCCTATTCTTTATCAACATTTATTC
>IBIDP363-19|Nephrotoma submaculosa|COI-5P|MZ196754
TACCTTATATTTTATTTTTGGGGCTTGAGCCGGTATAATTGGTACTTCATTAAGTATCTTAATTCGAGCAGAATTAGGACACCCTGGAGCATTAATTGGTGATGACCAAATTTATAATGTTATTGTAACTGCTCATGCTTTTATTATAATTTTTTTTATAGTAATACCTATTATAATTGGCGGATTTGGAAATTGATTAGTGCCTTTAATACTAGGGGCTCCTGATATAGCATTTCCCCGAATAAATAATATAAGTTTTTGAATACTTCCCCCATCTCTTACACTTTTATTAGCCAGTAGTATAGTAGAAAATGGGGCTGGTACTGGTTGAACAGTTTATCCCCCCCTGTCAGCCGGTATTGCCCATACAGGAGCTTCTGTAGATTTAGCTATTTTTTCTTTACATTTAGCTGGAATTTCTTCTATTTTAGGGGCTGTAAATTTTATTACAACTACAATTAATATACGATCAAGAGGAATTACATTAGACCGAATACCTTTATTTGTTTGATCCGTTGTTATTACTGCGATTTTATTACTTCTTTCTCTCCCCGTCTTAGCCGGAGCTATCACTATACTTTTAACTGATCGAAATTTAAATACCTCATTTTTTGACCCTGCCGGAGGAGGAGACCCAATTTTATACCAACATTTATTT
>IBIDP367-19|Dicranomyia affinis|COI-5P|MZ196751
TACTTTATATTTTATTTTTGGAGCTTGAGCTGGAATAGTTGGTACCTCCCTAAGAATTTTAATTCGAGCAGAATTAGGTCACCCAGGAGCTTTAATTGGTGATGATCAAATTTATAATGTAATTGTTACAGCTCATGCTTTTATTATAATTTTTTTTATAGTAATGCCTATTATAATTGGGGGATTTGGTAATTGATTAGTTCCTTTAATATTAGGGGCTCCTGATATAGCTTTCCCTCGAATAAATAATATAAGTTTTTGAATACTTCCCCCATCTTTAACTCTATTATTAGCTAGTAGAATAGTAGAAAACGGAGCAGGAACAGGATGAACAGTTTACCCTCCCCTTTCTTCGGGAATTGCTCATGCTGGAGCTTCAGTAGATTTAGCTATTTTTTCATTACACTTAGCAGGTATTTCTTCTATTTTAGGGGCAGTAAATTTTATTACAACAGTAATTAATATACGATCAACAGGAATTACTTTTGATCGAATACCTTTATTTGTTTGATCAGTAGTAATTACTGCCGTTTTACTTTTACTTTCTCTTCCTGTTTTAGCAGGAGCTATTACTATATTATTAACAGATCGAAATTTAAATACTTCTTTCTTTGACCCAGCCGGTGGGGGAGACCCTATTCTTTATCAACATTTATTT
>IBIDP416-19|Dicranomyia didyma|COI-5P|MZ196748
TACCTTATATTTTATTTTCGGGGCTTGAGCTGGAATAGTTGGTACTTCCTTAAGAATTTTAATTCGGGCAGAATTAGGCCATCCTGGAGCTTTAATTGGAGATGATCAAATTTATAATGTAATTGTTACAGCTCATGCTTTTATTATAATTTTTTTTATAGTAATACCTATTATAATTGGGGGATTTGGTAATTGATTAGTCCCTCTAATACTAGGGGCCCCAGATATAGCTTTTCCTCGAATAAATAACATAAGTTTTTGAATACTACCCCCATCATTAACTTTATTATTAGCTAGCAGAATAGTAGAAAATGGGGCAGGAACAGGATGAACAGTTTATCCTCCTTTATCATCAGGAATTGCTCATGCGGGAGCTTCAGTTGATTTAGCTATTTTTTCACTACATTTAGCAGGTATCTCTTCAATTTTAGGAGCTGTAAATTTTATTACAACCGTAATTAATATGCGATCAACAGGAATTACTTTTGACCGAATACCTTTATTTGTTTGATCAGTAGTAATTACAGCTGTTTTACTTTTACTTTCTCTACCTGTTCTAGCTGGAGCTATTACAATACTATTAACCGATCGAAATTTAAATACATCTTTTTTTGACCCAGCTGGAGGAGGAGACCCTATTCTTTACCAACATTTATTT
>IBIDP418-19|Pseudolimnophila ebullata|COI-5P|MZ196583
AACATTATATTTTATTTTTGGAGCTTGAGCTGGTATAATTGGAACTTCTCTTAGTGTATTAATTCGTGCCGAACTTGGACATCCTGGAGCATTAATTGGAGATGATCAAATTTATAATGTTATTGTAACTGCTCATGCATTTATTATAATTTTTTTTATAGTTATACCTATTATAATTGGAGGATTTGGTAATTGACTTGTTCCTTTAATATTAGGAGCACCTGACATAGCTTTTCCTCGAATAAATAATATAAGTTTTTGAATATTACCTCCCTCTTTAACTTTACTTCTTACTAGTAGTTTAGTGGAAAACGGAGCAGGTACAGGTTGAACTGTATATCCTCCTCTTTCATCTAATATTGCTCATGCTGGAGCTTCAGTTGATTTAGCTATTTTTTCTTTACATTTAGCAGGAATTTCTTCTATTTTAGGGGCAGTAAACTTTATTACAACTGTAATTAATATACGATCATCTGGAATTACTTTTGATCGAATACCTCTATTTGTTTGATCAGTTGTTATTACTGCTATTTTATTACTATTATCATTACCAGTTTTAGCTGGAGCAATTACTATATTACTTACTGATCGAAATTTAAATACTTCTTTTTTTGACCCTGCTGGAGGAGGAGATCCAATTTTATATCAACATTTATTT
>IBIDP420-19|Dicranomyia novemmaculata|COI-5P|MZ196578
TACTTTATATTTTATTTTTGGAGCTTGAGCTGGAATAGTGGGTACCTCTCTAAGAATTTTAATTCGAGCTGAATTAGGTCATCCAGGAGCTTTAATTGGTGATGATCAAATTTATAATGTAATTGTTACAGCTCATGCTTTTATTATAATTTTCTTTATAGTAATGCCTATTATAATTGGAGGATTTGGAAATTGATTAGTTCCTTTAATATTAGGAGCTCCTGATATAGCTTTCCCTCGAATAAATAATATAAGTTTTTGAATACTTCCCCCATCATTAACTTTATTATTAGCTAGAAGAATAGTAGAAAATGGAGCAGGAACAGGATGAACAGTTTATCCTCCTCTTTCTTCAGGAATTGCTCATGCTGGAGCTTCAGTTGATTTAGCTATTTTTTCATTACATTTAGCTGGTATTTCATCTATTTTAGGGGCAGTAAATTTTATTACAACAGTAATTAATATACGATCAACAGGAATTACTTTTGATCGAATACCTTTATTTGTTTGATCGGTAGTAATTACTGCTATTTTACTTTTACTTTCTTTACCTGTTTTAGCTGGTGCTATTACAATATTATTAACAGATCGAAATTTAAATACTTCATTTTTTGATCCTGCAGGTGGGGGAGACCCTATTCTTTATCAACATTTATTT
>IBIDP438-19|Erioptera fuscipennis|COI-5P|MZ196632
AACATTATATTTTATTTTTGGAAGTTGAGCAGGAATAGTAGGAACATCTTTAAGAGTTTTAATTCGAACAGAATTAGGACACCCTGGGGCTTTAATTGGAAATGACCAAATTTATAATGTAATTGTAACTGCTCATGCTTTTATTATAATTTTTTTTATAGTTATACCTATCATAATTGGGGGATTTGGAAATTGATTAGTTCCCCTAATATTAGGGGCCCCTGATATGGCCTTTCCTCGAATAAATAATATAAGTTTTTGACTTTTACCTCCTTCTTTAACCTTATTACTTGCAAGTAGTTTAGTTGAAAATGGAGCAGGTACAGGATGAACAGTTTACCCCCCACTATCAGCAGGAATTGCTCATGCCGGAGCTTCTGTTGATTTAGCTATTTTTTCACTTCATCTAGCAGGGGTTTCTTCTATTTTAGGAGCAGTAAATTTTATTACAACAGTAATTAATATACGATCTACAGGAATTACTTTTGATCGAATACCTTTATTTGTTTGAGCTGTAGTAATTACTGCAGTATTATTATTACTTTCTCTTCCAGTATTAGCAGGAGCTATTACAATACTTCTAACAGATCGAAACTTTAATACCTCTTTTTTTGATCCTGCTGGAGGAGGAGACCCTATTTTATATCAACACTTATTT
>IBIDP448-19|Dicranoptycha fuscescens|COI-5P|MZ196549
AACTTTATATTTTATTTTCGGGGCCTGATCTGGAATAGTGGGAACTTCATTAAGAATACTTATTCGAGCCGAATTAGGGCACCCTGGAGCATTAATTGGGGATGACCAAATTTATAACGTAATTGTTACAGCCCATGCTTTTATTATAATTTTTTTTATAGTTATACCTATTATAATTGGAGGATTTGGTAATTGACTTGTCCCTTTAATACTAGGAGCCCCCGATATAGCTTTTCCACGAATAAATAATATAAGTTTTTGATTGCTCCCCCCATCTTTAACTTTATTATTAGTAAGTAGTCTAGTAGAGGCAGGAGCAGGAACCGGATGAACAGTATACCCCCCATTATCAGCTAATATCGCCCATACTGGGGCCTCTGTTGATTTAGCAATTTTTTCTTTACACTTAGCTGGAATTTCTTCAATTTTAGGAGCAGTAAATTTTATTACTACTGTAATTAATATGCGAACTACTGGAATTTCTTTTGATCGCATGCCTTTATTTGTATGATCAGTTGTAATTACAGCTGTTCTTTTACTTTTATCTTTACCGGTATTAGCCGGAGCAATTACAATATTATTAACTGACCGAAACCTAAATACATCTTTCTTCGACCCTGCCGGAGGGGGAGACCCTATTCTTTATCAACATTTATTC
>IBIDP449-19|Symplecta pilipes|COI-5P|MZ196685
AACATTATATTTTATTTTCGGGGCTTGAGCCGGAATAGTAGGAACTTCCTTAAGAGTTTTAATTCGAACAGAATTAGGACACCCTGGAGCCTTAATTGGAAATGACCAAATTTATAATGTAATTGTAACTGCCCATGCTTTTATTATAATTTTTTTTATAGTAATACCTATTATAATTGGGGGATTTGGAAATTGATTAGTTCCTTTAATATTAGGAGCTCCTGATATAGCTTTCCCTCGAATAAATAATATAAGATTCTGGCTACTTCCGCCTTCATTAACATTATTATTAGCTAGTAGTCTAGTTGAAAACGGAGCTGGGACAGGATGAACAGTTTACCCCCCCTTATCAGCCGGAATTGCCCATGCAGGAGCATCAGTTGATTTAGCAATTTTTTCTTTACACTTAGCCGGAGTTTCCTCAATTTTAGGAGCAGTAAATTTTATTACAACAGTAATTAATATACGATCCACTGGGATTACCTTTGACCGAATACCTTTATTTGTGTGGGCTGTTGTAATTACAGCAGTTTTATTACTTTTATCTTTACCTGTATTAGCTGGAGCTATTACAATATTATTAACAGATCGAAATTTTAATACTTCTTTTTTTGATCCTGCTGGAGGAGGAGATCCTATTTTATATCAACATTTATTT
>IBIDP587-20|Dolichopeza albipes|COI-5P|MZ196554
AACATTATATTTTATTTTTGGGGCTTGAGCCGGAATAGTAGGAACTTCTTTAAGAATTTTAATTCGAGCAGAACTTGGTCACCCAGGGGCATTAATTGGGGACGATCAAATTTATAATGTAATTGTTACAGCTCATGCTTTTATTATAATTTTTTTTATAGTTATACCTATTATAATTGGAGGATTTGGAAATTGACTAGTTCCTCTTATATTAGGGGCTCCAGATATGGCATTCCCACGAATAAACAATATAAGATTTTGAATACTACCTCCTTCTTTAACCCTTCTATTAGCGAGTAGTATAGTAGAAAACGGGGCTGGTACTGGTTGAACAGTTTACCCCCCCCTATCTGCCGGTATTGCTCATACAGGCGCATCAGTTGATTTAGCTATTTTTTCTTTACATTTAGCTGGAATTTCTTCTATTTTAGGAGCAGTAAATTTTATTACTACAGTAATCAATATACGATCAAGAGGAATTACACTTGATCGTATACCCCTATTTGTTTGATCCGTAGTAATTACTGCAATTCTTTTACTTTTATCATTACCAGTTTTAGCTGGAGCTATTACTATACTTTTAACTGATCGAAACTTAAACACATCATTTTTTGATCCTGCTGGAGGAGGAGACCCTATTTTATATCAACATTTATTT
>IBIDP591-20|Pedicia occulta|COI-5P|MZ196725
AACGTTATATTTTATCTTTGGAGCCTGAGCCGGAATAGTGGGTACTTCTTTAAGTATACTAATTCGAGCCGAACTGGGACATCCCGGAGCCCTAATTGGTGACGATCAAATTTACAACGTAATTGTAACAGCTCATGCATTTGTTATAATTTTTTTTATGGTAATACCAATTATAATTGGAGGATTTGGGAATTGATTGGTCCCCCTTATATTAGGAGCTCCTGATATAGCCTTTCCTCGAATAAATAACATAAGTTTTTGATTATTGCCTCCTTCACTTACATTACTATTAGCCAGTAGCCTTGTTGAAAATGGAGCAGGAACAGGTTGAACAGTATACCCTCCCTTATCTTCTGGAATTGCCCATGCTGGAGCTTCAGTTGATTTAGCTATTTTTTCCCTTCACTTAGCAGGGATCTCTTCTATTTTAGGAGCTGTAAATTTTATTACAACAGTTATTAATATACGATCATCAGGGATTACTTTTGATCGAATACCATTATTTGTGTGAGCAGTTGTAATTACGGCTGTTCTTTTACTTTTATCTCTGCCAGTTTTAGCAGGAGCTATTACAATACTACTCACAGACCGAAATCTTAATACTTCTTTTTTTGACCCTGCTGGAGGAGGAGACCCAATCTTATATCAACACTTATTT
>IBIDP593-20|Tipula trigona|COI-5P|MZ196927
TACATTATATTTTATTTTTGGAGCTTGGGCAGGAATAGTTGGAACTTCATTAAGAATTTTAATTCGAGCAGAACTTGGACATCCAGGAGCACTAATTGGTGATGACCAAATTTATAATGTTATTGTAACAGCTCATGCATTCATTATAATTTTCTTTATAGTAATACCTATTATAATTGGAGGATTTGGAAATTGATTGGTTCCATTAATACTAGGAGCACCTGATATGGCTTTCCCTCGAATAAATAATATAAGTTTTTGAATATTACCCCCATCTCTTACTCTTTTATTAGCTAGAAGTATAGTTGAAAATGGAGCAGGAACTGGATGAACAGTTTATCCCCCTTTATCTTCAGGAATTGCTCATACTGGAGCTTCAGTAGATTTAGCAATTTTTTCACTTCATTTAGCAGGAATTTCTTCAATTTTAGGAGCTGTAAATTTTATTACTACAGTTATTAACATACGTTCAAGAGGAATTACTCTAGATCGAATACCATTATTTGTTTGATCTGTAGTAATTACTGCAGTATTACTTTTACTTTCTTTACCTGTATTAGCAGGAGCAATTACAATATTATTAACAGATCGAAACTTAAATACTTCATTTTTTGATCCTGCTGGTGGAGGAGATCCAATTCTTTACCAACATCTATTC
>IBIDP604-20|Tipula trigona|COI-5P|MZ196764
TACATTATATTTTATTTTTGGAGCTTGGGCAGGAATAGTTGGAACTTCATTAAGAATTTTAATTCGAGCAGAACTTGGACATCCAGGAGCACTAATTGGTGATGACCAAATTTATAATGTTATTGTAACAGCTCATGCATTCATTATAATTTTCTTTATAGTAATACCTATTATAATTGGAGGATTTGGAAATTGATTGGTTCCATTAATACTAGGAGCACCTGATATGGCTTTCCCTCGAATAAATAATATAAGTTTTTGAATATTACCCCCATCTCTTACTCTTTTATTAGCTAGAAGTATAGTTGAAAATGGAGCAGGAACTGGATGAACAGTTTATCCCCCTTTATCTTCAGGAATTGCTCATACTGGAGCTTCAGTAGATTTAGCAATTTTTTCACTTCATTTAGCAGGAATTTCTTCAATTTTAGGAGCTGTAAATTTTATTACTACAGTTATTAACATACGTTCAAGAGGAATTACTCTAGATCGAATACCATTATTTGTTTGATCTGTAGTAATTACTGCAGTATTACTTTTACTTTCTTTACCTGTATTAGCAGGAGCAATTACAATATTATTAACAGATCGAAACTTAAATACTTCATTTTTTGATCCTGCTGGTGGAGGAGATCCAATTCTTTACCAACATCTATTC
>IBIDP606-20|Tipula zarcoi|COI-5P|MZ196650
TACATTATATTTTATTTTTGGAGCTTGGGCAGGAATAGTTGGAACTTCATTAAGTATTTTAATTCGGGCAGAACTTGGTCATCCAGGTGCACTAATTGGAGATGATCAAATTTATAATGTTATTGTAACAGCTCATGCATTTATTATAATTTTCTTTATAGTAATACCTATTATAATTGGAGGATTTGGAAATTGATTAGTTCCATTAATACTTGGGGCACCTGATATAGCATTTCCTCGAATAAATAATATAAGTTTTTGAATACTTCCTCCATCTTTAACCCTATTATTAGCTAGAAGTATAGTTGAAAATGGGGCTGGAACTGGTTGAACAGTTTACCCACCTCTATCTTCAGGAATTGCTCATACTGGAGCTTCAGTAGATTTGGCAATTTTTTCACTCCATTTAGCGGGAATTTCTTCAATTTTAGGAGCTGTAAATTTTATTACTACAGTAATTAATATACGTTCAAGAGGAATTACTCTAGATCGAATACCATTATTTGTTTGATCTGTAGTAATTACTGCTGTATTACTATTACTCTCTTTACCCGTATTAGCAGGAGCTATTACTATATTACTAACTGATCGAAACCTAAATACTTCATTTTTTGACCCCGCTGGAGGAGGTGATCCAATTCTTTATCAACATTTATTT
>IBIDP608-20|Neolimonia dumetorum|COI-5P|MZ196730
TACTTTATATTTCATTTTAGGAGCTTGAGCAGGAATAGTAGGAACTTCTTTAAGTATCTTAATTCGAGCCGAATTAGGGCACTCAGGAGCTTTAATTGGAGATGATCAAATTTATAATGTAATTGTTACAGCTCATGCTTTTATTATAATTTTTTTTATAGTAATACCTATTATAATTGGAGGATTCGGAAATTGATTAGTTCCTTTAATACTAGGTGCTCCAGATATAGCTTTTCCTCGAATAAATAATATAAGTTTTTGAATATTACCCCCTTCATTAACTTTACTATTGACTAGAAGAATAATTGAAACTGGAGCAGGAACAGGATGAACAGTATACCCCCCCTTATCCTCTGGTATTGCTCACGCAGGAGCTTCTGTAGATTTAGCAATTTTTTCCCTTCATTTAGCAGGAATTTCCTCTATTCTTGGAGCAGTAAACTTTATTACTACTGTAATCAATATACGATCAACAGGAATTACTTTTGATCGGATACCTTTATTTGTTTGATCAGTAGTAATTACTGCTATTTTACTATTATTATCTTTGCCTGTATTAGCTGGAGCTATTACTATATTATTAACTGATCGAAATTTAAATACATCTTTTTTTGATCCTGCTGGGGGAGGAGATCCAATTTTATACCAACATTTATTC
>IBIDP619-20|Austrolimnophila latistyla|COI-5P|MZ196718
AACATTATATTTTATTTTTGGAGCTTGAGCAGGAATAGTGGGAACTTCATTAAGTTTATTGATTCGAGCAGAATTGGGGCACCCAGGAGCATTAATTGGCGATGATCAAATTTATAATGTAATTGTCACTGCACATGCATTTGTAATAATTTTTTTTATAGTTATACCTATTATAATTGGGGGATTCGGAAACTGACTTGTCCCTCTTATACTAGGAGCCCCCGACATGGCTTTTCCCCGAATAAATAATATAAGTTTTTGAATATTACCCCCTTCTTTAACATTACTGTTAGCCAGAAGTATGGTGGAAAATGGGGCCGGAACAGGTTGAACTGTATACCCCCCCCTATCTTCTGGAATTGCCCATGCCGGGGCTTCTGTTGATTTAGCTATTTTTTCTCTACATTTAGCAGGAATCTCATCTATTTTAGGAGCAGTAAATTTTATTACCACTGTTATTAATATGCGATCATCAGGTATTACTTTTGATCGCATACCTTTATTTGTTTGATCTGTTGTAATTACAGCTGTTTTACTACTTTTATCTTTGCCAGTTTTAGCCGGAGCTATTACTATATTATTAACTGATCGAAATTTAAATACATCTTTTTTTGACCCCGCTGGAGGAGGAGATCCTATTTTATACCAACATTTATTT
>IBIDP621-20|Euphylidorea aperta|COI-5P|MZ196717
AACTTTATACTTTATATTTGGGGCATGAGCCGGTATAATTGGAACTTCTTTAAGAATTATTATTCGAGCAGAATTGGGTCATCCAGGGGCCTTAATTGGAGACGATCAAATTTATAATGTTATTGTTACAGCTCATGCTTTTGTTATAATTTTTTTTATAGTTATACCTATTATAATTGGAGGATTTGGAAATTGATTAGTTCCTTTAATATTAGGAGCCCCCGATATAGCTTTTCCTCGAATAAATAATATAAGATTTTGAATACTACCCCCTTCATTAACATTATTATTAGCAAGTAGTATAGTTGAATCTGGAGTAGGGACAGGATGAACAGTATACCCCCCATTATCTGCTGGAATAGCCCATACAGGAGCTTCAGTAGATTTGGCTATTTTTTCTCTTCATTTAGCCGGAATTTCTTCAATTTTAGGAGCAGTAAATTTTATTACTACAGTAATTAATATACGCTCAACTGGTATCACATTTGATCGTTTACCTTTATTTGTATGAGCAGTAATAATTACAGCAATTCTTTTATTATTATCTTTACCAGTTTTAGCTGGAGCTATTACAATATTATTAACAGATCGAAATTTAAATACTTCTTTTTTTGACCCAGCGGGAGGGGGAGACCCTATTTTATATCAACATTTATTC
>IBIDP626-20|Austrolimnophila latistyla|COI-5P|MZ196875
AACATTATATTTTATTTTTGGAGCTTGAGCAGGAATAGTGGGAACTTCATTAAGTTTATTGATTCGAGCAGAATTAGGGCACCCAGGAGCATTAATTGGCGATGATCAAATTTATAATGTAATTGTCACTGCACATGCATTTGTAATAATTTTTTTTATAGTTATGCCTATTATAATTGGGGGATTCGGAAACTGACTTGTCCCTCTTATACTAGGAGCCCCCGACATAGCTTTTCCCCGAATAAATAATATAAGTTTTTGAATATTACCTCCTTCTTTAACATTACTGTTAGCCAGAAGTATGGTGGAAAATGGGGCCGGAACAGGTTGAACTGTATACCCCCCCCTATCTTCTGGAATTGCCCATGCCGGGGCTTCTGTTGATTTAGCTATTTTTTCTCTACATTTAGCAGGAATCTCATCTATTTTAGGAGCAGTAAATTTTATTACCACTGTTATTAATATGCGATCATCAGGTATTACTTTTGATCGCATACCTTTATTTGTTTGATCTGTTGTAATTACAGCTGTTTTACTACTTTTATCTTTGCCAGTTTTAGCCGGAGCTATTACTATATTATTAACTGATCGAAATTTAAATACATCTTTTTTTGACCCCGCTGGAGGAGGAGATCCTATTTTATACCAACATTTATTT
>IBIDP628-20|Austrolimnophila latistyla|COI-5P|MZ196752
AACATTATATTTTATTTTTGGAGCTTGAGCAGGAATAGTGGGAACTTCATTAAGTTTATTGATTCGAGCAGAATTAGGGCACCCAGGAGCATTAATTGGCGATGATCAAATTTATAATGTAATTGTCACTGCACATGCATTTGTAATAATTTTTTTTATAGTTATGCCTATTATAATTGGGGGATTCGGAAACTGACTTGTCCCTCTTATACTAGGAGCCCCCGACATAGCTTTTCCCCGAATAAATAATATAAGTTTTTGAATATTACCTCCTTCTTTAACATTACTGTTAGCCAGAAGTATGGTGGAAAATGGGGCCGGAACAGGTTGAACTGTATACCCCCCCCTATCTTCTGGAATTGCCCATGCCGGGGCTTCTGTTGATTTAGCTATTTTTTCTCTACATTTAGCAGGAATCTCATCTATTTTAGGAGCAGTAAATTTTATTACCACTGTTATTAATATGCGATCATCAGGTATTACTTTTGATCGCATACCTTTATTTGTTTGATCTGTTGTAATTACAGCTGTTTTACTACTTTTATCTTTGCCAGTTTTAGCCGGAGCTATTACTATATTATTAACTGATCGAAATTTAAATACATCTTTTTTTGACCCCGCTGGAGGAGGAGATCCTATTTTATACCAACATTTATTT
>IBIDP651-20|Limonia nubeculosa|COI-5P|MZ196641
AACTTTATATTTTATTTTTGGAGCATGATCTGGTATAGTAGGTACTTCCTTAAGTATTCTAATTCGAGCTGAATTAGGACATCCTGGAGCCTTAATTGGAGATGACCAAATTTATAATGTTATTGTTACTGCTCATGCATTTATTATGATTTTTTTTATAGTAATGCCTATTATAATTGGAGGATTCGGAAATTGATTAGTTCCTTTAATATTAGGAGCCCCTGATATAGCTTTCCCTCGAATAAATAACATAAGTTTCTGAATATTACCTCCTTCTTTAACACTTTTATTGGCTAGTAGTATAGTTGAAAACGGGGCTGGTACTGGATGAACAGTTTACCCACCATTATCCTCGGGTACAGCACATAGTGGAGCATCAGTAGATTTAGCAATTTTTTCTTTACACTTAGCTGGAATTTCATCAATTTTAGGAGCTGTAAATTTTATTACTACTGTAATTAATATGCGTGCTGCAGGAATATCTTTTGATCGAATACCTTTATTTGTTTGATCTGTAGTAATTACTGCTGTTTTATTACTTTTATCTTTACCTGTTTTAGCTGGTGCTATTACAATATTATTAACAGATCGAAATTTAAATACTTCTTTCTTTGATCCCGCAGGAGGAGGAGACCCAATTTTATATCAACATCTATTT
>IBIDP662-20|Tipula trigona|COI-5P|MZ196656
TACATTATATTTTATTTTTGGAGCTTGGGCAGGAATAGTTGGAACTTCATTAAGAATTTTAATTCGAGCAGAACTTGGACATCCAGGAGCACTAATTGGTGATGACCAAATTTATAATGTTATTGTAACAGCTCATGCATTCATTATAATTTTCTTTATAGTAATACCTATTATAATTGGAGGATTTGGAAATTGATTGGTTCCATTAATACTAGGAGCACCTGATATGGCTTTCCCTCGAATAAATAATATAAGTTTTTGAATATTACCCCCATCTCTTACTCTTTTATTAGCTAGAAGTATAGTTGAAAATGGAGCAGGAACTGGATGAACAGTTTATCCCCCTTTATCTTCAGGAATTGCTCATACTGGAGCTTCAGTAGATTTAGCAATTTTTTCACTTCATTTAGCAGGAATTTCTTCAATTTTAGGAGCTGTAAATTTTATTACTACAGTTATTAACATACGTTCAAGAGGAATTACTCTAGATCGAATACCATTATTTGTTTGATCTGTAGTAATTACTGCAGTATTACTTTTACTTTCTTTACCTGTATTAGCAGGAGCAATTACAATATTATTAACAGATCGAAACTTAAATACTTCATTTTTTGATCCTGCTGGTGGAGGAGATCCAATTCTTTACCAACATCTATTC
>IBIDP667-20|Tipula oleracea|COI-5P|MZ196834
AACTTTATATTTCATTTTTGGAGCTTGGGCCGGTATAGTAGGAACTTCTTTAAGAATTTTAATTCGAGCAGAACTTGGTCATCCTGGGGCATTAATTGGGGATGACCAAATTTATAATGTTATTGTAACAGCTCATGCATTTATTATAATTTTTTTTATAGTTATACCTATTATAATTGGAGGATTTGGAAATTGATTAGTCCCTTTAATGCTAGGAGCCCCAGATATGGCTTTTCCACGAATAAATAATATGAGTTTTTGGATATTACCCCCATCCCTTACTCTTTTATTAGCTAGTAGTATAGTGGAAAATGGGGCTGGAACAGGTTGAACCGTTTACCCCCCACTTTCTGCTGGAATTGCTCATACAGGAGCATCAGTAGATCTAGCTATTTTTTCTCTTCATTTAGCAGGAATTTCCTCTATTTTAGGAGCTGTAAATTTTATTACTACAGTTATTAATATACGATCAAGAGGAATTACATTAGATCGAATACCATTATTTGTTTGATCAGTAGTGATTACTGCTGTTTTATTACTTCTTTCTTTACCTGTTTTAGCCGGAGCTATTACAATATTATTAACAGACCGAAATTTAAATACCTCTTTTTTTGACCCTGCTGGAGGAGGAGACCCAATTTTATACCAACATTTATTT
>IBIDP690-20|Austrolimnophila latistyla|COI-5P|MZ196531
AACATTATATTTTATTTTTGGAGCTTGAGCAGGAATAGTGGGAACTTCATTAAGTTTATTGATTCGAGCAGAATTAGGGCACCCAGGAGCATTAATTGGCGATGATCAAATTTATAATGTAATTGTCACTGCACATGCATTTGTAATAATTTTTTTTATAGTTATGCCTATTATAATTGGGGGATTCGGAAACTGACTTGTCCCTCTTATACTAGGAGCCCCCGACATAGCTTTTCCCCGAATAAATAATATAAGTTTTTGAATATTACCTCCTTCTTTAACATTACTGTTAGCCAGAAGTATGGTGGAAAATGGGGCCGGAACAGGTTGAACTGTATACCCCCCCCTATCTTCTGGAATTGCCCATGCCGGGGCTTCTGTTGATTTAGCTATTTTTTCTCTACATTTAGCAGGAATCTCATCTATTTTAGGAGCAGTAAATTTTATTACCACTGTTATTAATATGCGATCATCAGGTATTACTTTTGATCGCATACCTTTATTTGTTTGATCTGTTGTAATTACAGCTGTTTTACTACTTTTATCTTTGCCAGTTTTAGCCGGAGCTATTACTATATTATTAACTGATCGAAATTTAAATACATCTTTTTTTGACCCCGCTGGAGGAGGAGATCCTATTTTATACCAACATTTATTT
>IBIDP702-20|Dicranoptycha fuscescens|COI-5P|MZ196862
AACTTTATACTTTATTTTCGGGGCCTGATCTGGAATAGTGGGAACTTCATTAAGAATACTTATTCGAGCCGAATTAGGGCACCCTGGAGCATTAATTGGGGATGACCAAATTTATAACGTAATTGTTACAGCCCATGCTTTTATTATAATTTTTTTTATAGTTATACCTATTATAATTGGAGGATTTGGTAATTGACTTGTCCCTTTAATACTAGGAGCCCCCGATATAGCTTTTCCACGAATAAATAATATAAGTTTTTGATTGCTCCCCCCATCTTTAACTTTATTATTAGTAAGTAGTCTAGTAGAGGCAGGAGCAGGAACCGGATGAACAGTATACCCCCCATTATCAGCTAATATCGCCCATACTGGGGCCTCTGTTGATTTAGCAATTTTTTCTTTACACTTAGCTGGAATTTCTTCAATTTTAGGAGCAGTAAATTTTATTACTACTGTAATTAATATGCGAACTACTGGAATTTCTTTTGATCGCATGCCTTTATTTGTATGATCAGTTGTAATTACAGCTGTTCTTTTACTTTTATCTTTACCGGTATTAGCCGGAGCAATTACAATATTATTAACTGACCGAAACCTAAATACATCTTTCTTCGACCCTGCCGGAGGGGGAGACCCTATTCTTTATCAACATTTATTC
>IBIDP704-20|Dicranoptycha fuscescens|COI-5P|MZ196651
AACTTTATATTTTATTTTCGGGGCCTGATCTGGAATAGTGGGAACTTCATTAAGAATACTTATTCGAGCCGAATTAGGGCACCCTGGAGCATTAATTGGGGATGACCAAATTTATAACGTAATTGTTACAGCCCATGCTTTTATTATAATTTTTTTTATAGTTATACCTATTATAATTGGAGGATTTGGTAATTGACTTGTCCCTTTAATACTAGGAGCCCCCGATATAGCTTTTCCACGAATAAATAATATAAGTTTTTGATTGCTCCCCCCATCTTTAACTTTATTATTAGTAAGTAGTCTAGTAGAGGCAGGAGCAGGAACCGGATGAACAGTATACCCCCCATTATCAGCTAATATCGCCCATACTGGGGCCTCTGTTGATTTAGCAATTTTTTCTTTACACTTAGCTGGAATTTCTTCAATTTTAGGAGCAGTAAATTTTATTACTACTGTAATTAATATGCGAACTACTGGAATTTCTTTTGATCGCATGCCTTTATTTGTGTGATCAGTTGTAATTACAGCTGTTCTTTTACTTTTATCTTTACCGGTATTAGCCGGAGCAATTACAATATTATTAACTGACCGAAACCTAAATACATCTTTCTTCGACCCTGCCGGAGGGGGAGACCCTATTCTTTATCAACATTTATTC
>IBIDP708-20|Dicranomyia modesta|COI-5P|MZ196621
AACTTTATACTTTATTTTTGGAGCTTGAGCAGGAATAGTAGGAACTTCCTTAAGAATTCTTATTCGAGCAGAATTAGGTCATCCTGGAGCATTAATTGGAGATGATCAAATTTATAATGTAATTGTTACAGCTCATGCTTTTATTATAATTTTTTTTATAGTAATGCCAATTATAATTGGTGGATTTGGAAATTGATTAGTACCTTTAATATTAGGAGCCCCAGATATAGCTTTTCCTCGAATAAATAATATAAGTTTTTGAATATTACCCCCTTCTTTAACATTATTATTAGCTAGAAGAATAGTTGAAAATGGAGCAGGAACAGGTTGAACAGTTTATCCTCCCCTATCCTCTGGAATTGCTCATTCTGGAGCATCTGTTGATCTAGCAATTTTTTCCTTACATTTGGCTGGAATCTCTTCAATTTTAGGAGCAGTAAATTTTATTACTACTGTTATTAATATGCGATCTACAGGTATTTCATTTGACCGAATACCTTTATTTGTTTGATCTGTAGTAATTACAGCAATTTTATTATTATTATCTTTACCTGTTCTAGCAGGAGCAATTACTATATTATTAACAGATCGAAATTTAAATACTTCTTTTTTTGATCCTGCAGGAGGAGGAGATCCTATTTTATATCAACATTTATTT
>IBIDP718-20|Limonia nubeculosa|COI-5P|MZ196878
AACTTTATATTTTATTTTTGGAGCATGATCTGGTATAGTAGGTACTTCCTTAAGTATTCTAATTCGAGCTGAATTAGGACATCCTGGAGCCTTAATTGGAGATGACCAAATTTATAATGTTATTGTTACTGCTCATGCATTTATTATGATTTTTTTTATAGTAATACCTATTATAATTGGAGGATTCGGAAATTGATTAGTTCCTTTAATATTAGGAGCCCCTGATATAGCTTTCCCTCGAATAAATAACATAAGTTTCTGAATATTACCTCCTTCTTTAACACTTTTATTGGCTAGTAGTATAGTTGAAAACGGGGCTGGTACTGGATGAACAGTTTACCCACCATTATCCTCGGGTACAGCACATAGTGGAGCATCAGTAGATTTAGCAATTTTTTCTTTACATTTAGCTGGAATTTCATCAATTTTAGGAGCTGTAAATTTTATTACTACTGTAATTAATATGCGTGCTGCAGGAATATCTTTTGATCGAATACCTTTATTTGTTTGATCTGTAGTAATTACTGCTGTTTTATTACTTTTATCTTTACCTGTTTTAGCTGGTGCTATTACAATATTATTAACAGATCGAAATTTAAATACTTCTTTCTTTGATCCCGCAGGAGGAGGAGACCCAATTTTATATCAACATCTATTT
>IBIDP731-20|Tipula lateralis|COI-5P|MZ196897
TACATTATATTTTATTTTTGGGGCTTGAGCAGGGATAGTGGGAACCTCATTAAGAATTTTAATTCGAGCAGAACTTGGTCATCCGGGAGCATTAATTGGGGATGATCAAATTTATAATGTTATTGTAACAGCACATGCTTTTATTATGATTTTTTTTATAGTAATACCTATTATAATTGGAGGATTTGGAAACTGATTAGTACCCCTAATACTAGGGGCACCTGATATAGCTTTTCCTCGAATAAATAATATAAGTTTCTGAATACTACCCCCTTCTTTAACTCTTCTTTTAGCAAGTAGTATAGTAGAAAACGGGGCTGGTACTGGATGAACAGTTTACCCCCCTCTTTCTTCAGGAATTGCTCATACTGGGGCTTCAGTTGATTTAGCAATTTTTTCATTACATTTAGCTGGAATTTCTTCTATTTTAGGAGCAGTAAATTTTATTACAACAGTCATTAATATACGATCAAGAGGAATTACTTTAGACCGAATACCTTTATTTGTTTGATCAGTAGTAATTACTGCTGTCCTTCTTCTTCTTTCACTTCCAGTTTTAGCTGGTGCTATTACAATATTATTAACAGATCGAAATTTAAATACATCCTTTTTTGACCCAGCTGGAGGAGGAGACCCTATTCTTTATCAACATTTATTT
>IBIDP735-20|Tipula confusa|COI-5P|MZ196579
GACATTATATTTCATTTTTGGGGCTTGGGCTGGAATAGTGGGAACTTCTTTAAGAATTTTAATTCGAGCAGAACTTGGTCATCCGGGAGCATTAATTGGGGATGACCAAATTTATAATGTTATTGTTACAGCTCATGCATTTATTATAATTTTTTTTATAGTAATACCTATTATAATTGGAGGGTTTGGAAATTGATTAGTCCCTTTAATATTAGGGGCTCCTGATATAGCTTTTCCCCGAATAAATAACATAAGTTTTTGAATATTACCTCCTTCTCTTACTCTTTTATTAGCTAGTAGTATAGTCGAAAACGGAGCAGGTACTGGATGAACAGTTTATCCTCCCTTATCTTCTGGCATTGCCCATACTGGAGCTTCAGTTGATTTAGCTATTTTTTCTCTTCATTTAGCAGGAATCTCTTCAATTTTAGGAGCAGTAAATTTTATTACAACTGTTATTAATATACGATCAAGAGGAATTACATTAGACCGTATACCCTTATTTGTTTGATCAGTAATAATTACTGCTATTCTTTTACTTCTTTCTTTACCTGTATTAGCAGGTGCTATTACCATATTATTAACAGATCGAAATTTAAATACTTCTTTTTTTGACCCTGCTGGAGGGGGAGACCCAATTCTTTACCAACATTTATTT
>IBIDP741-20|Tipula parallela|COI-5P|MZ196569
TACATTATATTTTATTTTTGGAGCTTGGGCAGGAATAGTTGGAACTTCATTGAGAATTTTAATTCGGGCAGAACTTGGACATCCAGGAGCATTGATTGGAGATGATCAAATTTATAATGTTATCGTAACAGCTCATGCATTTATTATAATTTTTTTTATAGTAATACCTATTATAATTGGAGGATTTGGAAATTGATTAGTTCCATTGATACTGGGAGCACCTGATATGGCTTTTCCTCGAATAAATAATATAAGTTTTTGAATACTTCCTCCATCTTTAACTCTTTTATTAGCTAGTAGTATAGTTGAAAACGGAGCTGGAACTGGATGAACAGTTTACCCGCCCTTATCTTCAGGAATTGCTCATACAGGAGCTTCAGTAGATTTGGCAATTTTTTCTCTTCATTTAGCGGGAATTTCTTCAATTTTAGGAGCTGTAAATTTTATTACTACAGTAATTAATATACGTTCAAGAGGTATTACTTTAGACCGAATACCATTATTTGTTTGATCAGTAGTAATTACTGCTGTATTACTTTTACTTTCTTTACCCGTATTAGCAGGGGCAATTACTATACTACTTACTGATCGAAATCTTAATACTTCATTTTTTGACCCTGCTGGGGGAGGAGACCCAATTCTTTATCAACATTTATTT
>IBIDP742-20|Nephrotoma sullingtonensis|COI-5P|MZ196839
TACCTTATATTTTATTTTTGGAGCTTGAGCTGGTATAATTGGAACTTCATTAAGTATCCTGATTCGAGCAGAATTAGGGCACCCCGGAGCATTAATTGGTGATGACCAAATTTATAATGTTATTGTAACTGCCCATGCTTTTATTATAATTTTTTTTATAGTTATGCCTATTATAATTGGTGGATTTGGAAATTGATTAGTGCCTTTAATATTAGGAGCCCCTGATATAGCATTTCCTCGAATAAATAATATAAGTTTCTGAATACTTCCTCCTTCTCTTACACTTTTATTAGCTAGTAGTATAGTAGAAAATGGAGCTGGTACTGGTTGAACAGTTTATCCCCCTCTGTCAGCTGGTATTGCCCATACAGGAGCTTCTGTTGACTTAGCTATTTTTTCTTTACATCTAGCTGGAATTTCTTCTATTTTAGGAGCTGTAAATTTTATTACAACTACAATTAATATACGATCAAGAGGAATTACACTAGACCGAATACCTTTATTTGTTTGATCAGTTGTTATTACTGCAATTTTATTATTACTTTCTCTTCCAGTTTTAGCTGGAGCCATTACAATACTTTTAACTGATCGAAATTTAAACACTTCATTTTTTGACCCTGCAGGAGGGGGAGATCCAATTTTATATCAACATTTATTT
>IBIDP748-20|Dicranomyia didyma|COI-5P|MZ196745
TACCTTATATTTTATTTTCGGAGCTTGAGCTGGAATAGTTGGTACCTCCTTAAGAATTTTAATTCGGGCAGAATTAGGTCATCCTGGTGCTTTAATTGGAGATGATCAAATTTATAATGTAATTGTTACAGCTCATGCTTTTATTATAATTTTTTTTATAGTAATACCTATTATAATTGGGGGATTTGGTAATTGATTAGTCCCTCTAATACTAGGAGCCCCAGATATAGCTTTTCCTCGAATAAATAACATAAGTTTTTGAATACTACCCCCATCATTAACTTTATTATTAGCTAGCAGAATGGTAGAAAATGGGGCAGGAACAGGATGAACAGTTTATCCTCCTTTATCATCAGGAATTGCTCATGCCGGAGCTTCAGTTGATTTAGCTATTTTTTCACTACATTTAGCAGGTATCTCTTCAATTTTAGGAGCTGTAAATTTTATTACAACTGTAATTAATATACGATCAACAGGAATTACTTTTGACCGAATACCTTTATTTGTTTGATCAGTAGTAATTACAGCTGTTTTACTTTTACTTTCTCTACCTGTTCTAGCTGGAGCTATTACAATACTATTAACCGATCGAAATTTAAATACATCTTTTTTTGACCCAGCTGGAGGAGGAGACCCAATTCTTTATCAACATTTATTT
>IBIDP776-20|Dicranomyia pauli|COI-5P|MZ196553
AACTTTATACTTTATTTTTGGGGCTTGAGCTGGTATAGTTGGGACTTCTTTAAGAATTTTAATTCGAGCTGAATTAGGACATCCAGGAGCTTTAATTGGGGATGATCAAATTTATAATGTTATTGTAACAGCTCATGCTTTTATTATAATTTTTTTTATAGTAATGCCTATTATAATTGGGGGATTTGGAAACTGATTAGTCCCTTTAATACTGGGAGCCCCTGATATAGCATTCCCTCGAATAAATAATATAAGATTTTGAATATTACCCCCTTCTTTAACCTTACTATTAGCAAGAAGAATAGTTGAAAATGGAGCAGGAACAGGATGAACAGTTTACCCCCCTCTTTCTTCTGGGATTGCCCATGCTGGCGCCTCTGTTGACTTAGCAATTTTTTCTCTTCATTTAGCGGGAATTTCTTCTATTTTGGGGGCAGTAAATTTTATTACAACAGTTATTAATATACGAACAGCTGGAATTTCTTTTGATCGAATACCTTTATTTGTTTGATCAGTAGTTATTACTGCAATCTTGTTATTACTTTCTCTTCCTGTATTAGCTGGAGCTATTACAATATTATTAACAGATCGAAATTTAAATACTTCTTTTTTTGACCCCGCTGGAGGGGGAGACCCTATTTTATACCAACATTTATTT
>IBIDP779-20|Limonia hercegovinae|COI-5P|MZ196609
AACCTTATATTTTATTTTTGGAGCTTGATCAGGAATAGTTGGAACTTCTCTAAGAATTTTAATTCGAGCTGAACTTGGCCATCCTGGTGCTTTAATTGGAGATGATCAAATTTATAACGTAATTGTAACTGCTCATGCTTTTATTATGATTTTTTTTATAGTTATACCTATTATGATTGGAGGATTTGGAAATTGACTAGTCCCATTAATATTAGGAGCCCCTGATATAGCATTTCCTCGGATAAATAATATAAGATTTTGAATATTACCTCCATCTTTAACCCTTTTATTAGCAAGCAGAATAGTAGAAGCTGGAGCAGGGACTGGATGAACAGTTTACCCCCCATTATCTTCAGGTATTGCTCATGGAGGAGCATCTGTAGATTTAGCTATTTTCTCTCTTCATTTGGCGGGAATTTCTTCGATTTTAGGAGCTGTAAATTTTATTACAACAGTCATTAATATACGATCAGCAGGGATATCTTTTGATCGAATACCTTTATTTGTATGATCAGTAGTAATTACCGCTGTATTACTATTATTATCATTACCTGTTTTAGCAGGAGCTATTACTATACTTCTTACAGATCGAAATTTAAATACATCATTTTTTGATCCAGCTGGAGGAGGTGATCCAATTCTTTATCAACATTTATTT
>IBIDP783-20|Symplecta pilipes|COI-5P|MZ196787
AACATTATATTTTATTTTCGGGGCTTGAGCCGGAATAGTAGGAACTTCCTTAAGAGTTTTAATTCGAACAGAATTAGGACACCCTGGAGCCTTAATTGGAAATGACCAAATTTATAATGTAATTGTAACTGCCCATGCTTTTATTATAATTTTTTTTATAGTAATACCTATTATAATTGGGGGATTTGGAAATTGATTAGTTCCTTTAATATTAGGAGCTCCTGATATAGCTTTCCCTCGAATAAATAATATAAGATTCTGGCTACTTCCGCCTTCATTAACATTATTATTAGCTAGTAGTCTAGTTGAAAACGGAGCTGGGACAGGATGAACAGTTTACCCCCCCTTATCAGCCGGAATTGCCCATGCAGGAGCATCAGTTGATTTAGCAATTTTTTCTTTACACTTAGCCGGAGTTTCCTCAATTTTAGGAGCAGTAAATTTTATTACAACAGTAATTAATATACGATCCACTGGGATTACCTTTGACCGAATACCTTTATTTGTGTGGGCTGTTGTAATTACAGCAGTTTTATTACTTTTATCTTTACCTGTATTAGCTGGAGCTATTACAATATTATTAACAGATCGAAATTTTAATACTTCTTTTTTTGATCCTGCTGGAGGAGGAGATCCTATTTTATATCAACATTTATTT
>IBIDP787-20|Tipula repanda|COI-5P|MZ196709
TACACTATACTTTATTTTTGGGGCTTGGGCAGGAATAGTAGGAACTTCATTAAGAATTTTAATTCGAGCAGAACTTGGTCATCCTGGGGCATTAATTGGGGATGATCAAATTTATAATGTTATTGTAACAGCTCATGCATTTATTATAATTTTTTTTATAGTAATACCCATTATAATTGGGGGATTTGGAAACTGATTAGTTCCTTTAATACTGGGTGCGCCAGATATGGCCTTTCCACGAATAAATAATATAAGTTTTTGAATACTTCCCCCCTCTCTTACTCTTTTATTAGCTAGCAGTATAGTGGAAAATGGGGCTGGAACCGGATGAACCGTTTATCCACCCCTCTCAGCAGGCATTGCACATACTGGGGCTTCAGTAGATTTAGCAATTTTTTCATTACATTTAGCAGGAATTTCTTCAATTTTAGGAGCAGTAAATTTTATTACTACTGTAATTAATATACGATCAAGAGGAATTACCTTAGACCGAATACCTTTATTTGTTTGATCTGTTGTAATTACTGCAGTCTTATTACTACTATCGCTCCCAGTATTAGCAGGAGCCATTACCATATTATTAACAGATCGAAATCTAAATACTTCATTCTTTGACCCTGCCGGAGGAGGAGACCCTATCCTATACCAACACTTATTT
>IBIDP792-20|Neolimonia dumetorum|COI-5P|MZ196560
TACTTTATATTTCATTTTAGGAGCTTGAGCAGGAATAGTAGGAACTTCTTTAAGTATCTTAATTCGAGCCGAATTAGGGCACTCAGGAGCTTTAATTGGAGATGATCAAATTTATAATGTAATTGTTACAGCTCATGCTTTTATTATAATTTTTTTTATAGTAATACCTATTATAATTGGAGGATTCGGAAATTGATTAGTTCCTTTAATACTAGGTGCTCCAGATATAGCTTTTCCTCGAATAAATAATATAAGTTTTTGAATATTACCCCCTTCATTAACTTTACTATTGACTAGAAGAATAATTGAAACTGGAGCAGGAACAGGATGAACAGTATACCCCCCCTTATCCTCTGGTATTGCTCACGCAGGAGCTTCTGTAGATTTAGCAATTTTTTCCCTTCATTTAGCAGGAATTTCCTCTATTCTTGGAGCAGTAAACTTTATTACTACTGTAATCAATATACGATCAACAGGAATTACTTTTGATCGGATACCTTTATTTGTTTGATCAGTAGTAATTACTGCTATTTTACTATTATTATCTTTACCTGTATTAGCTGGAGCTATTACTATATTATTAACTGATCGAAATTTAAATACATCTTTTTTTGATCCTGCTGGGGGAGGAGATCCAATTTTATACCAACATTTATTC
>IBIDP801-20|Tipula repanda|COI-5P|MZ196838
TACACTATACTTTATTTTTGGGGCTTGGGCAGGAATAGTAGGAACTTCATTAAGAATTTTAATTCGAGCAGAACTTGGTCATCCTGGGGCATTAATTGGGGATGATCAAATTTATAATGTTATTGTAACAGCTCATGCATTTATTATAATTTTTTTTATAGTAATACCCATTATAATTGGGGGATTTGGAAACTGATTAGTTCCTTTAATACTGGGTGCACCAGATATGGCCTTTCCACGAATAAATAATATAAGTTTTTGAATACTTCCCCCCTCTCTTACTCTTTTATTAGCTAGCAGTATAGTGGAAAATGGGGCTGGAACCGGATGAACCGTTTATCCACCCCTCTCAGCAGGCATTGCACATACTGGGGCTTCAGTAGATTTAGCAATTTTTTCATTACATTTAGCAGGAATTTCTTCAATTTTAGGAGCAGTAAATTTTATTACTACTGTAATTAATATACGATCAAGAGGAATTACCTTAGACCGAATACCTTTATTTGTTTGATCTGTTGTAATTACTGCAGTCTTATTACTACTATCGCTCCCAGTATTAGCAGGAGCCATTACCATATTATTAACAGATCGAAATCTAAATACTTCATTCTTTGACCCTGCCGGAGGAGGAGACCCTATCCTATACCAACACTTATTT
>IBIDP811-20|Tipula intermedia|COI-5P|MZ196665
TACATTATATTTTATTTTTGGGGCTTGAGCAGGGATAGTGGGAACCTCATTAAGAATTTTAATTCGAGCAGAACTTGGTCATCCGGGAGCATTAATTGGGGATGATCAAATTTATAATGTTATTGTAACAGCACATGCTTTTATTATGATTTTTTTTATAGTAATACCTATTATAATTGGAGGATTTGGAAACTGATTAGTACCCCTAATACTAGGGGCACCTGATATAGCTTTTCCTCGAATAAATAATATAAGTTTCTGAATACTACCCCCTTCTTTAACTCTTCTTTTAGCAAGTAGTATAGTAGAAAACGGGGCTGGTACTGGATGAACAGTTTACCCCCCTCTTTCTTCAGGAATTGCTCATACTGGGGCTTCAGTTGATTTAGCAATTTTTTCATTACATTTAGCTGGAATTTCTTCTATTTTAGGAGCAGTAAATTTTATTACAACAGTTATTAATATACGATCAAGAGGAATTACTTTAGACCGAATACCTTTATTTGTTTGATCAGTAGTAATTACTGCTGTCCTTCTTCTTCTTTCACTTCCAGTTTTAGCTGGTGCTATTACAATATTATTAACAGATCGAAATTTAAATACATCCTTTTTTGACCCAGCTGGAGGAGGAGATCCTATTCTTTATCAACATTTATTT
>IBIDP812-20|Tipula confusa|COI-5P|MZ196727
GACATTATATTTCATTTTTGGGGCTTGGGCTGGAATAGTAGGAACTTCTTTAAGAATTTTAATTCGAGCAGAACTTGGTCATCCGGGAGCATTAATTGGGGATGATCAAATTTATAATGTTATTGTTACAGCTCATGCATTTATTATAATTTTTTTTATAGTAATACCTATTATAATTGGAGGATTTGGAAATTGATTAGTCCCTTTAATATTAGGGGCTCCTGATATAGCTTTTCCCCGAATAAATAACATAAGTTTTTGAATATTACCTCCTTCTCTTACTCTTTTATTAGCTAGTAGTATAGTCGAAAACGGAGCAGGTACTGGATGAACAGTTTATCCTCCCTTATCTTCTGGCATTGCCCATACTGGAGCTTCAGTTGATTTAGCTATTTTTTCTCTTCATTTAGCAGGAATCTCTTCAATTTTAGGGGCAGTAAATTTTATTACAACTGTTATTAATATACGATCAAGAGGAATTACATTAGACCGTATGCCCTTATTTGTTTGATCAGTAATAATTACTGCTATTCTTTTACTTCTTTCTTTACCTGTATTAGCAGGTGCTATTACCATATTATTAACAGATCGAAATTTAAATACTTCTTTTTTTGACCCTGCTGGAGGGGGAGACCCAATTCTTTACCAACATTTATTT
>IBIDP822-20|Tipula intermedia|COI-5P|MZ196743
TACATTATATTTTATTTTTGGGGCTTGAGCAGGGATAGTGGGAACCTCATTAAGAATTTTAATTCGAGCAGAACTTGGTCATCCGGGAGCATTAATTGGGGATGATCAAATTTATAATGTTATTGTAACAGCACATGCTTTTATTATGATTTTTTTTATAGTAATACCTATTATAATTGGAGGATTTGGAAACTGATTAGTACCCCTAATACTAGGGGCACCTGATATAGCTTTTCCTCGAATAAATAATATAAGTTTCTGAATACTACCCCCTTCTTTAACTCTTCTTTTAGCAAGTAGTATAGTAGAAAACGGGGCTGGTACTGGATGAACAGTTTACCCCCCTCTTTCTTCAGGAATTGCTCATACTGGGGCTTCAGTTGATTTAGCAATTTTTTCATTACATTTAGCTGGAATTTCTTCTATTTTAGGAGCAGTAAATTTTATTACAACAGTTATTAATATACGATCAAGAGGAATTACTTTAGACCGAATACCTTTATTTGTTTGATCAGTAGTAATTACTGCTGTCCTTCTTCTTCTTTCACTTCCAGTTTTAGCTGGTGCTATTACAATATTATTAACAGATCGAAATTTAAATACATCCTTTTTTGACCCAGCTGGAGGAGGAGATCCTATTCTTTATCAACATTTATTT
>IBIDP835-20|Tipula mediterranea|COI-5P|MZ196738
AACTTTATATTTCATTTTTGGAGCTTGGGCCGGTATAGTAGGAACTTCTTTAAGAATTTTAATTCGAGCAGAACTTGGTCATCCCGGGGCATTAATTGGGGATGATCAAATTTATAATGTTATTGTAACAGCTCATGCATTTATTATAATTTTTTTTATAGTTATACCTATTATAATTGGAGGATTTGGAAATTGATTAGTTCCTTTAATACTAGGAGCCCCAGATATGGCCTTTCCACGAATAAATAATATAAGTTTTTGAATACTACCCCCGTCTCTTACTCTTTTATTAGCTAGTAGTATAGTGGAAAATGGGGCTGGAACAGGTTGAACCGTTTACCCCCCACTTTCTGCTGGAATTGCTCATACAGGAGCATCAGTAGATTTAGCTATTTTTTCTCTCCATTTAGCAGGAATTTCTTCTATTTTAGGAGCTGTAAATTTTATTACCACAGTTATTAATATACGATCAAGAGGAATTACATTAGACCGAATACCATTATTTGTTTGATCAGTAGTGATTACTGCTGTTTTATTACTTCTTTCTTTACCCGTTTTAGCCGGAGCTATTACAATATTATTAACAGATCGAAATTTAAATACCTCTTTTTTTGATCCTGCTGGAGGAGGAGACCCAATTTTATATCAACATTTATTT
>IBIDP837-20|Tipula paludosa|COI-5P|MZ196619
AACTTTATATTTCATTTTTGGGGCTTGAGCTGGCATAGTGGGAACTTCCTTAAGAATTTTAATTCGAGCAGAACTTGGCCATCCTGGGGCACTAATTGGGGATGACCAAATTTATAATGTTATTGTAACAGCTCATGCATTTATTATAATTTTTTTTATAGTTATGCCTATTATAATTGGAGGGTTTGGAAATTGATTAGTTCCTTTAATGCTAGGGGCTCCAGATATAGCTTTCCCCCGAATAAATAATATAAGTTTTTGAATATTACCTCCATCCCTTACCCTTTTATTAGCTAGTAGTATAGTGGAAAACGGGGCTGGAACAGGTTGAACCGTTTACCCACCACTCTCTGCTGGAATTGCTCATACAGGAGCATCAGTAGACCTAGCTATTTTTTCTCTTCACTTAGCGGGAATTTCTTCTATTCTAGGAGCTGTAAATTTTATTACTACAGTTATTAATATACGATCAAGAGGAATTACATTAGACCGAATACCATTATTTGTCTGATCAGTAGTAATTACTGCTGTTTTATTACTTCTATCTTTACCTGTTCTAGCTGGAGCTATTACAATATTATTAACTGATCGAAATTTAAATACCTCTTTTTTTGATCCTGCCGGGGGAGGAGACCCAATTTTATACCAACACCTATTT
>IBIDP839-20|Dicranomyia eulaliae|COI-5P|MZ196702
TACATTATATTTTATCTTTGGAACATGAGCTGGTATAGTAGGAACATCTTTAAGAATTTTAATTCGAGCAGAACTTGGACATCCAGGAGCTTTAATTGGAGATGATCAAATTTATAATGTAATTGTAACAGCTCATGCTTTTATTATAATTTTTTTTATAGTAATACCAATTATAATTGGAGGATTTGGAAATTGATTAGTACCTTTAATATTAGGAGCTCCAGATATAGCTTTTCCACGAATAAATAATATAAGATTTTGAATATTACCCCCTTCATTAACATTATTATTAGCAAGTTCTATAGTTGAAAATGGAGCAGGTACAGGATGAACTGTTTATCCTCCTCTTTCTTCAGGAATTGCTCATGCTGGTGCTTCTGTTGATTTAGCAATTTTTTCATTACATTTAGCAGGAATTTCTTCAATTTTAGGAGCTGTAAATTTTATTACTACAGTAATTAATATACGATCAGTAGGAATTACTTTTGATCGAATACCTTTATTTGTTTGATCAGTAGTAATTACTGCTATTCTTTTATTATTATCTTTACCTGTTTTAGCAGGAGCTATTACAATATTATTAACAGATCGAAATTTAAATACATCATTTTTTGATCCAGCTGGAGGAGGAGATCCTATTCTTTATCAACATTTATTT
>IBIDP843-20|Tipula confusa|COI-5P|MZ196912
GACATTATATTTCATTTTTGGGGCTTGGGCTGGAATAGTAGGAACTTCTTTAAGAATTTTAATTCGAGCAGAACTTGGTCATCCGGGAGCATTAATTGGGGATGACCAAATTTATAATGTTATTGTTACAGCTCATGCATTTATTATAATTTTTTTTATAGTAATACCTATTATAATTGGAGGATTTGGAAATTGATTAGTCCCTTTAATATTAGGGGCTCCTGATATAGCTTTTCCCCGAATAAATAACATAAGTTTTTGAATATTACCTCCTTCTCTTACTCTTTTATTAGCTAGTAGTATAGTCGAAAACGGAGCAGGTACTGGATGAACAGTTTATCCTCCCTTATCTTCTGGCATTGCCCATACTGGAGCTTCAGTTGATTTAGCTATTTTTTCTCTTCATTTAGCAGGAATCTCTTCAATTTTAGGAGCAGTAAATTTTATTACAACTGTTATTAATATACGATCAAGAGGAATTACATTAGACCGCATACCCTTATTTGTTTGATCAGTAATAATTACTGCTATTCTTTTACTTCTTTCTTTACCTGTATTAGCAGGTGCTATTACCATATTATTAACAGATCGAAATTTAAATACTTCTTTTTTTGACCCTGCTGGAGGGGGAGACCCAATTCTTTACCAACATTTATTT
>IBIDP194-19|Dicranomyia didyma|COI-5P|MZ196661
TACCTTATATTTTATTTTCGGGGCTTGAGCTGGAATAGTTGGTACTTCCTTAAGAATTTTAATTCGGGCAGAATTAGGTCATCCTGGAGCTTTAATTGGAGATGATCAAATTTATAATGTAATTGTTACAGCTCATGCTTTTATTATAATTTTTTTTATAGTAATACCTATTATAATTGGGGGATTTGGTAATTGATTAGTTCCTCTAATACTAGGGGCCCCAGATATAGCTTTTCCTCGAATAAATAACATAAGTTTTTGAATACTACCCCCATCATTAACTTTATTATTAGCTAGCAGAATAGTAGAAAATGGGGCAGGAACAGGATGAACAGTTTATCCTCCTTTATCATCAGGAATTGCTCATGCCGGAGCTTCAGTTGATTTAGCTATTTTTTCACTACATTTAGCAGGTATCTCTTCAATTTTAGGAGCTGTAAATTTTATTACAACCGTAATTAATATGCGATCAACAGGAATTACTTTTGACCGAATACCTTTATTTGTTTGATCAGTAGTAATTACAGCTGTTTTACTTTTACTTTCTCTACCTGTTCTAGCTGGAGCTATTACAATACTATTAACCGATCGAAATTTAAATACATCTTTTTTTGACCCAGCTGGAGGAGGAGACCCTATTCTTTACCAACATTTATTT
>IBIDP198-19|Tipula zarcoi|COI-5P|MZ196784
TACATTATATTTTATTTTTGGAGCTTGGGCAGGAATAGTTGGAACTTCATTAAGTATTTTAATTCGGGCAGAACTTGGTCATCCAGGTGCACTAATTGGAGATGATCAAATTTATAATGTTATTGTAACAGCTCATGCATTTATTATAATTTTCTTTATAGTAATACCTATTATAATTGGAGGATTTGGAAATTGATTAGTTCCATTAATACTTGGGGCACCTGATATAGCATTTCCTCGAATAAATAATATAAGTTTTTGAATACTTCCTCCATCTTTAACCCTATTATTAGCTAGAAGTATAGTTGAAAATGGGGCTGGGACTGGTTGAACAGTTTACCCACCTCTATCTTCAGGAATTGCTCATACTGGAGCTTCAGTAGATTTGGCAATTTTTTCACTCCATTTAGCGGGAATTTCTTCAATTTTAGGAGCTGTAAATTTTATTACTACAGTAATTAATATACGTTCAAGAGGAATTACTTTAGATCGAATACCATTATTTGTTTGATCTGTAGTAATTACTGCTGTATTACTATTACTCTCTTTACCCGTATTAGCAGGAGCTATTACTATATTACTAACTGATCGAAACCTAAATACTTCATTTTTTGACCCCGCTGGAGGAGGTGATCCAATTCTTTACCAACATTTATTT
>IBIDP200-19|Tipula pseudocinerascens|COI-5P|MZ196863
TACATTATATTTTATTTTTGGGGCTTGAGCAGGAATAGTAGGAACCTCATTAAGAATTCTAATTCGAGCAGAACTTGGGCATCCTGGCGCATTAATTGGTGACGATCAAATTTATAATGTTATTGTAACAGCTCATGCATTTATTATAATTTTTTTTATAGTTATACCTATCATAATTGGAGGATTTGGAAATTGATTAGTCCCTTTAATATTAGGTGCCCCCGATATAGCATTCCCTCGAATGAATAATATAAGTTTTTGAATATTACCTCCCTCTCTAACCCTTTTATTAGCTAGCAGAATAGTTGAAAACGGGGCTGGGACAGGTTGAACTGTCTACCCTCCTCTATCCTCTGGAATTGCACATACTGGGGCTTCAGTAGATTTAGCAATTTTTTCTCTTCATTTAGCTGGAATTTCTTCAATTTTAGGTGCAGTAAATTTTATTACTACAGTTATCAATATACGATCAAGAGGAATTACTTTAGATCGAATACCCTTATTTGTCTGATCTGTTGTAATTACTGCTGTATTACTTTTATTATCTTTACCAGTATTAGCAGGAGCCATTACAATATTATTAACTGATCGAAATCTAAATACTTCATTTTTTGATCCTGCTGGAGGAGGTGATCCAATTCTTTACCAACATCTATTT
>IBIDP204-19|Tipula pseudocinerascens|COI-5P|MZ196849
TACATTATATTTTATTTTTGGGGCTTGAGCAGGAATAGTAGGAACCTCATTAAGAATTCTAATTCGAGCAGAACTTGGGCATCCTGGTGCATTAATTGGTGACGATCAAATTTATAATGTTATTGTAACAGCTCATGCATTTATTATAATTTTTTTTATAGTTATACCTATCATAATTGGAGGATTTGGAAATTGATTAGTCCCTTTAATATTAGGTGCCCCCGATATAGCATTCCCTCGAATGAATAATATAAGTTTTTGAATATTACCTCCCTCTCTAACCCTTTTATTAGCTAGCAGAATAGTTGAAAACGGGGCTGGGACAGGTTGAACTGTCTACCCTCCTCTATCCTCTGGAATTGCACATACTGGGGCTTCAGTAGATTTAGCAATTTTTTCTCTTCATTTAGCTGGAATTTCTTCAATTTTAGGTGCAGTAAATTTTATTACTACAGTTATCAATATACGATCAAGAGGAATTACTTTAGATCGAATACCCTTATTTGTCTGATCTGTTGTAATTACTGCTGTATTACTTTTATTATCTTTACCAGTATTAGCAGGAGCCATTACAATATTATTAACTGATCGAAATCTAAATACTTCATTTTTTGATCCTGCTGGAGGAGGTGATCCAATTCTTTACCAACATCTATTT
>IBIDP215-19|Dicranomyia didyma|COI-5P|MZ196683
TACCTTATATTTTATTTTCGGGGCTTGAGCTGGAATAGTTGGTACTTCCTTAAGAATTTTAATTCGGGCAGAATTAGGCCATCCTGGAGCTTTAATTGGAGATGATCAGATTTATAATGTAATTGTTACAGCTCATGCTTTTATTATAATTTTTTTTATAGTAATACCTATTATAATTGGGGGATTTGGTAATTGATTAGTCCCTCTAATACTAGGGGCCCCAGATATAGCTTTTCCTCGAATAAATAACATAAGTTTTTGAATACTACCCCCATCATTAACTTTATTATTAGCTAGCAGAATAGTAGAAAATGGGGCAGGAACAGGATGAACAGTTTATCCTCCTTTATCATCAGGAATTGCTCATGCCGGAGCTTCAGTTGATTTAGCTATTTTTTCACTACATTTAGCAGGTATCTCTTCAATTTTAGGAGCTGTAAATTTTATTACAACCGTAATTAATATGCGATCAACAGGAATTACTTTTGACCGAATACCTTTATTTGTTTGATCAGTAGTAATTACAGCTGTTTTACTTTTACTTTCTCTACCTGTTCTAGCTGGAGCTATTACAATACTATTAACCGATCGAAATTTAAATACATCTTTTTTTGACCCAGCTGGAGGAGGAGACCCTATTCTTTACCAACATTTATTT
>IBIDP225-19|Nephrotoma appendiculata pertenua|COI-5P|MZ196565
TACCTTATATTTTATTTTTGGTGCTTGAGCCGGTATAATCGGAACTTCACTAAGTATTTTAATTCGAGCAGAATTAGGACATCCCGGAGCATTAATTGGTGATGACCAAATTTATAATGTCATTGTAACCGCTCATGCTTTTATTATAATTTTTTTTATAGTTATACCTATTATAATTGGTGGTTTTGGAAACTGATTAGTTCCCCTAATACTAGGGGCCCCTGATATGGCCTTTCCACGAATAAATAATATAAGTTTTTGAATACTTCCCCCATCTCTTACACTTCTATTAGCCAGTAGCATAGTAGAAAATGGAGCTGGTACTGGTTGAACAGTCTATCCCCCCCTGTCAGCCGGTATTGCCCATACAGGTGCTTCTGTAGATTTAGCTATTTTTTCTTTACACTTAGCTGGAATTTCTTCTATTTTAGGAGCTGTAAATTTTATTACAACTACAATTAATATACGATCAAGTGGAATTACATTAGATCGAATACCCTTATTTGTTTGATCAGTAGTTATTACTGCAATTTTATTATTACTTTCACTCCCTGTCTTAGCTGGGGCCATTACAATACTTTTAACTGATCGAAATCTAAACACTTCATTTTTTGACCCTGCAGGAGGAGGAGACCCAATTTTATACCAACACTTATTT
>IBIDP234-19|Nephrotoma submaculosa|COI-5P|MZ196552
TACCTTATATTTTATTTTTGGGGCTTGAGCTGGTATAATTGGAACTTCATTAAGTATTTTAATTCGGGCAGAATTAGGGCACCCCGGAGCATTAATTGGTGATGATCAAATTTATAATGTTATTGTGACTGCTCATGCTTTTATTATAATTTTTTTTATAGTTATACCTATTATAATTGGTGGATTTGGTAATTGATTAGTACCCTTAATATTAGGGGCACCTGATATAGCATTTCCCCGAATAAATAATATGAGTTTCTGAATATTACCTCCTTCTCTTACACTTTTATTAGCTAGTAGTATAGTAGAAAATGGAGCTGGTACTGGTTGAACGGTTTATCCCCCCTTATCAGCCGGTATTGCCCATACAGGAGCTTCTGTAGACTTAGCTATTTTTTCTTTACATTTAGCCGGAATTTCTTCTATTTTAGGAGCTGTAAATTTTATCACAACTACAATTAATATACGATCAAGAGGAATTACATTAGATCGAATACCTTTATTTGTTTGATCTGTTGTCATTACTGCAATTTTATTATTGCTTTCTCTTCCTGTTTTAGCTGGAGCTATTACAATACTTTTAACTGATCGAAATCTAAATACTTCATTTTTTGACCCTGCAGGAGGAGGAGACCCAATTTTATACCAACATTTATTT
>IBIDP239-19|Tipula cava|COI-5P|MZ196722
TACATTATATTTTATTTTTGGAGCTTGGGCAGGAATAGTAGGAACTTCTTTAAGAATTTTAATTCGAGCAGAACTTGGACACCCAGGTGCATTAATTGGAGATGACCAAATTTATAATGTTATTGTCACAGCTCATGCATTTATTATAATTTTTTTTATAGTAATACCTATTATAATTGGGGGGTTTGGAAATTGATTAGTCCCATTAATACTAGGGGCACCCGATATAGCATTCCCTCGAATAAATAATATAAGTTTTTGAATACTTCCCCCATCTCTTACCCTTTTATTAGCTAGAAGTATAGTTGAAAATGGAGCTGGAACTGGTTGAACAGTTTACCCTCCGCTATCTTCAGGTATTGCCCACACTGGGGCTTCAGTAGATTTAGCAATTTTTTCTCTCCATTTAGCAGGAATTTCCTCAATTTTAGGAGCTGTAAATTTTATTACTACAGTTATTAATATACGTTCAAGAGGGATTACTTTAGACCGTATACCACTATTTGTTTGATCTGTAGTAATTACTGCAGTTCTCCTTTTACTTTCCTTACCTGTTTTAGCAGGCGCAATTACTATATTATTAACTGATCGAAACCTTAATACTTCATTTTTTGACCCCGCAGGAGGAGGAGATCCAATTCTTTATCAACATTTGTTC
>IBIDP240-19|Tipula parallela|COI-5P|MZ196584
TACATTATATTTTATTTTTGGAGCTTGGGCAGGAATAGTTGGAACTTCATTGAGAATTTTAATTCGGGCAGAACTTGGACATCCAGGAGCATTGATTGGAGATGATCAAATTTATAATGTTATCGTAACAGCTCATGCATTTATTATAATTTTTTTTATAGTAATACCTATTATAATTGGAGGATTTGGAAATTGATTAGTTCCATTGATACTGGGAGCACCTGATATGGCTTTTCCTCGAATAAATAATATAAGTTTTTGAATACTTCCTCCATCTTTAACTCTTTTATTAGCTAGTAGTATAGTTGAAAACGGAGCTGGAACTGGATGAACAGTTTACCCACCCTTATCTTCAGGAATTGCTCATACAGGAGCTTCAGTAGATTTGGCAATTTTTTCTCTTCATTTAGCGGGAATTTCTTCAATTTTAGGAGCTGTAAATTTTATTACTACAGTAATTAATATACGTTCAAGAGGTATTACTTTAGACCGAATACCATTATTTGTTTGATCAGTAGTAATTACTGCTGTATTACTTTTACTTTCTTTACCCGTATTAGCAGGGGCAATTACTATATTACTTACTGATCGAAATCTTAATACTTCATTTTTTGACCCTGCTGGGGGAGGAGACCCAATTCTTTATCAACATTTATTT
>IBIDP242-19|Tipula parallela|COI-5P|MZ196914
TACATTATATTTTATTTTTGGAGCTTGGGCAGGAATAGTTGGAACTTCATTGAGAATTTTAATTCGGGCAGAACTTGGACATCCAGGAGCATTGATTGGAGATGATCAAATTTATAATGTTATTGTAACAGCTCATGCATTTATTATAATTTTTTTTATAGTAATACCTATTATAATTGGAGGATTCGGAAATTGATTAGTTCCATTGATACTGGGAGCACCTGATATGGCTTTTCCTCGAATAAATAATATAAGTTTTTGAATACTTCCCCCATCTTTAACTCTTTTATTAGCTAGTAGTATAGTTGAAAACGGAGCTGGAACTGGATGAACAGTTTACCCACCCCTATCTTCAGGAATTGCTCATACAGGAGCTTCAGTAGATTTGGCAATTTTTTCTCTTCATTTAGCGGGAATTTCTTCAATTTTAGGAGCTGTAAATTTTATTACTACAGTAATTAATATACGTTCAAGAGGTATTACTTTAGACCGAATACCATTATTTGTTTGATCAGTAGTAATTACTGCTGTATTACTTTTACTTTCTTTACCCGTATTAGCAGGGGCAATTACTATATTACTTACTGATCGAAATCTTAATACTTCATTTTTTGACCCTGCTGGGGGAGGAGACCCAATTCTTTATCAACATTTATTT
>IBIDP246-19|Nephrotoma appendiculata pertenua|COI-5P|MZ196598
TACCTTATATTTTATTTTTGGTGCTTGAGCCGGTATAATCGGAACTTCACTAAGTATTTTAATTCGAGCAGAATTAGGACATCCCGGAGCATTAATTGGTGATGACCAAATTTATAATGTCATTGTAACCGCTCATGCTTTTATTATAATTTTTTTTATAGTTATACCTATTATAATTGGTGGTTTTGGAAACTGATTAGTTCCCCTAATATTAGGGGCCCCTGATATGGCCTTTCCACGAATAAATAATATAAGTTTTTGAATACTTCCCCCATCTCTTACACTTCTATTAGCCAGTAGCATAGTAGAAAATGGAGCTGGTACTGGTTGAACAGTCTATCCCCCCCTGTCAGCCGGTATTGCCCATACAGGTGCTTCTGTAGATTTAGCTATTTTTTCTTTACACTTAGCTGGAATTTCTTCTATTTTAGGAGCTGTAAATTTTATTACAACTACAATTAATATACGATCAAGTGGAATTACATTAGATCGAATACCCTTATTTGTTTGATCAGTAGTTATTACTGCAATTTTATTATTACTTTCACTCCCTGTCTTAGCTGGGGCCATTACAATACTTTTAACTGATCGAAATCTAAACACTTCATTTTTTGACCCCGCAGGAGGAGGAGACCCAATTTTATACCAACACTTATTT
>IBIDP247-19|Nephrotoma appendiculata pertenua|COI-5P|MZ196600
TACCTTATATTTTATTTTTGGTGCTTGAGCCGGTATAATCGGAACTTCACTAAGTATTTTAATTCGAGCAGAATTAGGACATCCCGGAGCATTAATTGGTGATGACCAAATTTATAATGTCATTGTAACCGCTCATGCTTTTATTATAATTTTTTTTATAGTTATACCTATTATAATTGGTGGTTTTGGAAACTGATTAGTTCCCCTAATACTAGGGGCCCCTGATATGGCCTTTCCACGAATAAATAATATAAGTTTTTGAATACTTCCCCCATCTCTTACACTTCTATTAGCCAGTAGCATAGTAGAAAATGGAGCTGGTACTGGTTGAACAGTCTATCCCCCCCTGTCAGCCGGTATTGCCCATACAGGTGCTTCTGTAGATTTAGCTATTTTTTCTTTACACTTAGCTGGAATTTCTTCTATTTTAGGAGCTGTAAATTTTATTACAACTACAATTAATATACGATCAAGTGGAATTACATTAGATCGAATACCCTTATTTGTTTGATCAGTAGTTATTACTGCAATTTTATTATTACTTTCACTCCCTGTCTTAGCTGGGGCCATTACAATACTTTTAACTGATCGAAATCTAAACACTTCATTTTTTGACCCCGCAGGAGGAGGAGACCCAATTTTATACCAACACTTATTT
>IBIDP251-19|Limonia maculipennis|COI-5P|MZ196860
TACTTTATATTTTATTTTTGGAGCTTGATCGGGTATAGTAGGAACCTCCTTAAGAATTTTAATTCGGGCTGAACTTGGACATCCCGGAGCTTTAATTGGAGACGATCAAATTTATAACGTAATTGTTACTGCACATGCTTTTATTATGATTTTTTTTATAGTAATGCCTATTATAATTGGAGGGTTTGGAAATTGATTGGTTCCTTTAATACTGGGAGCTCCTGATATAGCATTCCCTCGAATAAATAATATAAGATTTTGAATATTGCCCCCTTCTTTAACTTTACTTTTAGCGAGCAGAATAGTAGAAGCTGGGGCAGGAACTGGGTGAACAGTTTACCCCCCTCTATCCTCAGGAATTGCTCATGGAGGAGCTTCAGTAGATTTAGCCATTTTTTCCCTTCACCTTGCGGGGATTTCTTCAATTTTAGGGGCAGTAAATTTTATTACAACTGTAATTAATATACGATCAGCAGGAATATCTTTTGATCGAATACCTTTATTTGTATGATCAGTAGTAATTACTGCTGTATTATTATTATTATCTTTACCTGTTTTGGCTGGGGCTATTACTATATTATTGACAGATCGAAACTTAAATACTTCATTTTTTGATCCAGCAGGAGGAGGAGACCCAATTCTTTATCAACATTTATTT
>IBIDP254-19|Nephrotoma appendiculata pertenua|COI-5P|MZ196653
TACCTTATATTTTATTTTTGGTGCTTGAGCCGGTATAATCGGAACTTCACTAAGTATTTTAATTCGAGCAGAATTAGGACATCCCGGAGCATTAATTGGTGATGACCAAATTTATAATGTCATTGTAACCGCTCATGCTTTTATTATAATTTTTTTTATAGTTATACCTATTATAATTGGTGGTTTTGGAAACTGATTAGTTCCCCTAATACTAGGGGCCCCTGATATGGCCTTTCCACGAATAAATAATATAAGTTTTTGAATACTTCCCCCATCTCTTACACTTCTATTAGCCAGTAGCATAGTAGAAAATGGAGCTGGTACTGGTTGAACAGTCTATCCCCCCCTGTCAGCCGGTATTGCCCATACAGGTGCTTCTGTAGATTTAGCTATTTTTTCTTTACACTTAGCTGGAATTTCTTCTATTTTAGGAGCTGTAAATTTTATTACAACTACAATTAATATACGATCAAGTGGAATTACATTAGATCGAATACCCTTATTTGTTTGATCAGTAGTTATTACTGCAATTTTATTATTACTTTCACTCCCTGTCTTAGCTGGGGCCATTACAATACTTTTAACTGATCGAAATCTAAACACTTCATTTTTTGACCCCGCAGGAGGGGGAGACCCAATTTTATACCAACACTTATTT
>IBIDP256-19|Dicranophragma nemorale|COI-5P|MZ196708
AACTCTATATTTTATTTTTGGGGCTTGAGCAGGTATAGTTGGAACTTCTTTAAGAATCTTAATTCGAGCAGAATTAGGTCATCCTGGAGCTTTAATTGGAGATGATCAAATTTATAATGTTATTGTTACTGCTCATGCATTTGTTATAATTTTTTTTATAGTTATACCTATTATAATTGGAGGATTTGGAAATTGATTAGTACCCTTAATACTAGGAGCTCCAGATATAGCTTTTCCTCGAATAAATAATATAAGATTTTGAATATTACCTCCTTCTTTAACATTACTTTTGTCAAGTAGATTAGTAGAAAATGGAGCTGGTACAGGTTGAACTGTTTATCCTCCACTTTCAGCTGAAATTGCTCATGCAGGAGCTTCTGTTGATCTAGCAATTTTTTCTTTACATTTAGCTGGAATTTCTTCAATTTTAGGGGCCGTAAATTTTATTACTACAGTAATTAATATACGATCAAATGGAATTACTTTTGATCGTATACCATTATTTGTATGATCAGTAATTATTACAGCTATTTTATTATTATTATCTTTACCTGTTCTTGCTGGAGCAATTACTATATTATTAACAGATCGAAATTTAAATACTTCATTTTTCGACCCTGCTGGAGGGGGGGATCCTATTTTATATCAACATTTATTT
>IBIDP265-19|Tipula parallela|COI-5P|MZ196645
CACATTATATTTTATTTTTGGAGCTTGGGCAGGAATAGTTGGAACTTCATTGAGAATTTTAATTCGGGCAGAACTTGGACATCCAGGAGCATTGATTGGAGATGATCAAATTTATAATGTTATTGTAACAGCTCATGCATTTATTATAATTTTTTTTATAGTAATACCTATTATAATTGGAGGATTTGGAAATTGATTAGTTCCATTGATACTGGGAGCACCTGATATGGCTTTTCCTCGAATAAATAATATAAGTTTTTGAATACTTCCTCCATCTTTAACTCTTTTATTAGCTAGTAGTATAGTTGAAAACGGAGCTGGAACTGGATGAACAGTTTACCCACCCCTATCTTCAGGAATTGCTCATACAGGAGCTTCAGTAGATTTGGCAATTTTTTCTCTTCATTTAGCGGGAATTTCTTCAATTTTAGGAGCTGTAAATTTTATTACTACAGTAATTAATATACGTTCAAGAGGTATTACTTTAGACCGAATACCATTATTTGTTTGATCAGTAGTAATTACTGCTGTATTACTTTTACTTTCTTTACCCGTATTAGCAGGGGCAATTACTATATTACTTACTGATCGAAATCTTAATACTTCATTTTTTGACCCTGCTGGGGGAGGAGACCCAATTCTTTATCAACATTTATTT
>IBIDP268-19|Nephrotoma submaculosa|COI-5P|MZ196588
TACCTTATATTTTATTTTTGGGGCTTGAGCTGGTATAATTGGAACTTCATTAAGTATTTTAATTCGGGCAGAATTAGGGCACCCCGGAGCATTAATTGGTGATGATCAAATTTATAATGTTATTGTGACTGCTCATGCTTTTATTATAATTTTTTTTATAGTTATACCTATTATAATTGGTGGATTTGGTAATTGATTAGTACCCTTAATATTAGGGGCACCTGATATAGCATTTCCCCGAATAAATAATATGAGTTTCTGAATATTACCTCCTTCTCTTACACTTTTATTAGCTAGTAGTATAGTAGAAAATGGAGCTGGTACTGGTTGAACGGTTTATCCCCCCTTATCAGCCGGTATTGCCCATACAGGAGCTTCTGTAGACTTAGCTATTTTTTCTTTACATTTAGCCGGAATTTCTTCTATTTTAGGAGCTGTAAATTTTATCACAACTACAATTAATATACGATCAAGAGGAATTACATTAGATCGAATACCTTTATTTGTTTGATCTGTTGTCATTACTGCAATTTTATTATTGCTTTCTCTTCCTGTTTTAGCTGGAGCTATTACAATACTTTTAACTGATCGAAATCTAAATACTTCATTTTTTGACCCTGCAGGAGGAGGAGACCCAATTTTATACCAACATTTATTT
>IBIDP275-19|Tipula zarcoi|COI-5P|MZ196535
TACATTATATTTTATTTTTGGAGCTTGGGCAGGAATAGTTGGAACTTCATTAAGTATTTTAATTCGGGCAGAACTTGGTCATCCAGGTGCACTAATTGGTGATGATCAAATTTATAATGTTATTGTAACAGCTCATGCATTTATTATAATTTTCTTTATAGTAATACCTATTATAATTGGAGGATTTGGAAATTGATTAGTTCCATTAATACTTGGGGCACCTGATATAGCATTTCCTCGAATAAATAATATAAGTTTTTGAATACTTCCTCCATCTTTAACCCTATTATTAGCTAGAAGTATAGTTGAAAATGGGGCTGGAACTGGTTGAACAGTTTACCCACCTCTATCTTCAGGAATTGCTCATACTGGAGCTTCAGTAGATTTGGCAATTTTTTCACTCCATTTAGCGGGAATTTCTTCAATTTTAGGAGCTGTAAATTTTATTACTACAGTAATTAATATACGTTCAAGAGGAATTACTTTAGATCGAATACCATTATTTGTTTGATCTGTAGTAATTACTGCTGTATTACTATTACTCTCTTTACCCGTATTAGCAGGAGCTATTACTATATTACTAACTGATCGAAACCTAAATACTTCATTTTTTGACCCCGCTGGAGGAGGTGATCCAATTCTTTATCAACATTTATTT
>IBIDP280-19|Limonia hercegovinae|COI-5P|MZ196911
AACCTTATATTTTATTTTTGGAGCTTGATCAGGAATAGTTGGAACTTCTCTAAGAATTTTAATTCGAGCTGAACTTGGCCATCCTGGTGCTTTAATTGGAGATGATCAAATTTATAACGTAATTGTAACTGCTCATGCTTTTATTATGATTTTTTTTATAGTTATACCTATTATGATTGGAGGATTTGGAAATTGACTAGTCCCATTAATATTAGGAGCCCCTGATATAGCATTTCCTCGGATAAATAATATAAGATTTTGAATATTACCTCCATCTTTAACCCTTTTATTAGCAAGCAGAATAGTAGAAGCTGGAGCAGGGACTGGATGAACAGTTTACCCCCCATTATCTTCAGGTATTGCTCATGGAGGAGCATCTGTAGATTTAGCTATTTTCTCTCTTCATTTGGCGGGGATTTCTTCGATTTTAGGAGCTGTAAATTTTATTACAACAGTCATTAATATACGATCAGCAGGGATATCTTTTGATCGAATACCTTTATTTGTATGATCAGTAGTAATTACCGCTGTATTACTATTATTATCATTACCTGTTTTAGCAGGAGCTATTACTATACTTCTTACAGATCGAAATTTAAATACATCATTTTTTGATCCAGCTGGAGGAGGTGATCCAATTCTTTATCAACATTTATTT
>IBIDP296-19|Tipula morenae|COI-5P|MZ196626
TACATTATATTTTATTTTTGGAGCTTGGGCAGGAATAGTTGGAACCTCATTAAGAATTTTAATTCGAGCAGAACTTGGACATCCTGGGGCATTAATTGGTGATGATCAAATTTATAATGTTATTGTAACAGCCCATGCATTTATTATAATTTTCTTTATAGTTATACCTATTATAATTGGAGGGTTTGGAAATTGATTAGTACCACTAATATTAGGAGCACCTGATATAGCTTTCCCTCGAATAAATAATATAAGTTTTTGAATACTTCCCCCATCTCTTACTCTTTTATTAGCTAGTAGTATAGTTGAAAACGGAGCAGGAACTGGATGAACAGTTTACCCACCCTTATCTTCAGGAATTGCTCATACTGGAGCCTCAGTTGATTTAGCAATTTTTTCTCTTCATTTAGCAGGAATTTCTTCAATTTTAGGAGCTGTAAATTTTATTACTACAGTAATTAATATACGTTCAAGAGGAATTACTTTAGATCGAATACCATTATTTGTTTGATCTGTAGTAATTACTGCTGTTCTATTACTACTTTCTTTGCCTGTGTTAGCAGGAGCAATTACAATATTATTAACTGATCGAAATCTTAATACTTCATTTTTTGACCCAGCCGGAGGGGGAGACCCAATTCTTTATCAACATTTATTT
>IBIDP298-19|Tipula oleracea|COI-5P|MZ196810
AACTTTATATTTCATTTTTGGAGCTTGGGCCGGTATAGTAGGAACTTCTTTAAGAATTTTAATTCGAGCAGAACTTGGTCATCCTGGGGCATTAATTGGGGATGACCAAATTTATAATGTTATTGTAACAGCTCATGCATTTATTATAATTTTTTTTATAGTTATACCTATTATAATTGGAGGATTTGGAAATTGATTAGTCCCTTTAATACTAGGAGCCCCAGATATGGCTTTTCCACGAATAAATAATATGAGTTTTTGGATATTACCCCCATCCCTTACTCTTTTATTAGCTAGTAGTATAGTGGAAAATGGAGCTGGAACAGGTTGAACCGTTTACCCCCCACTTTCTGCTGGAATTGCTCATACAGGAGCATCAGTAGATCTAGCTATTTTTTCTCTTCATTTAGCAGGAATTTCCTCTATTTTAGGAGCTGTAAATTTTATTACTACAGTTATTAATATACGATCAAGAGGAATTACATTAGATCGAATACCATTATTTGTTTGATCAGTAGTGATTACTGCTGTTTTATTACTTCTTTCTTTACCTGTTTTAGCCGGAGCTATTACAATATTATTAACAGACCGAAATTTAAATACCTCTTTTTTTGACCCTGCTGGAGGAGGAGACCCAATTTTATACCAACATTTATTT
>IBIDP312-19|Tipula intermixta|COI-5P|MZ196825
TACATTATATTTTATTTTTGGGGCTTGGGCAGGAATGGTTGGAACTTCATTAAGTATTTTAATTCGAGCAGAACTTGGTCATCCGGGGGCATTAATTGGGGATGATCAGATTTATAATGTTATTGTAACAGCTCATGCATTTATTATAATTTTCTTTATAGTTATACCTATTATAATTGGAGGATTTGGAAATTGATTAGTTCCATTAATACTGGGGGCACCTGATATGGCATTTCCTCGAATAAATAATATAAGTTTTTGAATATTACCCCCTTCTCTTACACTTTTATTAGCTAGTAGTATAGTGGAAAATGGGGCAGGGACAGGTTGAACAGTTTACCCCCCACTATCATCTGGAATTGCACATACGGGGGCTTCAGTAGATTTAGCAATTTTCTCTTTACATTTAGCAGGTATTTCTTCAATTTTAGGAGCTGTAAATTTTATTACTACAGTAATTAATATACGATCAAGAGGAATTACTTTAGATCGAATACCTCTATTTGTTTGATCTGTTGTAATTACTGCTATTTTATTACTTTTATCATTGCCAGTTTTAGCGGGAGCAATTACAATATTATTAACAGATCGAAATTTAAATACATCATTTTTTGACCCTGCCGGAGGAGGAGACCCAATTCTTTATCAACATTTATTT
>IBIDP317-19|Tipula paludosa|COI-5P|MZ196547
AACTTTATATTTCATTTTTGGGGCTTGAGCTGGCATAGTGGGAACTTCCTTAAGAATTTTAATTCGAGCAGAACTTGGCCATCCTGGGGCATTAATTGGGGATGACCAAATTTATAATGTTATTGTAACAGCTCATGCATTTATTATAATTTTTTTTATAGTTATGCCTATTATAATTGGAGGGTTTGGAAATTGATTAGTTCCTTTAATGCTAGGGGCTCCAGATATAGCTTTCCCCCGAATAAATAATATAAGTTTTTGAATATTACCTCCATCCCTTACCCTTTTATTAGCTAGTAGTATAGTGGAAAACGGGGCTGGAACAGGTTGAACCGTTTACCCACCACTCTCTGCTGGAATTGCTCATACAGGAGCATCAGTAGACCTGGCTATTTTTTCTCTTCACTTAGCGGGAATTTCTTCTATTCTAGGAGCTGTAAATTTTATTACTACAGTTATTAATATACGATCAAGAGGAATTACATTAGACCGAATACCATTATTTGTCTGATCAGTAGTAATTACTGCCGTTTTATTACTTCTATCTTTACCTGTTCTAGCTGGAGCTATTACAATATTATTAACTGATCGAAATTTAAATACCTCTTTTTTTGATCCTGCCGGGGGAGGAGACCCAATTTTATACCAACACCTATTT
>IBIDP328-19|Pseudolimnophila lucorum|COI-5P|MZ196876
AACCTTATATTTTATTTTTGGGGCTTGAGCTGGTATAATTGGAACTTCCCTTAGAGTTTTAATTCGTGCCGAACTTGGTCACCCAGGAGCTTTAATTGGAGATGATCAAATTTATAATGTAATTGTTACTGCTCACGCTTTTATTATAATTTTTTTTATAGTTATACCTATTATAATTGGAGGATTTGGAAATTGACTTGTTCCTTTAATACTGGGAGCTCCAGATATGGCTTTTCCCCGAATAAATAACATAAGTTTTTGAATATTACCTCCTTCTTTAACTTTACTTCTTACTAGTAGTTTAGTAGAAAATGGAGCTGGTACTGGTTGAACGGTTTATCCTCCATTATCTTCAAATATTGCACATAGAGGAGCTTCAGTTGATTTAGCAATTTTTTCTTTACATTTAGCAGGTATTTCTTCTATTTTAGGAGCAGTTAATTTTATTACAACAGTCATTAATATACGCTCATCAGGAATTACTTTTGATCGAATACCTTTATTTGTTTGATCTGTTGTTATTACAGCTGTCTTACTACTTCTTTCATTACCTGTCTTAGCTGGAGCAATTACCATACTACTTACAGACCGAAATTTAAATACTTCTTTTTTCGACCCTGCGGGAGGAGGGGATCCTATCTTATACCAACACTTATTT
>IBIDP335-19|Nephrotoma suturalis wulpiana|COI-5P|MZ196922
TACATTATATTTTATTTTCGGAGCTTGAGCCGGAATAATTGGAACTTCATTAAGAATTTTAATTCGAGCCGAATTAGGACACCCAGGAGCATTAATTGGAGATGATCAAATTTATAATGTTATTGTAACTGCCCATGCATTTATTATAATTTTTTTTATAGTTATACCTATCATAATTGGAGGATTTGGAAATTGATTAGTTCCACTTATACTAGGAGCCCCTGATATAGCATTTCCACGAATAAATAATATAAGTTTTTGAATACTTCCTCCTTCTTTAACATTATTATTAGCCAGTAGTATGGTTGAAAATGGTGCTGGAACAGGTTGAACAGTTTATCCTCCACTATCTGCTGGAATTGCCCATACTGGAGCTTCTGTAGATCTTGCTATTTTTTCTCTTCATTTAGCAGGAATTTCTTCTATTTTAGGAGCTGTAAATTTTATTACTACAACAATTAATATACGATCAAGAGGAATTACCCTAGATCGAATACCTTTATTTGTTTGATCTGTTGTTATTACTGCAATTTTATTACTACTTTCTTTACCAGTTTTAGCTGGAGCTATTACAATATTATTAACTGATCGAAACTTAAATACTTCATTCTTTGATCCAGCTGGAGGAGGAGACCCAATTCTATATCAACATTTATTT
>IBIDP342-19|Limonia nubeculosa|COI-5P|MZ196573
AACTTTATATTTTATTTTTGGAGCATGATCTGGTATAGTAGGTACTTCCTTAAGTATTCTAATTCGAGCTGAATTAGGACATCCTGGAGCCTTAATTGGAGATGACCAAATTTATAATGTTATTGTTACTGCTCATGCATTTATTATGATTTTTTTTATAGTAATACCTATTATAATTGGAGGATTCGGAAATTGATTAGTTCCTTTAATATTAGGAGCCCCTGATATAGCTTTCCCTCGAATAAATAACATAAGTTTCTGAATATTACCTCCTTCTTTAACACTTTTATTGGCTAGTAGTATAGTTGAAAACGGGGCTGGTACTGGATGAACAGTTTACCCACCATTATCCTCGGGTACAGCACATAGTGGAGCATCAGTAGATTTAGCAATTTTTTCTTTACATTTAGCTGGAATTTCATCAATTTTAGGAGCTGTAAATTTTATTACTACTGTAATTAATATGCGTGCTGCAGGAATATCTTTTGATCGAATACCTTTATTTGTTTGATCTGTAGTAATTACTGCTGTTTTATTACTTTTATCTTTACCTGTTTTAGCTGGTGCTATTACAATATTATTAACAGATCGAAATTTAAATACTTCTTTCTTTGATCCCGCAGGAGGAGGAGACCCAATTTTATATCAACATCTATTT
>IBIDP343-19|Limonia nubeculosa|COI-5P|MZ196728
AACTTTATATTTTATTTTTGGAGCATGATCTGGTATAGTAGGTACTTCCTTAAGTATTCTAATTCGAGCTGAATTAGGACATCCTGGAGCCTTAATTGGAGATGACCAAATTTATAATGTTATTGTTACTGCTCATGCATTTATTATGATTTTTTTTATAGTAATGCCTATTATAATTGGAGGATTCGGAAATTGATTAGTTCCTTTAATATTAGGAGCCCCTGATATAGCTTTTCCTCGAATAAATAACATAAGTTTCTGAATATTACCTCCTTCTTTAACACTTTTATTGGCTAGTAGTATAGTTGAAAACGGGGCTGGTACTGGATGAACAGTTTACCCACCATTATCCTCGGGTACAGCACATAGTGGAGCATCAGTAGATTTAGCAATTTTTTCTTTACATTTAGCTGGAATTTCATCAATTTTAGGAGCTGTAAATTTTATTACTACTGTAATTAATATGCGTGCTGCAGGAATATCTTTTGATCGAATACCTTTATTTGTTTGATCTGTAGTAATTACTGCTGTTTTATTACTTTTATCTTTACCTGTTTTAGCTGGTGCTATTACAATATTATTAACAGATCGAAATTTAAATACTTCTTTCTTTGATCCCGCAGGAGGAGGAGACCCAATTTTATATCAACATCTATTT
>IBIDP354-19|Tipula trigona|COI-5P|MZ196610
TACATTATATTTTATTTTTGGAGCTTGGGCAGGAATAGTTGGAACTTCATTAAGAATTTTAATTCGAGCAGAACTTGGACATCCAGGAGCACTAATTGGTGATGACCAAATTTATAATGTTATTGTAACAGCTCATGCATTCATTATAATTTTCTTTATAGTAATACCTATTATAATTGGAGGATTTGGAAATTGATTGGTTCCATTAATACTAGGAGCACCTGATATGGCTTTCCCTCGAATAAATAATATAAGTTTTTGAATATTACCCCCATCTCTTACTCTTTTATTAGCTAGAAGTATAGTTGAAAATGGAGCAGGAACTGGATGAACAGTTTATCCCCCTTTATCTTCAGGAATTGCTCATACTGGAGCTTCAGTAGATTTAGCAATTTTTTCACTTCATTTAGCAGGAATTTCTTCAATTTTAGGAGCTGTAAATTTTATTACTACAGTTATTAATATACGTTCAAGAGGAATTACTCTAGATCGAATACCATTATTTGTTTGATCTGTAGTAATTACTGCAGTATTACTTTTACTTTCTTTACCTGTATTAGCAGGAGCAATTACAATATTATTAACAGATCGAAACTTAAATACTTCATTTTTTGATCCTGCTGGTGGAGGAGATCCAATTCTTTACCAACATCTATTC
>IBIDP358-19|Tipula morenae|COI-5P|MZ196768
TACATTATATTTTATTTTTGGAGCTTGGGCAGGAATAGTTGGAACCTCATTAAGAATTTTAATTCGAGCAGAACTTGGACATCCTGGAGCATTAATTGGTGATGATCAAATTTATAATGTTATTGTAACAGCCCATGCATTTATTATAATTTTTTTTATAGTTATACCTATTATAATTGGAGGGTTTGGAAATTGATTAGTACCACTAATATTAGGAGCACCTGATATAGCTTTCCCTCGAATAAATAATATAAGTTTTTGAATACTTCCTCCATCTCTTACTCTTTTATTAGCTAGTAGTATAGTTGAAAACGGAGCAGGAACTGGATGAACAGTTTACCCACCCTTATCTTCAGGAATTGCTCACACTGGGGCCTCAGTTGATTTAGCAATTTTTTCTCTTCATTTAGCAGGAATTTCTTCAATTTTAGGAGCTGTAAATTTTATTACTACGGTAATTAATATACGTTCAAGAGGAATTACTTTAGATCGAATACCATTATTTGTTTGATCTGTAGTAATTACTGCTATCCTATTACTACTTTCTTTGCCTGTACTAGCAGGAGCAATTACAATATTATTAACTGATCGAAATCTTAATACTTCATTTTTTGACCCTGCCGGAGGAGGAGACCCAATTCTTTATCAACATTTATTT
>IBIDP419-19|Helius calviensis|COI-5P|MZ196624
AACTTTATATTTTATTTTTGGAGCTTGAGCTGGAATAGTAGGAACTTCTTTAAGTATATTAATTCGAGCAGAATTAGGGCACCCAGGAGCATTAATTGGAGATGATCAAATTTATAATGTAATTGTTACAGCACATGCATTTATTATAATTTTTTTTATGGTGATACCAATTATAATTGGGGGATTCGGAAATTGATTAGTCCCATTAATATTAGGGGCCCCTGATATAGCTTTCCCCCGAATAAATAATATAAGATTTTGAATATTACCACCTTCTTTAACTTTATTATTAGCAAGTAGTATAGTTGAAAATGGGGCAGGAACTGGATGAACTGTATACCCTCCATTAGCTTCTGGCATTGCTCATACAGGCGCTTCTGTTGATTTAGCCATTTTTTCTTTACATTTAGCAGGAATTTCTTCTATTTTAGGGGCAGTTAATTTTATTACTACTGTTATTAATATACGATCTGCAGGAATTACTTTTGACCGGATACCTTTATTTGTTTGATCAGTAGTTATTACTGCTGTATTATTATTATTATCTTTACCAGTATTAGCAGGGGCAATTACTATACTATTAACAGATCGAAATTTAAATACTTCCTTCTTTGACCCCGCTGGAGGAGGGGACCCAATTTTATACCAACATTTATTT
>IBIDP423-19|Neolimonia dumetorum|COI-5P|MZ196882
TACTTTATATTTCATTTTAGGAGCTTGAGCAGGAATAGTAGGAACTTCTTTAAGTATCTTAATTCGAGCCGAATTAGGGCACTCAGGAGCTTTAATTGGAGATGATCAAATTTATAATGTAATTGTTACAGCTCATGCTTTTATTATAATTTTTTTTATAGTAATACCTATTATAATTGGAGGATTCGGAAATTGATTAGTTCCTTTAATACTAGGTGCTCCAGATATAGCTTTTCCTCGAATAAATAATATAAGTTTTTGAATATTACCCCCTTCATTAACTTTACTATTGACTAGAAGAATAATTGAAACTGGAGCAGGAACAGGATGAACAGTATACCCCCCCTTATCCTCTGGTATTGCTCACGCAGGAGCTTCTGTAGATTTAGCAATTTTTTCCCTTCATTTAGCAGGAATTTCCTCTATTCTTGGAGCAGTAAACTTTATTACTACTGTAATCAATATACGATCAACAGGAATTACTTTTGATCGGATACCTTTATTTGTTTGATCAGTAGTAATTACTGCTATTTTACTATTATTATCTTTGCCTGTATTAGCTGGAGCTATTACTATATTATTAACTGATCGAAATTTAAATACATCTTTTTTTGATCCTGCTGGGGGAGGAGATCCAATTTTATACCAACATTTATTC
>IBIDP425-19|Dicranomyia patricia|COI-5P|MZ196826
AACTTTATATTTTATTTTTGGAGCTTGAGCAGGAATAATTGGATCATCATTAAGAATTTTAATTCGAGCTGAACTAGGACATCCAGGAGCTTTAATTGGTGACGACCAAATTTATAATGTAATTGTAACAGCCCATGCTTTTATTATAATTTTTTTTATAGTTATACCAATTATAATTGGTGGATTTGGAAATTGATTAGTTCCTTTAATATTAGGGGCCCCTGATATAGCTTTCCCTCGAATAAATAATATAAGTTTTTGACTTCTTCCCCCTTCATTAACTCTTTTATTAACAAGAAGATTAGTAGACAGTGGGGCAGGAACAGGTTGAACAGTTTATCCTCCCCTATCTTCAGGAATTGCCCATGCAGGTGCTTCTGTTGATTTAGCAATTTTTTCACTCCATTTAGCAGGAATCTCTTCAATTCTTGGGGCAATTAATTTTATTACAACTGTAATCAATATACGTTCTACAGGAATTTCTTTTGACCGAATACCACTATTTGTTTGATCAGTTGTTATTACAGCAATTTTATTATTATTATCTCTCCCAGTTTTAGCTGGAGCTATCACAATATTATTAACAGATCGAAATTTAAATACATCATTTTTTGACCCAGCTGGGGGAGGTGACCCAATTTTATACCAACACTTATTT
>IBIDP427-19|Dicranomyia chorea|COI-5P|MZ196706
TACTTTATATTTTATTTTTGGAGCTTGAGCTGGAATAGTTGGGACTTCCCTTAGAATTTTAATTCGAGCAGAATTAGGACATCCAGGAGCTTTAATTGGCGATGATCAAATTTATAATGTAATTGTTACAGCTCATGCCTTTATTATAATTTTTTTTATAGTGATACCTATTATAATTGGAGGATTTGGTAACTGATTAGTTCCTTTAATATTAGGAGCTCCTGATATAGCTTTTCCTCGAATAAATAATATAAGTTTTTGAATACTCCCCCCATCATTAACGTTATTATTGGCTAGAAGTATAGTTGAAAACGGAGCAGGAACAGGTTGAACTGTATACCCTCCTCTTTCCTCAGGAATTGCTCATGCTGGAGCTTCTGTTGATTTAGCAATTTTTTCACTACATTTAGCTGGTATTTCTTCTATTTTAGGGGCAGTAAATTTTATTACTACTGTAATTAATATACGATCAACAGGAATTACTTTTGACCGAATACCATTATTTGTTTGATCTGTTGTTATTACTGCAGTATTATTACTTCTTTCTTTACCTGTTCTAGCTGGAGCTATTACAATATTATTAACTGATCGAAATTTAAACACTTCTTTTTTTGATCCTGCTGGAGGAGGAGATCCAATTTTATATCAACATTTATTT
>IBIDP445-19|Dicranomyia longicollis|COI-5P|MZ196909
TACTTTATATTTTATTTTTGGAGCTTGAGCAGGAATAGTTGGTACATCCCTTAGAATCCTAATTCGAGCAGAACTAGGTCACCCAGGAGCTTTAATTGGAGATGATCAAATTTATAATGTAATTGTTACAGCTCATGCTTTTATCATAATTTTTTTTATAGTAATACCTATTATAATTGGAGGTTTTGGTAATTGATTAGTTCCTTTAATACTAGGAGCCCCAGATATAGCATTTCCTCGAATAAATAATATAAGTTTTTGAATACTCCCTCCATCTTTAACCCTATTATTGGCTAGTAGAATAGTAGAAAATGGAGCAGGAACAGGATGAACTGTTTATCCTCCTCTTTCTTCTGGAATTGCTCATGCCGGAGCTTCAGTTGATTTAGCCATTTTTTCATTACATTTAGCTGGTATTTCTTCTATTTTAGGAGCTGTAAATTTTATTACAACAGTAATTAATATACGATCAACAGGAATTACTTTTGATCATATACCTTTATTTGTTTGATCAGTAGTTATTACTGCTGTTTTACTTTTACTTTCTCTTCCTGTTTTAGCTGGAGCTATTACAATATTATTAACAGACCGAAATCTAAATACTTCATTTTTTGATCCTGCAGGAGGAGGTGATCCTATTCTTTATCAACATTTATTT
>IBIDP450-19|Molophilus baezi|COI-5P|MZ196837
AACCCTTTATTTTATTTTTGGGGCCTGAGCAGGTATAGTTGGAACTTCTTTAAGCCTTTTAATTCGAGCAGAATTAGGTCATCCTGGAGCCCTTATTGGAAATGACCAAATTTATAATGTAATTGTAACTGCTCATGCATTTATCATAATTTTTTTTATAGTAATACCAATTATAATTGGAGGATTCGGAAACTGATTAGTTCCTCTTATACTTGGAGCACCAGATATGGCATTTCCTCGAATAAATAATATAAGTTTTTGATTATTACCCCCGTCGCTCTCTCTTTTATTAGCCAGTAGTTTAGTTGAAAACGGAGCAGGAACAGGTTGAACAGTTTATCCTCCTTTATCAGCAGGGATTGCCCATGCGGGAGCTTCTGTTGATTTAGCAATTTTTTCATTACACTTAGCAGGAGTATCTTCTATTTTAGGGGCAGTAAATTTTATTACAACTGTTATTAATATACGATCTTCTGGTATTACCTTTGACCGAATGCCTTTATTTGTATGATCAGTAGTTATTACTGCTATTTTATTATTACTTTCTCTTCCTGTTCTTGCAGGAGCCATTACTATATTATTAACAGATCGAAATTTTAATACATCTTTTTTTGATCCTGCAGGAGGAGGAGATCCTATTTTATATCAACATTTATTT
>IBIDP475-19|Idiocera sziladyi|COI-5P|MZ196607
AACTTTATATTTTATTTTTGGGGCTTGAGCAGGAATAATTGGGACATCATTAAGAATTTTAATTCGAGCTGAACTTGGTCACCCAGGTACATTAATTGGAAATGACCAAATTTATAATGTTATTGTTACAGCTCATGCATTTATTATAATTTTTTTTATAGTAATACCTATTATAATTGGAGGTTTTGGAAATTGACTTGTTCCATTAATATTAGGAGCTCCTGATATAGCTTTTCCTCGAATAAATAATATAAGATTTTGAATATTACCTCCATCATTAACATTATTATTAGCAAGAAGAATAGTAGAAAATGGAGCAGGTACAGGATGAACTGTTTATCCACCATTATCTTCAAGAATTGCTCACGCTGGAGCCTCAGTAGATTTAGCAATTTTTTCTCTTCATTTAGCAGGTATTTCATCTATTTTAGGAGCTGTAAATTTTATTACTACTATTATTAATATACGATCAACAGGAATTTCATTTGATCGAATACCTTTATTTGTATGAGCAGTTTTTATTACAGCAATTTTATTACTTCTATCTTTACCTGTATTAGCTGGAGCTATTACAATACTTTTAACTGATCGAAACTTAAATACATCATTTTTTGACCCTGCTGGAGGAGGAGATCCAATTTTATATCAACATTTATTT
>IBIDP590-20|Pedicia occulta|COI-5P|MZ196888
AACGTTATATTTTATCTTTGGAGCCTGAGCCGGAATAGTGGGTACTTCTTTAAGTATACTAATTCGAGCCGAACTGGGACATCCCGGAGCCCTAATTGGTGACGATCAAATTTACAACGTAATTGTAACAGCTCATGCATTTGTTATAATTTTTTTTATGGTAATACCAATTATAATTGGAGGATTTGGGAATTGATTGGTCCCCCTTATATTAGGAGCTCCTGATATAGCCTTTCCTCGAATAAATAACATAAGTTTTTGATTATTGCCTCCTTCACTTACATTACTATTAGCCAGTAGCCTTGTTGAAAATGGAGCAGGAACAGGTTGAACAGTATACCCTCCCTTATCTTCTGGAATTGCCCATGCTGGAGCTTCAGTTGATTTAGCTATTTTTTCCCTTCACTTAGCAGGGATCTCTTCTATTTTAGGAGCTGTAAATTTTATTACAACAGTTATTAATATACGATCATCAGGGATTACTTTTGATCGAATACCATTATTTGTGTGAGCAGTTGTAATTACGGCTGTTCTTTTACTGTTATCTCTGCCAGTTTTAGCAGGAGCTATTACAATACTACTTACAGACCGAAATCTTAATACTTCTTTCTTTGACCCTGCTGGAGGAGGAGACCCAATCTTATATCAACACTTATTT
>IBIDP594-20|Austrolimnophila latistyla|COI-5P|MZ196789
AACATTATATTTTATTTTTGGAGCTTGAGCAGGAATAGTGGGAACTTCATTAAGTTTATTGATTCGAGCAGAATTGGGGCACCCAGGAGCATTAATTGGCGATGATCAAATTTATAATGTAATTGTCACTGCACATGCATTTGTAATAATTTTTTTTATAGTTATACCTATTATAATTGGGGGATTCGGAAACTGACTTGTCCCTCTTATACTAGGAGCCCCCGACATGGCTTTTCCCCGAATAAATAATATAAGTTTTTGAATATTACCCCCTTCTTTAACATTACTGTTAGCCAGAAGTATGGTGGAAAATGGGGCCGGAACAGGTTGAACTGTATACCCCCCCCTATCTTCTGGAATTGCCCATGCCGGGGCTTCTGTTGATTTAGCTATTTTTTCTCTACATTTAGCAGGAATCTCATCTATTTTAGGAGCAGTAAATTTTATTACCACTGTTATTAATATGCGATCATCAGGTATTACTTTTGATCGCATACCTTTATTTGTTTGATCTGTTGTAATTACAGCTGTTTTACTACTTTTATCTTTGCCAGTTTTAGCCGGAGCTATTACTATATTATTAACTGATCGAAATTTAAATACATCTTTTTTTGACCCCGCTGGAGGAGGAGATCCTATTTTATACCAACATTTATTT
>IBIDP605-20|Neolimonia dumetorum|COI-5P|MZ196518
TACTTTATATTTCATTTTAGGAGCTTGAGCAGGAATAGTAGGAACTTCTTTAAGTATCTTAATTCGAGCCGAATTAGGGCACTCAGGAGCTTTAATTGGAGATGATCAAATTTATAATGTAATTGTTACAGCTCATGCTTTTATTATAATTTTTTTTATAGTAATACCTATTATAATTGGAGGATTCGGAAATTGATTAGTTCCTTTAATACTAGGTGCTCCAGATATAGCTTTTCCTCGAATAAATAATATAAGTTTTTGAATATTACCCCCTTCATTAACTTTACTATTGACTAGAAGAATAATTGAAACTGGAGCAGGAACAGGATGAACAGTATACCCCCCCTTATCCTCTGGTATTGCTCACGCAGGAGCTTCTGTAGATTTAGCAATTTTTTCCCTTCATTTAGCAGGAATTTCCTCTATTCTTGGAGCAGTAAACTTTATTACTACTGTAATCAATATACGATCAACAGGAATTACTTTTGATCGGATACCTTTATTTGTTTGATCAGTAGTAATTACTGCTATTTTACTATTATTATCTTTGCCTGTATTAGCTGGAGCTATTACTATATTATTAACTGATCGAAATTTAAATACATCTTTTTTTGATCCTGCTGGGGGAGGAGATCCAATTTTATACCAACATTTATTC
>IBIDP607-20|Nephrotoma submaculosa|COI-5P|MZ196710
TACCTTATATTTTATTTTTGGGGCTTGAGCCGGTATAATTGGTACTTCATTAAGTATCTTAATTCGAGCAGAATTAGGGCACCCTGGAGCATTAATTGGTGATGACCAAATTTATAATGTTATTGTAACTGCTCATGCTTTTATTATAATTTTTTTTATAGTAATACCTATTATAATTGGTGGATTTGGAAATTGATTAGTGCCTTTAATACTAGGAGCTCCTGATATAGCATTTCCCCGAATAAATAATATAAGTTTTTGAATACTCCCCCCATCTCTTACACTTTTATTAGCCAGTAGTATAGTAGAAAATGGGGCTGGTACTGGTTGAACAGTTTATCCCCCCCTGTCAGCCGGTATTGCCCATACAGGAGCTTCTGTAGATTTAGCTATTTTTTCTTTACATTTAGCTGGAATTTCTTCTATTTTAGGGGCTGTAAATTTTATTACAACTACAATTAATATACGATCAAGAGGAATTACATTAGACCGAATACCTTTATTTGTTTGATCCGTTGTTATTACTGCAATTTTATTACTTCTTTCTCTCCCCGTCTTAGCCGGAGCTATCACTATACTTTTAACTGATCGAAATTTAAATACCTCATTTTTTGACCCTGCCGGAGGAGGAGACCCAATTTTATACCAACATTTATTT
>IBIDP609-20|Neolimonia dumetorum|COI-5P|MZ196802
TACTTTATATTTCATTTTAGGAGCTTGAGCAGGAATAGTAGGAACTTCTTTAAGTATCTTAATTCGAGCCGAATTAGGGCACTCAGGAGCTTTAATTGGAGATGATCAAATTTATAATGTAATTGTTACAGCTCATGCTTTTATTATAATTTTTTTTATAGTAATACCTATTATAATTGGAGGATTCGGAAATTGATTAGTTCCTTTAATACTAGGTGCTCCAGATATAGCTTTTCCTCGAATAAATAATATAAGTTTTTGAATATTACCCCCTTCATTAACTTTACTATTGACTAGAAGAATAATTGAAACTGGAGCAGGAACAGGATGAACAGTATACCCCCCCTTATCCTCTGGTATTGCTCACGCAGGAGCTTCTGTAGATTTAGCAATTTTTTCCCTTCATTTAGCAGGAATTTCCTCTATTCTTGGAGCAGTAAACTTTATTACTACTGTAATCAATATACGATCAACAGGAATTACTTTTGATCGGATACCTTTATTTGTTTGATCAGTAGTAATTACTGCTATTTTACTATTATTATCTTTGCCTGTATTAGCTGGAGCTATTACTATATTATTAACTGATCGAAATTTAAATACATCTTTTTTTGATCCTGCTGGGGGAGGAGATCCAATTTTATACCAACATTTATTC
>IBIDP618-20|Limonia nubeculosa|COI-5P|MZ196528
AACTTTATATTTTATTTTTGGAGCATGATCTGGTATAGTAGGTACTTCCTTAAGTATTCTAATTCGAGCTGAATTAGGACATCCTGGAGCCTTAATTGGAGATGACCAAATTTATAATGTTATTGTTACTGCTCATGCATTTATTATGATTTTTTTTATAGTAATGCCTATTATAATTGGAGGATTCGGAAATTGATTAGTTCCTTTAATATTAGGAGCCCCTGATATAGCTTTCCCTCGAATAAATAACATAAGTTTCTGAATATTACCTCCTTCTTTAACACTTTTATTGGCTAGTAGTATAGTTGAAAACGGGGCTGGTACTGGATGAACAGTTTACCCACCATTATCCTCGGGTACAGCACATAGTGGAGCATCAGTAGATTTAGCAATTTTTTCTTTACATTTAGCTGGAATTTCATCAATTTTAGGAGCTGTAAATTTTATTACTACTGTAATTAATATGCGTGCTGCAGGAATATCTTTTGATCGAATACCTTTATTTGTTTGATCTGTAGTAATTACTGCTGTTTTATTACTTTTATCTTTACCTGTTTTAGCTGGTGCTATTACAATATTATTAACAGATCGAAATTTAAATACTTCTTTCTTTGATCCCGCAGGAGGAGGAGACCCAATTTTATATCAACATCTATTT
>IBIDP633-20|Austrolimnophila latistyla|COI-5P|MZ196750
AACATTATATTTTATTTTTGGAGCTTGAGCAGGAATAGTGGGAACTTCATTAAGTTTATTGATTCGAGCAGAATTAGGGCACCCAGGAGCATTAATTGGCGATGATCAAATTTATAATGTAATTGTCACTGCACATGCATTTGTAATAATTTTTTTTATAGTTATGCCTATTATAATTGGGGGATTCGGAAACTGACTTGTCCCTCTTATACTAGGAGCCCCCGACATAGCTTTTCCCCGAATAAATAATATAAGTTTTTGAATATTACCTCCTTCTTTAACATTACTGTTAGCCAGAAGTATGGTGGAAAATGGGGCCGGAACAGGTTGAACTGTATACCCCCCCCTATCTTCTGGAATTGCCCATGCCGGGGCTTCTGTTGATTTAGCTATTTTTTCTCTACATTTAGCAGGAATCTCATCTATTTTAGGAGCAGTAAATTTTATTACCACTGTTATTAATATGCGATCATCAGGTATTACTTTTGATCGCATACCTTTATTTGTTTGATCTGTTGTAATTACAGCTGTTTTACTACTTTTATCTTTGCCAGTTTTAGCCGGAGCTATTACTATATTATTAACTGATCGAAATTTAAATACATCTTTTTTTGACCCCGCTGGAGGAGGAGATCCTATCTTATACCAACATTTATTT
>IBIDP634-20|Helius calviensis|COI-5P|MZ196568
AACTTTATATTTTATTTTTGGAGCTTGAGCTGGAATAGTAGGAACTTCTTTAAGTATATTAATTCGAGCAGAATTAGGGCACCCAGGAGCATTAATTGGAGATGATCAAATTTATAATGTAATTGTTACAGCACATGCATTTATTATAATTTTTTTTATGGTGATACCAATTATAATTGGGGGATTCGGAAATTGATTAGTCCCATTAATATTAGGGGCCCCTGATATAGCTTTCCCCCGAATAAATAATATAAGATTTTGAATATTACCACCTTCTTTAACTTTATTATTAGCAAGTAGTATAGTTGAAAATGGGGCAGGAACTGGATGAACTGTATACCCTCCATTAGCTTCTGGCATTGCTCATACAGGTGCTTCTGTTGATTTAGCCATTTTTTCTTTACATTTAGCAGGAATTTCTTCTATTTTAGGGGCAGTTAATTTTATTACTACTGTTATTAATATACGATCTGCAGGAATTACTTTTGACCGGATACCTTTATTTGTTTGATCAGTAGTTATTACTGCTGTATTATTATTATTATCTTTACCAGTATTAGCAGGGGCAATTACTATACTATTAACAGATCGAAATTTAAATACTTCCTTCTTTGACCCCGCTGGAGGAGGGGACCCAATTTTATACCAACATTTATTT
>IBIDP654-20|Neolimonia dumetorum|COI-5P|MZ196890
TACTTTATATTTCATTTTAGGAGCTTGAGCAGGAATAGTAGGAACTTCTTTAAGTATCTTAATTCGAGCCGAATTAGGGCACTCAGGAGCTTTAATTGGAGATGATCAAATTTATAATGTAATTGTTACAGCTCATGCTTTTATTATAATTTTTTTTATAGTAATACCTATTATAATTGGAGGATTCGGAAATTGATTAGTTCCTTTAATACTAGGTGCTCCAGATATAGCTTTTCCTCGAATAAATAATATAAGTTTTTGAATATTACCCCCTTCATTAACTTTACTATTGACTAGAAGAATAATTGAAACTGGAGCAGGAACAGGATGAACAGTATACCCCCCCTTATCCTCTGGTATTGCTCACGCAGGAGCTTCTGTAGATTTAGCAATTTTTTCCCTTCATTTAGCAGGAATTTCCTCTATTCTTGGAGCAGTAAACTTTATTACTACTGTAATCAATATACGATCAACAGGAATTACTTTTGATCGGATACCTTTATTTGTTTGATCAGTAGTAATTACTGCTATTTTACTATTATTATCTTTACCTGTATTAGCTGGAGCTATTACTATATTATTAACTGATCGAAATTTAAATACATCTTTTTTTGATCCTGCTGGGGGAGGAGATCCAATTTTATACCAACATTTATTC
>IBIDP668-20|Tipula oleracea|COI-5P|MZ196611
AACTTTATATTTCATTTTTGGAGCTTGGGCCGGTATAGTAGGAACTTCTTTAAGAATTTTAATTCGAGCAGAACTTGGTCATCCTGGGGCATTAATTGGGGATGACCAAATTTATAATGTTATTGTAACAGCTCATGCATTTATTATAATTTTTTTTATAGTTATACCTATTATAATTGGAGGATTTGGAAATTGATTAGTCCCTTTAATACTAGGAGCCCCAGATATGGCTTTTCCACGAATAAATAATATGAGTTTTTGGATATTACCCCCATCCCTTACTCTTTTATTAGCTAGTAGTATAGTGGAAAATGGAGCTGGAACAGGTTGAACCGTTTACCCCCCACTTTCTGCTGGAATTGCTCATACAGGAGCATCAGTAGATCTAGCTATTTTTTCTCTTCATTTAGCAGGAATTTCCTCTATTTTAGGAGCTGTAAATTTTATTACTACAGTTATTAATATACGATCAAGAGGAATTACATTAGATCGAATACCATTATTTGTTTGATCAGTAGTGATTACTGCTGTTTTATTACTTCTTTCTTTACCTGTTTTAGCCGGAGCTATTACAATATTATTAACAGACCGAAATTTAAATACCTCTTTTTTTGACCCTGCTGGAGGAGGAGACCCAATTTTATACCAACATTTATTT
>IBIDP669-20|Tipula oleracea|COI-5P|MZ196532
AACTTTATATTTCATTTTTGGAGCTTGGGCCGGTATAGTAGGAACTTCTTTAAGAATTTTAATTCGAGCAGAACTTGGTCATCCTGGGGCATTAATTGGGGATGACCAAATTTATAATGTTATTGTAACAGCTCATGCATTTATTATAATTTTTTTTATAGTTATACCTATTATAATTGGAGGATTTGGAAATTGATTAGTCCCTTTAATACTGGGAGCCCCAGATATGGCTTTTCCACGAATAAATAATATGAGTTTTTGGATATTACCCCCATCCCTTACTCTTTTATTAGCTAGTAGTATAGTGGAAAATGGAGCTGGAACAGGTTGAACCGTTTACCCCCCACTTTCTGCTGGAATTGCTCATACAGGAGCATCAGTAGATCTAGCTATTTTTTCTCTTCATTTAGCAGGAATTTCCTCTATTTTGGGAGCTGTAAATTTTATTACTACAGTTATTAATATACGATCAAGAGGAATTACATTAGATCGAATACCATTATTTGTTTGATCAGTAGTGATTACTGCTGTTTTATTACTTCTTTCTTTACCTGTTTTAGCCGGAGCTATTACAATATTATTAACAGACCGAAATTTAAATACCTCTTTTTTTGACCCTGCTGGAGGAGGAGACCCAATTTTATACCAACATTTATTT
>IBIDP674-20|Tipula trigona|COI-5P|MZ196533
TACATTATATTTTATTTTTGGAGCTTGGGCAGGAATAGTTGGAACTTCATTAAGAATTTTAATTCGAGCAGAACTTGGACATCCAGGAGCACTAATTGGTGATGACCAAATTTATAATGTTATTGTAACAGCTCATGCATTCATTATAATTTTCTTTATAGTAATACCTATTATAATTGGAGGATTTGGAAATTGATTGGTTCCATTAATACTAGGAGCACCTGATATGGCTTTCCCTCGAATAAATAATATAAGTTTTTGAATATTACCCCCATCTCTTACTCTTTTATTAGCTAGAAGTATAGTTGAAAATGGAGCAGGAACTGGATGAACAGTTTATCCCCCTTTATCTTCAGGAATTGCTCATACTGGAGCTTCAGTAGATTTAGCAATTTTTTCACTTCATTTAGCAGGAATTTCTTCAATTTTAGGAGCTGTAAATTTTATTACTACAGTTATTAATATACGTTCAAGAGGAATTACTCTAGATCGAATACCATTATTTGTTTGATCTGTAGTAATTACTGCAGTATTACTTTTACTTTCTTTACCTGTATTAGCAGGAGCAATTACAATATTATTAACAGATCGAAACTTAAATACTTCATTTTTTGATCCTGCTGGTGGAGGAGATCCAATTCTTTACCAACATCTATTC
>IBIDP680-20|Limonia nubeculosa|COI-5P|MZ196797
AACTTTATATTTCATTTTTGGAGCATGATCTGGTATAGTAGGTACTTCCTTAAGTATTCTAATTCGAGCTGAATTAGGACATCCTGGAGCCTTAATTGGAGATGACCAAATTTATAATGTTATTGTTACTGCTCATGCATTTATTATGATTTTTTTTATAGTAATGCCTATTATAATTGGAGGATTCGGAAATTGATTAGTTCCTTTAATATTAGGAGCCCCTGATATAGCTTTCCCTCGAATAAATAACATAAGTTTCTGAATATTACCTCCTTCTTTAACACTTTTATTGGCTAGTAGTATAGTTGAAAACGGAGCTGGTACTGGGTGAACAGTTTACCCACCATTATCCTCGGGTACAGCACATAGTGGAGCATCAGTAGATTTAGCAATTTTTTCTTTACATTTAGCTGGAATTTCATCAATTTTAGGAGCTGTAAATTTTATTACTACTGTAATTAATATGCGTGCTGCAGGAATATCTTTTGATCGAATACCTTTATTTGTTTGATCTGTAGTAATTACTGCTGTTTTATTACTTTTATCTTTACCTGTTTTAGCTGGTGCTATTACAATATTATTAACAGATCGAAATTTAAATACTTCTTTCTTTGATCCCGCAGGAGGAGGAGACCCAATTTTATATCAACATCTATTT
>IBIDP686-20|Tipula oleracea|COI-5P|MZ196817
AACTTTATATTTCATTTTTGGAGCTTGGGCCGGTATAGTAGGAACTTCTTTAAGAATTTTAATTCGAGCAGAACTTGGTCATCCTGGGGCATTAATTGGGGATGACCAAATTTATAATGTTATTGTAACAGCTCATGCATTTATTATAATTTTTTTTATAGTTATACCTATTATAATTGGAGGATTTGGAAATTGATTAGTCCCTTTAATACTGGGAGCCCCAGATATGGCTTTTCCACGAATAAATAATATGAGTTTTTGGATATTACCCCCATCCCTTACTCTTTTATTAGCTAGTAGTATAGTGGAAAATGGAGCTGGAACAGGTTGAACCGTTTACCCCCCACTTTCTGCTGGAATTGCTCATACAGGGGCATCAGTAGATCTAGCTATTTTTTCTCTTCATTTAGCAGGAATTTCCTCTATTTTAGGAGCTGTAAATTTTATTACTACAGTTATTAATATACGATCAAGAGGAATTACATTAGATCGAATACCATTATTTGTTTGATCAGTAGTGATTACTGCTGTTTTATTACTTCTTTCTTTACCTGTTTTAGCCGGAGCTATTACAATATTATTAACAGACCGAAATTTAAATACCTCTTTTTTTGACCCTGCTGGAGGAGGAGACCCAATTTTATACCAACATTTATTT
>IBIDP697-20|Dicranoptycha fuscescens|COI-5P|MZ196526
AACTTTATATTTTATTTTCGGAGCCTGATCTGGAATAGTGGGAACTTCATTAAGAATACTTATTCGAGCCGAATTAGGGCACCCTGGAGCATTAATTGGGGATGATCAAATTTATAACGTAATTGTTACAGCCCATGCTTTTATTATAATTTTTTTTATAGTTATACCTATTATAATTGGAGGATTTGGTAATTGACTTGTCCCTTTAATACTAGGAGCCCCCGATATAGCTTTTCCACGAATAAATAATATAAGTTTTTGATTGCTCCCCCCATCTTTAACTTTATTATTAGTAAGTAGTCTAGTAGAGGCAGGAGCAGGAACCGGATGAACAGTATACCCCCCATTATCAGCTAATATCGCCCATACTGGGGCCTCTGTTGATTTAGCAATTTTTTCTTTACACTTAGCTGGAATTTCTTCAATTTTAGGGGCAGTAAATTTTATTACTACTGTAATTAATATGCGAACTACTGGAATTTCTTTTGATCGCATGCCTTTATTTGTATGATCAGTTGTAATTACAGCTGTTCTTTTACTTTTATCTTTACCGGTATTAGCCGGAGCAATTACAATATTATTAACTGACCGAAACCTAAATACATCTTTCTTCGACCCTGCCGGAGGGGGAGACCCTATTCTTTATCAACATTTATTC
>IBIDP710-20|Austrolimnophila latistyla|COI-5P|MZ196562
AACATTATATTTTATTTTTGGAGCTTGAGCAGGAATAGTGGGAACTTCATTAAGTTTATTGATTCGAGCAGAATTAGGGCACCCAGGAGCATTAATTGGCGATGATCAAATTTATAATGTAATTGTCACTGCACATGCATTTGTAATAATTTTTTTTATAGTTATGCCTATTATAATTGGGGGATTCGGAAACTGACTTGTCCCTCTTATACTAGGAGCCCCCGACATAGCTTTTCCCCGAATAAATAATATAAGTTTTTGAATATTACCTCCTTCTTTAACATTACTGTTAGCCAGAAGTATGGTGGAAAATGGGGCCGGAACAGGTTGAACTGTATACCCCCCCCTATCTTCTGGAATTGCCCATGCCGGGGCTTCTGTTGATTTAGCTATTTTTTCTCTACATTTAGCAGGAATCTCATCTATTTTAGGAGCAGTAAATTTTATTACCACTGTTATTAATATGCGATCATCAGGTATTACTTTTGATCGCATACCTTTATTTGTTTGATCTGTTGTAATTACAGCTGTTTTACTACTTTTATCTTTGCCAGTTTTAGCCGGAGCTATTACTATATTATTAACTGATCGAAATTTAAATACATCTTTTTTTGACCCCGCTGGAGGAGGAGATCCTATTTTATACCAACATTTATTT
>IBIDP719-20|Tipula oleracea|COI-5P|MZ196519
AACTTTATATTTCATTTTTGGAGCTTGGGCCGGTATAGTAGGAACTTCTTTAAGAATTTTAATTCGAGCAGAACTTGGTCATCCTGGGGCATTAATTGGGGATGACCAAATTTATAATGTTATTGTAACAGCTCATGCATTTATTATAATTTTTTTTATAGTTATACCTATTATAATTGGAGGATTTGGAAATTGATTAGTCCCTTTAATACTAGGAGCCCCAGATATGGCTTTTCCACGAATAAATAATATGAGTTTTTGGATATTACCCCCATCCCTTACTCTTTTATTAGCTAGTAGTATAGTGGAAAATGGAGCTGGAACAGGTTGAACCGTTTACCCCCCACTTTCTGCTGGAATTGCTCATACAGGAGCATCAGTAGATCTAGCTATTTTTTCTCTTCATTTAGCGGGAATTTCCTCTATTTTAGGAGCTGTAAATTTTATTACTACAGTTATTAATATACGATCAAGAGGAATTACATTAGATCGAATACCATTATTTGTTTGATCAGTAGTGATTACTGCTGTTTTATTACTTCTTTCTTTACCTGTTTTAGCCGGAGCTATTACAATATTATTAACAGACCGAAATTTAAATACCTCTTTTTTTGACCCTGCTGGAGGAGGAGACCCAATTTTATACCAACATTTATTT
>IBIDP728-20|Tipula oleracea|COI-5P|MZ196886
AACTTTATATTTCATTTTTGGAGCTTGGGCCGGTATAGTAGGAACTTCTTTAAGAATTTTAATTCGAGCAGAACTTGGTCATCCTGGGGCATTAATTGGGGATGACCAAATTTATAATGTTATTGTAACAGCTCATGCATTTATTATAATTTTTTTTATAGTTATACCTATTATAATTGGAGGATTTGGAAATTGATTAGTCCCTTTAATACTGGGAGCCCCAGATATGGCTTTTCCACGAATAAATAATATGAGTTTTTGGATATTACCCCCATCCCTTACTCTTTTATTAGCTAGTAGTATAGTGGAAAATGGAGCTGGAACAGGTTGAACCGTTTACCCCCCACTTTCTGCTGGAATTGCTCATACAGGAGCATCAGTAGATCTAGCTATTTTTTCTCTTCATTTAGCAGGAATTTCCTCTATTTTAGGAGCTGTAAATTTTATTACTACAGTTATTAATATACGATCAAGAGGAATTACATTAGATCGAATACCATTATTTGTTTGATCAGTAGTGATTACTGCTGTTTTATTACTTCTTTCTTTACCTGTTTTAGCCGGAGCTATTACAATATTATTAACAGACCGAAATTTAAATACCTCTTTTTTTGACCCTGCTGGAGGAGGAGACCCAATTTTATACCAACATTTATTT
>IBIDP729-20|Tipula oleracea|COI-5P|MZ196767
AACTTTATATTTCATTTTTGGAGCTTGGGCCGGTATAGTAGGAACTTCTTTAAGAATTTTAATTCGAGCAGAACTTGGTCATCCTGGGGCATTAATTGGGGATGACCAAATTTATAATGTTATTGTAACAGCTCATGCATTTATTATAATTTTTTTTATAGTTATACCTATTATAATTGGAGGATTTGGAAATTGATTAGTCCCTTTAATACTAGGAGCCCCAGATATGGCTTTTCCACGAATAAATAATATGAGTTTTTGGATATTACCCCCATCCCTTACTCTTTTATTAGCTAGTAGTATAGTGGAAAATGGAGCTGGAACAGGTTGAACCGTTTACCCCCCACTTTCTGCTGGAATTGCTCATACAGGAGCATCAGTAGATCTAGCTATTTTTTCTCTTCATTTAGCAGGAATTTCCTCTATTTTAGGAGCTGTAAATTTTATTACTACAGTTATTAATATACGATCAAGAGGAATTACATTAGATCGAATACCATTATTTGTTTGATCAGTAGTGATTACTGCTGTTTTATTACTTCTTTCTTTACCTGTTTTAGCCGGAGCTATTACAATATTATTAACAGACCGAAATTTAAATACCTCTTTTTTTGACCCTGCTGGAGGAGGAGACCCAATTTTATACCAACATTTATTT
>IBIDP736-20|Tipula confusa|COI-5P|MZ196746
GACATTATATTTCATTTTTGGGGCTTGGGCTGGAATAGTAGGAACTTCTTTAAGAATTTTAATTCGAGCAGAACTTGGTCATCCGGGAGCATTAATTGGGGATGACCAAATTTATAATGTTATTGTTACAGCTCATGCATTTATTATAATTTTTTTTATAGTAATACCTATTATAATTGGAGGGTTTGGAAATTGATTAGTCCCTTTAATATTAGGGGCTCCTGATATAGCTTTTCCCCGAATAAATAACATAAGTTTTTGAATATTACCTCCTTCTCTTACTCTTTTATTAGCTAGTAGTATAGTCGAAAACGGAGCAGGTACTGGATGAACAGTTTATCCCCCTTTATCTTCTGGCATTGCCCATACTGGAGCTTCAGTTGATTTAGCTATTTTTTCTCTTCATTTAGCAGGAATCTCTTCAATTTTAGGAGCAGTAAATTTTATTACAACTGTTATTAATATACGATCAAGAGGAATTACATTAGACCGTATACCCTTATTTGTTTGATCAGTAATAATTACTGCTATTCTTTTACTTCTTTCTTTACCTGTATTAGCAGGTGCTATTACCATATTATTAACAGATCGAAATTTAAATACTTCTTTTTTTGACCCTGCTGGAGGGGGAGACCCAATTCTTTACCAACATTTATTT
>IBIDP749-20|Limonia hercegovinae|COI-5P|MZ196726
AACCTTATATTTTATTTTTGGAGCTTGATCAGGAATAGTTGGAACTTCTCTAAGAATTTTAATTCGAGCTGAACTTGGCCATCCTGGTGCTTTAATTGGAGATGATCAAATTTATAACGTAATTGTAACTGCTCATGCTTTTATTATGATTTTTTTTATAGTTATACCTATTATGATTGGAGGATTTGGAAATTGACTAGTCCCATTAATATTAGGAGCCCCTGATATAGCATTTCCTCGGATAAATAATATAAGATTTTGAATATTACCTCCATCTTTAACCCTTTTATTAGCAAGCAGAATAGTAGAAGCTGGAGCAGGGACTGGATGAACAGTTTACCCCCCATTATCTTCAGGTATTGCTCATGGAGGAGCATCTGTAGATTTAGCTATTTTCTCTCTTCATTTGGCGGGAATTTCTTCGATTTTAGGGGCTGTAAATTTTATTACAACAGTCATTAATATACGATCAGCAGGGATATCTTTTGATCGAATACCTTTATTTGTGTGATCAGTAGTAATTACCGCTGTATTACTATTATTATCATTACCTGTTTTAGCAGGAGCTATTACTATACTTCTTACAGATCGAAATTTAAATACATCATTTTTTGATCCAGCTGGAGGAGGTGATCCAATTCTTTATCAACATTTATTT
>IBIDP766-20|Symplecta pilipes|COI-5P|MZ196776
AACATTATATTTTATTTTCGGGGCTTGAGCCGGAATAGTAGGAACTTCCTTAAGAGTTTTAATTCGAACAGAATTAGGACACCCTGGAGCCTTAATTGGAAATGACCAAATTTATAATGTAATTGTAACTGCCCATGCTTTTATTATAATTTTTTTTATAGTAATACCTATTATAATTGGGGGATTTGGAAATTGATTAGTTCCTTTAATATTAGGAGCTCCTGATATAGCTTTCCCTCGAATAAATAATATAAGATTCTGACTACTTCCGCCTTCATTAACATTATTATTAGCTAGTAGTCTAGTTGAAAACGGAGCTGGGACAGGATGAACAGTTTACCCTCCCTTATCAGCCGGAATTGCCCATGCAGGAGCATCAGTTGATTTAGCAATTTTTTCTTTACACTTAGCCGGAGTTTCCTCAATTTTAGGAGCAGTAAATTTTATTACAACAGTAATTAATATACGATCCACTGGGATTACCTTTGACCGAATACCTTTATTTGTGTGGGCTGTTGTAATTACAGCAGTTTTATTACTTTTATCTTTACCTGTATTAGCTGGAGCTATTACAATATTATTAACAGATCGAAATTTTAATACTTCTTTTTTTGATCCTGCTGGAGGAGGAGATCCTATTTTATATCAACATTTATTT
>IBIDP791-20|Tipula repanda|COI-5P|MZ196874
TACACTATACTTTATTTTTGGGGCTTGGGCAGGAATAGTAGGAACTTCATTAAGAATTTTAATTCGAGCAGAACTTGGTCATCCTGGGGCATTAATTGGGGATGATCAAATTTATAATGTTATTGTAACAGCTCATGCATTTATTATAATTTTTTTTATAGTAATACCCATTATAATTGGGGGATTTGGAAACTGATTAGTTCCTTTAATGCTGGGTGCACCAGATATGGCCTTTCCACGAATAAATAATATAAGTTTTTGAATACTTCCCCCCTCTCTTACTCTTTTATTAGCTAGCAGTATAGTGGAAAATGGGGCTGGAACCGGATGAACCGTTTATCCACCCCTCTCAGCAGGCATTGCACATACTGGGGCTTCAGTAGATTTAGCAATTTTTTCATTACATTTAGCAGGAATTTCTTCAATTTTAGGAGCAGTAAATTTTATTACTACTGTAATTAATATACGATCAAGAGGAATTACCTTAGACCGAATACCTTTATTTGTTTGATCTGTTGTAATTACTGCAGTCTTATTACTACTATCGCTCCCAGTATTAGCAGGAGCCATTACCATATTATTAACAGATCGAAATCTAAATACTTCATTCTTTGACCCTGCCGGAGGAGGAGACCCTATCCTATACCAACACTTATTT
>IBIDP798-20|Tipula confusa|COI-5P|MZ196634
GACATTATATTTCATTTTTGGGGCTTGGGCTGGAATAGTAGGAACTTCTTTAAGAATTTTAATTCGAGCAGAACTTGGTCATCCGGGAGCATTAATTGGGGATGATCAAATTTATAATGTTATTGTTACAGCTCATGCATTTATTATAATTTTTTTTATAGTAATACCTATTATAATTGGGGGATTTGGAAATTGATTAGTCCCTTTAATATTAGGGGCTCCTGATATAGCTTTTCCCCGAATAAATAACATAAGTTTTTGAATATTACCTCCTTCTCTTACTCTTTTATTAGCTAGTAGTATAGTCGAAAACGGAGCAGGTACTGGATGAACAGTTTATCCTCCCTTATCTTCTGGCATTGCCCATACTGGAGCTTCAGTTGATTTAGCTATTTTTTCTCTTCATTTAGCAGGAATCTCTTCAATTTTAGGAGCAGTAAATTTTATTACAACTGTTATTAATATACGATCAAGAGGAATTACATTAGACCGTATGCCCTTATTTGTTTGATCAGTAATAATTACTGCTATTCTTTTACTTCTTTCTTTACCTGTATTAGCAGGCGCTATTACCATATTATTAACAGATCGAAATTTAAATACTTCTTTTTTTGACCCTGCTGGAGGGGGAGACCCAATTCTTTACCAACATTTATTT
>IBIDP804-20|Tipula repanda|COI-5P|MZ196901
TACACTATACTTTATTTTTGGGGCTTGGGCAGGAATAGTAGGAACTTCATTAAGAATTTTAATTCGAGCAGAACTTGGTCATCCTGGGGCATTAATTGGGGATGATCAAATTTATAATGTTATTGTAACAGCTCATGCATTTATTATAATTTTTTTTATAGTAATACCCATTATAATTGGGGGATTTGGAAACTGATTAGTTCCTTTAATGCTGGGTGCACCAGATATGGCCTTTCCACGAATAAATAATATAAGTTTTTGAATACTTCCCCCCTCTCTTACTCTTTTATTAGCTAGCAGTATAGTGGAAAATGGGGCTGGAACCGGATGAACCGTTTATCCACCCCTCTCAGCAGGCATTGCACATACTGGGGCTTCAGTAGATTTAGCAATTTTTTCATTACATTTAGCGGGAATTTCTTCAATTTTAGGAGCAGTAAATTTTATTACTACTGTAATTAATATACGATCAAGAGGAATTACCTTAGACCGAATACCTTTATTTGTTTGATCTGTTGTAATTACTGCAGTCTTATTACTACTATCGCTCCCAGTATTAGCAGGAGCCATTACCATATTATTAACAGATCGAAATCTAAATACTTCATTCTTTGACCCTGCCGGAGGAGGAGACCCTATCCTATACCAACACTTATTT
>IBIDP808-20|Tipula intermedia|COI-5P|MZ196676
TACATTATATTTTATTTTTGGGGCTTGAGCAGGGATAGTGGGAACCTCATTAAGAATTTTAATTCGAGCAGAACTTGGTCATCCGGGAGCATTAATTGGGGATGATCAAATTTATAATGTTATTGTAACAGCACATGCTTTTATTATGATTTTTTTTATAGTAATACCTATTATAATTGGAGGATTTGGAAACTGATTAGTACCCCTAATACTAGGGGCACCTGATATAGCTTTCCCTCGAATAAATAATATAAGTTTCTGAATACTACCCCCTTCTTTAACTCTTCTTTTAGCAAGTAGTATAGTAGAAAACGGGGCTGGTACTGGATGAACAGTTTACCCCCCTCTTTCTTCAGGAATTGCTCATACTGGGGCTTCAGTTGATTTAGCAATTTTTTCATTACATTTAGCTGGAATTTCTTCTATTTTAGGAGCAGTAAATTTTATTACAACAGTTATTAATATACGATCAAGAGGAATTACTTTAGACCGAATACCTTTATTTGTTTGATCAGTAGTAATTACTGCTGTCCTTCTTCTTCTTTCACTTCCAGTTTTAGCTGGTGCTATTACAATATTATTAACAGATCGAAATTTAAATACATCCTTTTTTGACCCAGCTGGAGGAGGAGACCCTATTCTTTATCAACATTTATTT
>IBIDP823-20|Tipula repanda|COI-5P|MZ196827
TACACTATACTTTATTTTTGGGGCTTGGGCAGGAATAGTAGGAACTTCATTAAGAATTTTAATTCGAGCAGAACTTGGTCATCCTGGGGCATTAATTGGGGATGATCAAATTTATAATGTTATTGTAACAGCTCATGCATTTATTATAATTTTTTTTATAGTAATACCCATTATAATTGGGGGATTTGGAAACTGATTAGTTCCTTTAATGCTAGGTGCACCAGATATGGCCTTTCCACGAATAAATAATATAAGTTTTTGAATACTTCCCCCCTCTCTTACTCTTTTATTAGCTAGCAGTATAGTGGAAAATGGGGCTGGAACCGGATGAACCGTTTATCCACCCCTCTCAGCAGGCATTGCACATACTGGGGCTTCAGTAGATTTAGCAATTTTTTCATTACATTTAGCGGGAATTTCTTCAATTTTAGGAGCAGTAAATTTTATTACTACTGTAATTAATATACGATCAAGAGGAATTACCTTAGACCGAATACCTTTATTTGTTTGATCTGTTGTAATTACTGCAGTCTTATTACTACTATCGCTCCCAGTATTAGCAGGAGCCATTACCATATTATTAACAGATCGAAATCTAAATACTTCATTCTTTGACCCTGCCGGGGGAGGAGACCCTATCCTATACCAACACTTATTT
>IBIDP844-20|Tipula confusa|COI-5P|MZ196603
GACATTATATTTCATTTTTGGGGCTTGGGCTGGAATAGTAGGAACTTCTTTAAGAATTTTAATTCGAGCAGAACTTGGTCATCCGGGAGCATTAATTGGGGATGACCAAATTTATAATGTTATTGTTACAGCTCATGCATTTATTATGATTTTTTTTATAGTAATACCTATTATAATTGGAGGGTTTGGAAATTGATTAGTCCCTTTAATATTAGGGGCTCCTGATATAGCTTTTCCCCGAATAAATAACATAAGTTTTTGAATATTACCTCCTTCTCTTACTCTTTTATTAGCTAGTAGTATAGTCGAAAACGGAGCAGGTACTGGATGAACAGTTTATCCTCCCTTATCTTCTGGCATTGCCCATACTGGAGCTTCAGTTGATTTAGCTATTTTTTCTCTTCATTTAGCAGGAATCTCTTCAATTTTAGGAGCAGTAAATTTTATTACAACTGTTATTAATATACGATCAAGAGGAATTACATTAGACCGTATACCCTTATTTGTTTGATCAGTAATAATTACTGCTATTCTTTTACTTCTTTCTTTACCTGTATTAGCAGGTGCTATTACCATATTATTAACAGATCGAAATTTAAATACTTCTTTTTTTGACCCTGCTGGAGGGGGAGACCCAATTCTTTACCAACATTTATTT
>IBIDP186-19|Nephrotoma luteata|COI-5P|MZ196522
TACATTATATTTTATTTTTGGTGCTTGAGCCGGTATAATCGGAACTTCATTAAGTATTTTAATTCGGGCAGAATTAGGCCACCCAGGAGCACTAATTGGTGACGATCAAATTTATAATGTTATTGTTACTGCTCATGCTTTTATTATAATTTTTTTCATAGTAATGCCTATTATAATTGGAGGATTTGGGAATTGATTAGTTCCTCTTATATTAGGGGCCCCTGATATAGCCTTTCCTCGAATAAATAATATAAGTTTTTGAATACTCCCCCCTTCTTTAACTCTTTTATTAGCCAGCAGTATAGTAGAAAATGGAGCTGGTACAGGTTGAACAGTATATCCCCCCCTGTCAGCCGGTATCGCTCATACAGGAGCCTCTGTAGATTTAGCAATTTTCTCTTTACATTTAGCTGGTATCTCTTCTATTTTAGGAGCAGTAAATTTCATTACAACAACCATTAATATACGGTCAAGAGGAATTACATTAGATCGAATACCTTTATTTGTTTGATCAGTAGTAATTACTGCAATTTTATTGCTTCTTTCTTTACCAGTTTTAGCCGGAGCAATTACAATACTATTAACAGATCGAAATTTAAATACTTCATTTTTTGATCCTGCCGGAGGAGGAGACCCTATTTTATATCAACATTTATTC
>IBIDP196-19|Dicranomyia didyma|COI-5P|MZ196551
TACCTTATATTTTATTTTCGGGGCTTGAGCTGGAATAGTTGGTACTTCCTTAAGAATTTTAATTCGGGCAGAATTAGGTCATCCTGGAGCTTTAATTGGAGATGATCAAATTTATAATGTAATTGTTACAGCTCATGCTTTTATTATAATTTTTTTTATAGTAATACCTATTATAATTGGGGGATTTGGTAATTGATTAGTTCCTCTAATACTAGGGGCCCCAGATATAGCTTTTCCTCGAATAAATAACATAAGTTTTTGAATACTACCCCCATCATTAACTTTATTATTAGCTAGCAGAATAGTAGAAAATGGGGCAGGAACAGGATGAACAGTTTATCCTCCTTTATCATCAGGAATTGCTCATGCCGGAGCTTCAGTTGATTTAGCTATTTTTTCACTACATTTAGCAGGTATCTCTTCAATTTTAGGAGCTGTAAATTTTATTACAACCGTAATTAATATGCGATCAACAGGAATTACTTTTGACCGAATACCTTTATTTGTTTGATCAGTAGTAATTACAGCTGTTTTACTTTTACTTTCTCTACCTGTTCTAGCTGGAGCTATTACAATACTATTAACCGATCGAAATTTAAATACATCTTTTTTTGACCCAGCTGGAGGAGGAGACCCTATTCTTTACCAACATTTATTT
>IBIDP202-19|Nephrotoma submaculosa|COI-5P|MZ196693
TACCTTATATTTTATTTTTGGAGCTTGAGCCGGTATAATTGGCACTTCATTAAGTATCTTAATTCGAGCAGAATTAGGGCACCCTGGAGCATTAATTGGTGATGACCAAATTTATAATGTTATTGTAACTGCTCATGCTTTTATTATAATTTTTTTTATAGTAATACCTATTATAATTGGTGGATTTGGAAATTGATTAGTGCCTTTAATGTTAGGGGCTCCTGATATAGCATTTCCCCGAATAAATAATATAAGTTTTTGAATACTCCCCCCATCTCTTACACTTTTATTAGCCAGCAGTATAGTAGAAAATGGAGCTGGTACTGGTTGAACAGTCTATCCCCCCCTGTCAGCCGGTATTGCTCATACAGGAGCTTCTGTAGATTTAGCTATTTTTTCTTTACATTTAGCCGGAATTTCTTCTATTTTAGGAGCTGTAAATTTTATTACAACTACAATTAATATACGATCAAGAGGAATTACATTAGACCGAATACCTTTATTTGTTTGATCTGTTGTTATTACTGCAATTTTATTACTTCTTTCTCTACCTGTCTTAGCCGGAGCTATTACTATACTTTTAACTGATCGAAATTTAAATACCTCATTTTTTGACCCTGCCGGAGGGGGAGACCCAATTTTATACCAACATTTATTT
>IBIDP218-19|Tipula maxima|COI-5P|MZ196923
TACATTATATTTTATTTTTGGGGCTTGGGCAGGAATAGTAGGAACTTCACTAAGAATTTTAATTCGAGCAGAACTTGGTCATCCCGGGGCATTAATTGGGGATGATCAAATTTATAATGTAATTGTTACAGCTCACGCATTTATTATAATTTTTTTTATAGTAATACCTATTATAATTGGAGGATTCGGAAATTGATTAGTTCCCTTAATATTAGGGGCACCAGATATAGCCTTCCCTCGAATAAATAATATAAGTTTTTGAATACTTCCCCCCTCTCTTACTCTTTTATTAGCTAGTAGTATAGTGGAAAATGGGGCTGGAACCGGATGAACAGTTTACCCACCTCTCTCAGCAGGTATTGCTCATACAGGGGCCTCAGTAGATCTAGCAATTTTTTCTCTTCATTTAGCTGGAATTTCTTCAATTTTAGGTGCAGTAAATTTTATTACCACTGTAATTAATATACGATCCAGAGGAATTACCTTAGACCGAATACCTTTATTTGTTTGATCTGTAGTAATTACCGCAGTTTTATTACTTCTTTCACTTCCAGTACTGGCAGGTGCTATTACAATATTACTAACTGATCGAAATCTAAATACCTCATTTTTTGACCCCGCTGGAGGGGGAGACCCTATTTTATATCAACACTTATTT
>IBIDP228-19|Tipula pilicauda|COI-5P|MZ196918
TACATTATATTTTATTTTTGGAGCTTGGGCAGGAATAGTTGGAACTTCGTTAAGAATTTTAATTCGAGCAGAACTTGGACATCCAGGAGCATTAATTGGAGATGATCAAATTTATAATGTTATTGTAACAGCTCATGCATTTATTATAATTTTCTTTATAGTAATACCAATTATAATTGGGGGATTTGGAAATTGATTAGTTCCATTAATATTGGGAGCACCTGATATAGCATTCCCTCGAATAAATAATATAAGTTTTTGAATACTTCCCCCATCTCTTACTCTTTTATTAGCTAGAAGTATAGTTGAAAACGGGGCAGGGACTGGTTGAACAGTTTATCCCCCCTTATCTTCAGGAATTGCCCACACCGGAGCTTCAGTAGATTTGGCAATTTTCTCTCTTCACTTAGCAGGAATCTCTTCAATTTTAGGAGCTGTAAATTTTATTACTACAGTTATTAATATACGTTCAAGAGGTATTACTTTAGACCGAATACCATTATTTGTTTGATCTGTAGTAATTACTGCTGTTCTTCTTTTACTTTCTTTACCTGTTTTAGCAGGTGCAATTACTATACTATTAACTGACCGAAATCTTAATACTTCATTTTTTGACCCTGCTGGAGGAGGGGATCCAATTCTTTATCAACATTTATTT
>IBIDP236-19|Tipula zarcoi|COI-5P|MZ196846
TACATTATATTTTATTTTTGGAGCTTGGGCAGGAATAGTTGGAACTTCATTAAGTATTTTAATTCGGGCAGAACTTGGTCATCCAGGTGCACTAATTGGAGATGATCAAATTTATAATGTTATTGTAACAGCTCATGCATTTATTATAATTTTCTTTATAGTAATACCTATTATAATTGGAGGATTTGGAAATTGATTAGTTCCATTAATACTTGGGGCACCTGATATAGCATTTCCTCGAATAAATAATATAAGTTTTTGAATACTTCCTCCATCTTTAACCCTATTATTAGCTAGAAGTATAGTTGAAAATGGGGCTGGAACTGGTTGAACAGTTTACCCACCTCTATCTTCAGGAATTGCTCATACTGGAGCTTCAGTAGATTTGGCAATTTTTTCACTCCATTTAGCGGGAATTTCTTCAATTTTAGGAGCTGTAAATTTTATTACTACAGTAATTAATATACGTTCAAGAGGAATTACTTTAGATCGAATACCATTATTTGTTTGATCTGTAGTAATTACTGCTGTATTACTATTACTCTCTTTACCCGTATTAGCAGGAGCTATTACTATATTACTAACTGATCGAAACCTAAATACTTCATTTTTTGACCCCGCTGGAGGAGGTGATCCAATTCTTTATCAACATTTATTT
>IBIDP243-19|Nephrotoma submaculosa|COI-5P|MZ196763
TACCTTATATTTTATTTTTGGAGCTTGAGCCGGTATAATTGGCACTTCATTAAGTATCTTAATTCGAGCAGAATTAGGACACCCCGGAGCATTAATTGGTGATGACCAAATTTATAATGTTATTGTAACTGCTCATGCTTTTATTATAATTTTTTTTATAGTAATACCTATTATAATTGGTGGATTTGGAAATTGATTAGTGCCTTTAATGTTAGGGGCTCCTGATATAGCATTTCCCCGAATAAATAATATAAGTTTTTGAATACTCCCCCCATCTCTTACACTTTTATTAGCCAGCAGTATAGTAGAAAATGGAGCTGGTACTGGTTGAACAGTTTATCCCCCCCTGTCAGCCGGTATTGCTCATACAGGAGCTTCTGTAGATTTAGCTATTTTTTCTTTACATTTAGCCGGAATTTCTTCTATTTTAGGGGCTGTAAATTTTATTACAACTACAATTAATATACGATCAAGAGGAATTACATTAGACCGAATACCTTTATTTGTTTGATCTGTTGTTATTACTGCAATTTTATTACTTCTTTCTCTGCCTGTCTTAGCCGGAGCTATTACTATACTTTTAACTGATCGAAATTTAAATACCTCATTTTTTGACCCTGCCGGAGGGGGAGACCCAATTTTATACCAACATTTATTT
>IBIDP272-19|Tipula zarcoi|COI-5P|MZ196785
TACATTATATTTTATTTTTGGAGCTTGGGCAGGAATAGTTGGAACTTCATTAAGTATTTTAATTCGGGCAGAACTTGGTCATCCAGGTGCACTAATTGGAGATGATCAAATTTATAATGTTATTGTAACAGCTCATGCATTTATTATAATTTTCTTTATAGTAATACCTATTATAATTGGAGGATTTGGAAATTGATTAGTTCCATTAATACTTGGGGCACCTGATATAGCATTTCCTCGAATAAATAATATAAGTTTTTGAATACTTCCTCCATCTTTAACTCTATTATTAGCTAGAAGTATAGTTGAAAATGGGGCTGGAACTGGTTGAACAGTTTACCCACCTCTATCTTCAGGAATTGCTCATACTGGAGCTTCAGTAGATTTGGCAATTTTTTCACTCCATTTAGCGGGAATTTCTTCAATTTTAGGAGCTGTAAATTTTATTACTACAGTAATTAATATACGTTCAAGAGGAATTACTTTAGATCGAATACCATTATTTGTTTGATCTGTAGTAATTACTGCTGTATTACTATTACTCTCTTTACCCGTATTAGCAGGAGCTATTACTATATTACTAACTGATCGAAACCTAAATACTTCATTTTTTGACCCCGCTGGAGGAGGTGATCCAATTCTTTATCAACATTTATTT
>IBIDP277-19|Tipula vernalis|COI-5P|MZ196540
TACATTATATTTTATTTTTGGAGCTTGGGCAGGTATAGTTGGAACTTCACTAAGAATTTTAATTCGAGCAGAACTTGGACATCCAGGAGCATTAATTGGTGATGACCAAATTTATAATGTAATTGTAACAGCTCATGCATTTATTATAATTTTTTTTATAGTAATACCTATTATAATTGGAGGATTTGGAAATTGATTAGTTCCATTAATACTTGGAGCACCTGATATAGCTTTTCCTCGAATAAATAATATAAGTTTTTGAATACTTCCCCCATCTCTTACTCTTTTATTAGCTAGAAGTATAGTTGAAAATGGAGCAGGGACTGGTTGAACAGTTTACCCTCCCCTATCTTCTGGGATTGCTCACACTGGAGCTTCAGTAGATTTAGCAATTTTTTCATTACATTTAGCAGGAATTTCTTCAATTTTAGGTGCTGTAAATTTTATTACTACAGTTATTAATATACGATCAAGAGGGATTACTTTAGACCGAATACCATTATTTGTTTGATCTGTAGTAATTACTGCAGTATTACTTCTTCTTTCATTACCAGTATTAGCAGGAGCAATTACTATATTACTGACTGATCGAAATTTAAATACTTCATTTTTTGACCCGGCAGGAGGAGGAGATCCAATTCTTTATCAACATTTATTT
>IBIDP288-19|Dicranomyia didyma|COI-5P|MZ196608
TACCTTATATTTTATTTTCGGGGCTTGAGCTGGAATAGTTGGTACTTCCTTAAGAATTTTAATTCGGGCAGAATTAGGTCATCCTGGAGCTTTAATTGGAGATGATCAAATTTATAATGTAATTGTTACAGCTCATGCTTTTATTATAATTTTTTTTATAGTAATACCTATTATAATTGGGGGATTTGGTAATTGATTAGTCCCTCTAATACTAGGGGCCCCAGATATAGCTTTTCCTCGAATAAATAACATAAGTTTTTGAATACTACCCCCATCATTAACTTTATTATTAGCTAGCAGAATAGTAGAAAATGGGGCAGGAACAGGATGAACAGTTTATCCTCCTTTATCATCAGGAATTGCTCATGCCGGAGCTTCAGTTGATTTAGCTATTTTTTCACTACATTTAGCAGGTATCTCTTCAATTTTAGGGGCTGTAAATTTTATTACAACCGTAATTAATATGCGATCAACAGGAATTACTTTTGACCGAATACCTTTATTTGTTTGATCAGTAGTAATTACAGCTGTTTTACTTTTACTTTCTCTACCTGTTCTAGCTGGAGCTATTACAATACTATTAACCGATCGAAATTTAAATACATCTTTTTTTGACCCAGCTGGAGGAGGAGACCCTATTCTTTATCAACATTTATTC
>IBIDP294-19|Symplecta pilipes|COI-5P|MZ196778
AACATTATATTTTATTTTCGGGGCTTGAGCCGGAATAGTAGGAACTTCCTTAAGAGTTTTAATTCGAACAGAATTAGGACACCCTGGAGCCTTAATTGGAAATGACCAAATTTATAATGTAATTGTAACTGCCCATGCTTTTATTATAATTTTTTTTATAGTAATACCTATTATAATTGGGGGATTTGGAAATTGATTAGTTCCTTTAATATTAGGAGCTCCTGATATAGCTTTCCCTCGAATAAATAATATAAGATTCTGACTACTTCCGCCTTCATTAACATTATTATTAGCTAGTAGTCTAGTTGAAAACGGAGCTGGGACAGGATGAACAGTTTACCCTCCCTTATCAGCCGGAATTGCCCATGCAGGAGCATCAGTTGATTTAGCAATTTTTTCTTTACACTTAGCCGGAGTTTCCTCAATTTTAGGAGCAGTAAATTTTATTACAACAGTAATTAATATACGATCCACTGGGATTACCTTTGACCGAATACCTTTATTTGTGTGGGCTGTTGTAATTACAGCAGTTTTATTACTTTTATCTTTACCTGTATTAGCTGGAGCTATTACAATATTATTAACAGATCGAAATTTTAATACTTCTTTTTTTGATCCTGCTGGAGGAGGAGATCCTATTTTATATCAACATTTATTT
>IBIDP311-19|Dicranoptycha fuscescens|COI-5P|MZ196836
AACTTTATATTTTATTTTCGGGGCCTGATCTGGAATAGTGGGAACTTCATTAAGAATACTTATTCGAGCCGAATTAGGGCACCCTGGAGCATTAATTGGGGATGACCAAATTTATAACGTAATTGTTACAGCCCATGCTTTTATTATAATTTTTTTTATAGTTATACCTATTATAATTGGAGGATTTGGTAATTGACTTGTCCCTTTAATACTAGGAGCCCCCGATATAGCTTTTCCACGAATAAATAATATAAGTTTTTGATTGCTCCCCCCATCTTTAACTTTATTATTAGTAAGTAGTCTAGTAGAGGCAGGAGCAGGAACCGGATGAACAGTATACCCCCCATTATCAGCTAATATCGCCCATACTGGGGCCTCTGTTGATTTAGCAATTTTTTCTTTACACTTAGCTGGAATTTCTTCAATTTTAGGAGCAGTAAATTTTATTACTACTGTAATTAATATGCGAACTACTGGAATTTCTTTTGATCGCATGCCTTTATTTGTATGATCAGTTGTAATTACAGCTGTTCTTTTACTTTTATCTTTACCGGTATTAGCCGGAGCAATTACAATATTATTAACTGACCGAAACCTAAATACATCTTTCTTCGACCCTGCCGGAGGGGGAGACCCTATTCTTTATCAACATTTATTC
>IBIDP313-19|Tipula paludosa|COI-5P|MZ196701
AACTTTATATTTCATTTTTGGGGCTTGAGCTGGCATAGTGGGAACTTCCTTAAGAATTTTAATTCGAGCAGAACTTGGCCATCCTGGGGCACTAATTGGGGATGACCAAATTTATAATGTTATTGTAACAGCTCATGCATTTATTATAATTTTTTTTATAGTTATGCCTATTATAATTGGAGGGTTTGGAAATTGATTAGTTCCTTTAATGCTAGGGGCTCCAGATATAGCTTTCCCCCGAATAAATAATATAAGTTTTTGAATATTACCTCCATCCCTTACCCTTTTATTAGCTAGTAGTATAGTGGAAAACGGGGCTGGAACAGGTTGAACCGTTTACCCACCACTCTCTGCTGGAATTGCTCATACAGGAGCATCAGTAGACCTAGCTATTTTTTCTCTTCACTTAGCGGGAATTTCTTCTATTCTAGGAGCTGTAAATTTTATTACTACAGTTATTAATATACGATCAAGAGGAATTACATTAGACCGAATACCATTATTTGTCTGATCAGTAGTAATTACTGCTGTTTTATTACTTCTATCTTTACCTGTTCTAGCTGGAGCTATTACAATATTATTAACTGATCGAAATTTAAATACCTCTTTTTTTGATCCTGCCGGGGGAGGAGACCCAATTTTATACCAACACCTATTT
>IBIDP334-19|Tipula oleracea|COI-5P|MZ196644
AACTTTATATTTCATTTTTGGAGCTTGGGCCGGTATAGTAGGAACTTCTTTAAGAATTTTAATTCGAGCAGAACTTGGTCATCCTGGGGCATTAATTGGGGATGACCAAATTTATAATGTTATTGTAACAGCTCATGCATTTATTATAATTTTTTTTATAGTTATACCTATTATAATTGGAGGATTTGGAAATTGATTAGTCCCTTTAATACTAGGAGCCCCAGATATGGCTTTTCCACGAATAAATAATATGAGTTTTTGGATATTACCCCCATCCCTTACTCTTTTATTAGCTAGTAGTATAGTGGAAAATGGAGCTGGAACAGGTTGAACCGTTTACCCCCCACTTTCTGCTGGAATTGCTCATACAGGAGCATCAGTAGATCTAGCTATTTTTTCTCTTCATTTAGCAGGAATTTCCTCTATTTTAGGAGCTGTAAATTTTATTACTACAGTTATTAATATACGATCAAGAGGAATTACATTAGATCGAATACCATTATTTGTTTGATCAGTAGTGATTACTGCTGTTTTATTACTTCTTTCTTTACCTGTTTTAGCCGGAGCTATTACAATATTATTAACAGACCGAAATTTAAATACCTCTTTTTTTGACCCTGCTGGAGGAGGAGATCCAATTTTATATCAACATTTATTT
>IBIDP339-19|Idiocera sziladyi|COI-5P|MZ196788
AACTTTATATTTTATTTTTGGAGCTTGAGCAGGAATAATTGGAACATCATTAAGAATTTTAATTCGAGCTGAACTTGGTCACCCAGGTACATTAATTGGAAATGACCAAATTTATAATGTTATTGTTACAGCTCATGCATTTATTATAATTTTTTTTATAGTAATACCTATTATAATTGGAGGTTTTGGAAATTGACTTGTTCCATTAATGTTAGGAGCCCCTGATATAGCTTTTCCTCGAATAAATAATATAAGATTTTGAATATTACCTCCATCATTAACATTATTATTAGCAAGAAGAATAGTAGAAAATGGAGCAGGTACAGGATGAACTGTTTATCCACCATTATCTTCAAGAATTGCTCACGCTGGAGCCTCAGTAGATTTAGCAATTTTTTCTCTTCATTTAGCAGGTATTTCATCTATTTTAGGAGCTGTAAATTTTATTACTACTATTATTAATATACGATCAACAGGAATTTCATTTGATCGAATACCTTTATTTGTATGAGCAGTTTTTATTACAGCAATTTTATTACTTCTATCATTACCTGTATTAGCTGGAGCTATTACAATACTTTTAACTGATCGAAACTTAAATACATCATTTTTTGACCCTGCTGGAGGAGGAGATCCAATTTTATATCAACATTTATTT
>IBIDP347-19|Geranomyia unicolor|COI-5P|MZ196762
TACATTATATTTTATTTTTGGAGCTTGAGCTGGTATAGTAGGAACTTCTTTAAGAATCCTAATTCGGGCTGAATTAGGACATCCTGGAGCATTAATTGGAGATGATCAAATTTATAATGTAATTGTTACAGCTCATGCTTTTATTATAATTTTTTTTATAGTTATACCTATTATAATTGGAGGATTTGGAAATTGATTAGTACCATTAATACTAGGAGCTCCTGATATAGCTTTTCCTCGAATAAATAATATAAGTTTTTGAATACTTCCTCCTTCTTTAACATTATTATTAGCTAGTAGTTTAGTAGAAAATGGAGCTGGAACTGGATGAACAGTTTACCCTCCTCTTTCTTCTAATATTGCTCATGCTGGAGCATCAGTAGACCTTGCTATTTTTTCCCTACATTTAGCAGGTATTTCTTCTATTCTAGGAGCAGTAAATTTCATTACAACTGTAATTAATATACGATCTCCAGGAATTACATTTGATCGAATACCTTTATTTGTTTGATCAGTAGTAATTACTGCTATTTTATTATTATTATCATTACCTGTATTAGCCGGAGCTATTACAATACTATTAACAGATCGAAATTTAAATACATCTTTCTTTGACCCTGCAGGAGGAGGAGACCCTATTTTATACCAACATTTATTT
>IBIDP348-19|Dicranomyia pauli|COI-5P|MZ196629
AACTTTATACTTTATTTTTGGGGCTTGAGCTGGTATAGTTGGGACTTCTTTAAGAATTTTAATTCGAGCTGAATTAGGACATCCAGGAGCTTTAATTGGAGATGATCAAATTTATAATGTTATTGTAACAGCTCATGCTTTTATTATAATTTTTTTTATAGTAATGCCTATTATAATTGGGGGATTTGGAAACTGATTAGTCCCTTTAATACTGGGGGCCCCTGATATAGCATTCCCTCGAATAAATAATATAAGATTTTGAATATTACCCCCTTCTTTAACCTTACTATTAGCAAGAAGAATAGTTGAAAATGGAGCAGGAACAGGATGAACAGTTTACCCCCCTCTTTCTTCTGGGATTGCCCATGCTGGCGCCTCTGTTGACTTAGCAATTTTTTCTCTTCATTTAGCGGGAATTTCTTCTATTTTGGGAGCAGTAAATTTTATTACAACAGTTATTAATATACGAACAGCTGGAATTTCTTTTGATCGAATACCTTTATTTGTTTGATCAGTAGTTATTACTGCAATCTTGTTATTACTTTCTCTTCCTGTATTAGCTGGAGCTATTACAATATTATTAACAGATCGAAATTTAAATACTTCTTTTTTTGACCCCGCTGGAGGGGGAGACCCTATTTTATACCAACATTTATTT
>IBIDP349-19|Tipula trifasciculata|COI-5P|MZ196906
TACATTATATTTTATTTTTGGAGCTTGGGCAGGAATGGTTGGAACTTCATTAAGTATTTTAATTCGAGCAGAACTAGGTCATCCAGGTGCACTAATTGGAGATGATCAAATTTATAACGTTATTGTAACAGCTCATGCATTTATTATAATTTTCTTTATAGTAATACCTATTATAATTGGAGGATTTGGAAATTGATTAGTCCCATTAATACTTGGGGCACCTGATATAGCATTTCCTCGGATGAATAATATAAGTTTTTGAATACTTCCCCCATCTTTAACCCTTTTATTAGCTAGAAGTATAGTTGAAAATGGGGCTGGAACTGGTTGAACAGTTTACCCACCATTATCTTCAGGAATTGCTCATACTGGAGCTTCAGTAGATTTGGCAATTTTTTCACTCCATTTAGCAGGAATCTCTTCAATTTTAGGAGCTGTAAATTTTATTACTACAGTAATTAATATACGTTCAAGAGGAATTACCCTAGATCGAATACCATTATTTGTTTGATCTGTAGTAATTACTGCTGTATTACTATTACTCTCTTTACCAGTATTAGCAGGAGCTATTACTATATTATTAACTGATCGAAACCTAAATACTTCATTTTTTGACCCGGCTGGAGGAGGTGATCCAATTCTTTATCAACATCTATTT
>IBIDP351-19|Nephrotoma submaculosa|COI-5P|MZ196844
TACCTTATATTTTATTTTTGGGGCTTGAGCCGGTATAATTGGTACTTCATTAAGTATCTTAATTCGAGCAGAATTAGGACACCCTGGAGCATTAATTGGTGATGACCAAATTTATAATGTTATTGTAACTGCTCATGCTTTTATTATAATTTTTTTTATAGTAATACCTATTATAATTGGCGGATTTGGAAATTGATTAGTGCCTTTAATACTAGGGGCTCCTGATATAGCATTTCCCCGAATAAATAATATAAGTTTTTGAATACTTCCCCCATCTCTTACACTTTTATTAGCCAGTAGTATAGTAGAAAATGGAGCTGGTACTGGTTGAACAGTTTATCCCCCCCTGTCAGCCGGTATTGCCCATACAGGAGCTTCTGTAGATTTAGCTATTTTTTCTTTACATTTAGCTGGAATTTCTTCTATTTTAGGGGCTGTAAATTTTATTACAACTACAATTAATATACGATCAAGAGGAATTACATTAGACCGAATACCTTTATTTGTTTGATCCGTTGTTATTACTGCAATTTTATTACTTCTTTCTCTCCCCGTCTTAGCCGGAGCTATCACTATACTTTTAACTGATCGAAATTTAAATACCTCATTTTTTGACCCTGCCGGAGGAGGAGACCCAATTTTATACCAACATTTATTT
>IBIDP356-19|Tipula pustulata|COI-5P|MZ196900
TACATTATATTTTATTTTTGGAGCTTGGGCAGGAATAGTTGGAACTTCATTAAGAATTTTAATTCGAGCAGAACTTGGGCATCCAGGAGCATTAATTGGAGATGACCAAATTTATAATGTTATTGTGACAGCTCATGCATTTATTATAATTTTCTTCATAGTAATACCTATTATAATTGGGGGGTTTGGAAATTGATTAGTCCCATTAATACTAGGGGCACCTGATATAGCATTCCCTCGAATAAATAATATAAGTTTTTGAATACTTCCTCCATCTCTTACTCTTTTATTAGCTAGAAGTATAGTTGAAAACGGAGCAGGAACTGGTTGAACAGTTTACCCACCACTATCTTCAGGAATTGCTCATACCGGGGCTTCAGTAGATTTAGCAATTTTTTCACTTCATTTAGCAGGTATTTCTTCAATTTTAGGAGCTGTAAATTTTATTACTACAGTTATTAATATACGATCAAGAGGAATTACTTTAGACCGTATACCATTATTTGTTTGATCTGTAGTAATTACTGCTGTTCTTCTTTTACTTTCTTTACCAGTTTTAGCCGGAGCAATTACTATGTTATTAACTGATCGAAATCTTAATACTTCATTTTTTGACCCTGCAGGAGGAGGAGATCCAATTCTTTATCAACATTTATTC
>IBIDP359-19|Tipula trigona|COI-5P|MZ196806
TACATTATATTTTATTTTTGGAGCTTGGGCAGGAATAGTTGGAACTTCATTAAGAATTTTAATTCGAGCAGAACTTGGACATCCAGGAGCACTAATTGGTGATGACCAAATTTATAATGTTATTGTAACAGCTCATGCATTCATTATAATTTTCTTTATAGTAATACCTATTATAATTGGAGGATTTGGAAATTGATTGGTTCCATTAATACTAGGAGCACCTGATATGGCTTTCCCTCGAATAAATAATATAAGTTTTTGAATATTACCCCCATCTCTTACTCTTTTATTAGCTAGAAGTATAGTTGAAAATGGAGCAGGAACTGGATGAACAGTTTATCCCCCTTTATCTTCAGGAATTGCTCATACTGGAGCTTCAGTAGATTTAGCAATTTTTTCACTTCATTTAGCAGGAATTTCTTCAATTTTAGGAGCTGTAAATTTTATTACTACAGTTATTAATATACGTTCAAGAGGAATTACTCTAGATCGAATACCATTATTTGTTTGATCTGTAGTAATTACTGCAGTATTACTTTTACTTTCTTTACCTGTATTAGCAGGAGCAATTACAATATTATTAACAGATCGAAACTTAAATACTTCATTTTTTGATCCTGCTGGTGGAGGAGATCCAATTCTTTACCAACATCTATTC
>IBIDP360-19|Tipula pilicauda|COI-5P|MZ196757
TACATTATATTTTATTTTTGGAGCTTGGGCAGGAATAGTTGGAACTTCATTAAGAATTTTAATTCGAGCAGAACTTGGACATCCAGGGGCATTAATTGGAGATGATCAAATTTATAATGTTATTGTAACAGCTCATGCATTTATTATAATTTTCTTTATAGTAATACCAATTATAATTGGAGGATTTGGAAATTGATTAGTCCCATTAATATTAGGGGCACCTGATATAGCATTTCCTCGAATAAATAATATAAGTTTTTGAATACTTCCTCCATCTCTTACTCTTTTATTAGCTAGAAGTATAGTTGAAAACGGAGCAGGGACTGGTTGAACAGTTTATCCCCCTTTATCTTCAGGAATTGCTCACACCGGGGCTTCAGTAGATTTGGCAATTTTCTCTCTTCACTTAGCGGGAATCTCTTCAATTTTAGGAGCTGTAAATTTTATTACTACAGTTATCAATATACGTTCAAGAGGGATTACTTTAGACCGAATACCGTTATTTGTTTGATCTGTAGTAATTACTGCTGTTCTTCTTTTACTTTCTTTACCTGTTTTAGCAGGTGCAATTACTATACTATTAACTGATCGAAATCTTAATACTTCATTTTTTGATCCTGCTGGAGGAGGGGACCCAATCCTTTATCAACATTTATTT
>IBIDP361-19|Tipula morenae|COI-5P|MZ196680
TACATTATATTTTATTTTTGGAGCTTGGGCAGGAATAGTTGGAACCTCATTAAGAATTTTAATTCGAGCAGAACTTGGACATCCTGGGGCATTAATTGGTGATGATCAAATTTATAATGTTATTGTAACAGCCCATGCATTTATTATAATTTTCTTTATAGTTATACCTATTATAATTGGAGGGTTTGGAAATTGATTAGTACCACTAATATTAGGAGCACCTGATATAGCTTTCCCTCGAATAAATAATATAAGTTTTTGAATACTTCCCCCATCTCTTACTCTTTTATTAGCTAGTAGTATAGTTGAAAACGGAGCAGGAACTGGATGAACAGTTTACCCACCCTTATCTTCAGGAATTGCTCATACTGGAGCCTCAGTTGATTTAGCAATTTTTTCTCTTCATTTAGCAGGAATTTCTTCAATTTTAGGAGCTGTAAATTTTATTACTACAGTAATTAATATACGTTCAAGAGGAATTACTTTAGATCGAATACCATTATTTGTTTGATCTGTAGTAATTACTGCTGTTCTATTACTACTTTCTTTGCCTGTGTTAGCAGGAGCAATTACAATATTATTAACTGATCGAAATCTTAATACTTCATTTTTTGACCCAGCCGGAGGGGGAGACCCAATTCTTTATCAACATTTATTT
>IBIDP362-19|Tipula trifasciculata|COI-5P|MZ196670
TACATTATATTTTATTTTTGGAGCTTGGGCAGGAATGGTTGGAACTTCATTAAGTATTTTAATTCGAGCAGAACTAGGTCATCCAGGTGCACTAATTGGAGATGATCAAATTTATAACGTTATTGTAACAGCTCATGCATTTATTATAATTTTCTTTATAGTAATACCTATTATAATTGGAGGATTTGGAAATTGATTAGTCCCATTAATACTTGGGGCACCTGATATAGCATTTCCTCGGATAAATAATATAAGTTTTTGAATACTTCCCCCATCTTTAACCCTTTTATTAGCTAGAAGTATAGTTGAAAATGGGGCTGGAACTGGTTGAACAGTTTACCCACCATTATCTTCAGGAATTGCTCATACTGGAGCTTCAGTAGATTTGGCAATTTTTTCACTCCATTTAGCAGGAATCTCTTCAATTTTAGGAGCTGTAAATTTTATTACTACAGTAATTAATATACGTTCAAGAGGAATTACCCTAGATCGAATACCATTATTTGTTTGATCTGTAGTAATTACTGCTGTATTACTATTACTCTCTTTACCTGTATTAGCAGGAGCTATTACTATATTATTAACTGATCGAAACCTAAATACTTCATTTTTTGACCCGGCTGGAGGAGGTGATCCAATTCTTTATCAACATCTATTT
>IBIDP364-19|Nephrotoma submaculosa|COI-5P|MZ196617
TACCTTATATTTTATTTTTGGGGCTTGAGCCGGTATAATTGGTACTTCATTAAGTATCTTAATTCGAGCAGAATTAGGACACCCTGGAGCATTAATTGGTGATGACCAAATTTATAATGTTATTGTAACTGCTCATGCTTTTATTATAATTTTTTTTATAGTAATACCTATTATAATTGGCGGATTTGGAAATTGATTAGTGCCTTTAATACTAGGGGCTCCTGATATAGCATTTCCCCGAATAAATAATATAAGTTTTTGAATACTTCCCCCATCTCTTACACTTTTATTAGCCAGTAGTATAGTAGAAAATGGGGCTGGTACTGGTTGAACAGTTTATCCCCCCCTGTCAGCCGGTATTGCCCATACAGGAGCTTCTGTAGATTTAGCTATTTTTTCTTTACATTTAGCTGGAATTTCTTCTATTTTAGGGGCTGTAAATTTTATTACAACTACAATTAATATACGATCAAGAGGAATTACATTAGACCGAATACCTTTATTTGTTTGATCCGTTGTTATTACTGCGATTTTATTACTTCTTTCTCTCCCCGTCTTAGCCGGAGCTATCACTATACTTTTAACTGATCGAAATTTAAATACCTCATTTTTTGACCCTGCCGGAGGAGGAGACCCAATTTTATACCAACATTTATTT
>IBIDP365-19|Tipula morenae|COI-5P|MZ196774
TACATTATATTTTATTTTTGGAGCTTGGGCAGGAATAGTTGGAACCTCATTAAGAATTTTAATTCGAGCAGAACTTGGACATCCTGGGGCATTAATTGGTGATGATCAAATTTATAATGTTATTGTAACAGCCCATGCATTTATTATAATTTTTTTTATAGTTATACCTATTATAATTGGAGGGTTTGGAAATTGATTAGTACCACTAATATTAGGAGCACCTGATATAGCTTTCCCTCGAATAAATAATATAAGTTTTTGAATACTTCCTCCATCTCTTACTCTTTTATTAGCTAGTAGTATAGTTGAAAACGGAGCAGGAACTGGATGAACAGTTTACCCACCCTTATCTTCAGGAATTGCTCACACTGGGGCCTCAGTTGATTTAGCAATTTTTTCTCTTCATTTAGCAGGAATTTCTTCAATTTTAGGAGCTGTAAATTTTATTACTACAGTAATTAATATACGTTCAAGAGGAATTACTTTAGATCGAATACCATTATTTGTTTGATCTGTAGTAATTACTGCTGTCCTATTACTACTTTCTTTGCCTGTACTAGCAGGAGCAATTACAATATTATTAACTGATCGAAATCTTAATACTTCATTTTTTGACCCTGCCGGAGGAGGAGACCCAATTCTTTATCAACATTTATTT
>IBIDP368-19|Dicranomyia affinis|COI-5P|MZ196808
TACTTTATATTTTATTTTTGGAGCTTGAGCTGGAATAGTTGGTACCTCCCTAAGAATTTTAATTCGAGCAGAATTAGGTCACCCAGGAGCTTTAATTGGTGATGATCAAATTTATAATGTAATTGTTACAGCTCATGCTTTTATTATAATTTTTTTTATAGTAATGCCTATTATAATTGGAGGATTTGGTAATTGATTAGTTCCTTTAATATTAGGGGCTCCTGATATAGCTTTCCCTCGAATAAATAATATAAGTTTTTGAATACTTCCCCCATCTTTAACTCTATTATTAGCTAGTAGAATAGTAGAAAACGGAGCAGGAACAGGATGAACAGTTTACCCTCCCCTTTCTTCGGGAATTGCTCATGCTGGAGCTTCAGTAGATTTAGCTATTTTTTCATTACACTTAGCAGGTATTTCTTCTATTTTAGGGGCAGTAAATTTTATTACAACAGTAATTAATATACGATCAACAGGAATTACTTTTGATCGAATACCTTTATTTGTTTGATCAGTAGTAATTACTGCCGTTTTACTTTTACTTTCTCTTCCTGTTTTAGCAGGAGCTATTACTATATTATTAACAGATCGAAATTTAAATACTTCTTTCTTTGACCCAGCCGGTGGGGGAGACCCTATTCTTTATCAACATTTATTT
>IBIDP370-19|Dicranomyia longicollis|COI-5P|MZ196631
TACTTTATATTTTATTTTTGGAGCTTGAGCAGGAATAGTTGGTACATCTCTTAGAATCCTAATTCGAGCAGAACTAGGTCACCCAGGAGCTTTAATTGGAGATGATCAAATTTATAATGTAATTGTTACAGCTCATGCTTTTATTATAATTTTTTTTATAGTAATACCTATTATAATTGGAGGTTTTGGTAATTGATTAGTTCCTTTAATACTAGGAGCCCCAGATATAGCATTTCCTCGAATAAATAATATAAGTTTTTGAATACTCCCTCCATCTTTAACCCTATTATTGGCTAGTAGAATAGTAGAAAATGGAGCAGGAACAGGATGAACTGTTTATCCTCCTCTTTCTTCTGGAATTGCTCATGCCGGAGCTTCAGTTGATTTAGCCATTTTTTCATTACATTTAGCTGGTATTTCTTCTATTTTAGGAGCTGTAAATTTTATTACAACAGTAATTAATATACGATCAACAGGAATTACTTTTGATCGTATACCTTTATTTGTTTGATCAGTAGTTATTACTGCTGTTTTACTTTTACTTTCTCTTCCTGTTTTAGCTGGAGCTATTACAATATTATTAACAGACCGAAATCTAAATACTTCATTTTTTGATCCTGCAGGAGGAGGTGATCCTATTCTTTATCAACATTTATTT
>IBIDP414-19|Dicranomyia pauli|COI-5P|MZ196739
AACTTTATACTTTATTTTTGGGGCTTGAGCTGGTATAGTTGGGACTTCTTTAAGAATTTTAATTCGAGCTGAATTAGGACATCCAGGAGCTTTAATTGGAGATGATCAAATTTATAATGTTATTGTAACAGCTCATGCTTTTATTATAATTTTTTTTATAGTAATGCCTATTATAATTGGGGGATTTGGAAACTGATTAGTCCCTTTAATACTGGGGGCCCCTGATATAGCATTCCCTCGAATAAATAATATAAGATTTTGAATATTACCCCCTTCTTTAACCTTACTATTAGCAAGAAGAATAGTTGAAAATGGAGCAGGAACAGGATGAACAGTTTACCCCCCTCTTTCTTCTGGGATTGCCCATGCTGGCGCCTCTGTTGACTTAGCAATTTTTTCTCTTCATTTAGCGGGAATTTCTTCTATTTTGGGAGCAGTAAATTTTATTACAACAGTTATTAATATACGAACAGCTGGAATTTCTTTTGATCGAATACCTTTATTTGTTTGATCAGTAGTTATTACTGCAATCTTGTTATTACTTTCTCTTCCTGTATTAGCTGGAGCTATTACAATATTATTAACAGATCGAAATTTAAATACTTCTTTTTTTGACCCCGCTGGAGGGGGAGACCCTATTTTATACCAACATTTATTT
>IBIDP422-19|Achyrolimonia decemmaculata|COI-5P|MZ196691
AACCTTATATTTCATTTTAGGAACTTGATCAGGAATAATTGGAACTTCACTAAGAATTTTAATTCGGGCTGAATTAGGACACCCAGGAGCCCTAATTGGAAATGACCAAATTTATAATGTAATTGTTACTGCTCATGCTTTTATTATAATTTTTTTTATAGTAATACCTATCATAATTGGAGGATTCGGAAATTGATTAGTTCCATTAATGTTAGGAGCTCCTGATATAGCTTTTCCTCGAATAAATAATATAAGTTTTTGAATACTACCCCCTTCATTAACTTTATTATTAGCAAGAAGTCTAGTAGAAACAGGAGTAGGTACAGGATGAACAGTTTACCCCCCCTTATCCTCTGGTATTGCTCATGCTGGAGCATCAGTTGATTTGGCTATCTTTTCTCTACATCTAGCAGGAATTTCTTCAATTTTAGGAGCTGTAAATTTCATTACTACTGTAATTAATATACGATCTACAGGAATTACTTTTGACCGAATACCTTTATTTGTATGATCTGTCATTATTACTGCCATCCTTCTTCTTTTATCCCTACCTGTCTTAGCAGGAGCTATTACAATATTATTAACAGATCGAAATTTAAATACATCATTTTTCGATCCAGCAGGAGGAGGAGATCCTATTCTTTACCAACATTTATTT
>IBIDP428-19|Limonia hercegovinae|COI-5P|MZ196903
AACCTTATATTTTATTTTTGGAGCTTGATCAGGAATAGTTGGAACTTCTCTAAGAATTTTAATTCGAGCTGAACTTGGCCATCCTGGTGCTTTAATTGGAGATGATCAAATTTATAACGTAATTGTAACTGCTCATGCTTTTATTATGATTTTTTTTATAGTTATACCTATTATGATTGGAGGATTTGGAAATTGACTAGTCCCATTAATATTAGGAGCCCCTGATATAGCATTCCCTCGGATAAATAATATAAGATTTTGAATATTACCTCCATCTTTAACCCTTTTATTAGCAAGCAGAATAGTAGAAGCTGGAGCAGGGACTGGATGAACAGTTTACCCCCCATTATCTTCAGGTATTGCTCATGGAGGAGCATCTGTAGATTTAGCTATTTTCTCTCTTCATTTGGCGGGAATTTCTTCGATTTTAGGGGCTGTAAATTTTATTACAACAGTCATTAATATACGATCAGCAGGGATATCTTTTGATCGAATACCTTTATTTGTATGATCAGTAGTAATTACCGCTGTATTACTATTATTATCATTACCTGTTTTAGCAGGAGCTATTACTATACTTCTTACAGATCGAAATTTAAATACATCATTTTTTGATCCAGCTGGGGGAGGTGATCCAATTCTTTATCAACATTTATTT
>IBIDP433-19|Phylidorea ferruginea|COI-5P|MZ196720
AATTTTATATTTTATTTTTGGAGCATGAGCCGGTATATTAGGAACTTCATTAAGAGTTTTAATTCGTATAGAATTAGGTCACCCAGGGTCTCTAATTGGTGATGACCAAATTTATAACGTAATCGTTACAGCACACGCCTTTGTTATAATTTTTTTTATAGTAATACCTATTATAATTGGAGGATTCGGGAATTGACTAGTACCCTTAATACTAGGAGCTCCTGATATAGCTTTTCCTCGAATAAATAACATAAGTTTTTGATTACTTCCTCCTTCTTTAACTCTTTTATTAGCAAGTAGCATGGTAGAAAATGGAGTAGGTACAGGTTGAACAGTCTACCCACCACTTTCATCTAAAATTGCCCACATAGGAGCCTCTGTAGATCTTGCTATTTTTTCATTACATTTAGCAGGAATTTCATCTATTTTAGGGGCAGTTAATTTTATTACTACAATTATTAATATACGATCAACAGGCATTACTTTTGATCGAATGCCTTTATTTGTTTGAGCAGTAGTAATTACTGCTATTTTATTACTTTTATCTTTACCAGTACTAGCAGGAGCTATTACTATATTATTAACAGACCGAAATTTAAATACTTCTTTTTTCGACCCTGCTGGAGGAGGAGATCCAATTCTATATCAACATTTATTT
>IBIDP441-19|Austrolimnophila latistyla|COI-5P|MZ196669
AACATTATATTTTATTTTTGGAGCTTGAGCAGGAATAGTGGGAACTTCATTAAGTTTATTGATTCGAGCAGAATTAGGGCACCCAGGAGCATTAATTGGCGATGATCAAATTTATAATGTAATTGTCACTGCACATGCATTTGTAATAATTTTTTTTATAGTTATGCCTATTATAATTGGGGGATTCGGAAACTGACTTGTCCCTCTTATACTAGGAGCCCCCGACATAGCTTTTCCCCGAATAAATAATATAAGTTTTTGAATATTACCTCCTTCTTTAACATTACTGTTAGCCAGAAGTATGGTGGAAAATGGGGCCGGAACAGGTTGAACTGTATACCCCCCCCTATCTTCTGGAATTGCCCATGCCGGGGCTTCTGTTGATTTAGCTATTTTTTCTCTACATTTAGCAGGAATCTCATCTATTTTAGGAGCAGTAAATTTTATTACCACTGTTATTAATATGCGATCATCAGGTATTACTTTTGATCGCATACCTTTATTTGTTTGATCTGTTGTAATTACAGCTGTTTTACTACTTTTATCTTTGCCAGTTTTAGCCGGAGCTATTACTATATTATTAACTGATCGAAATTTAAATACATCTTTTTTTGACCCCGCTGGAGGAGGAGATCCTATTTTATACCAACATTTATTT
>IBIDP452-19|Austrolimnophila analis|COI-5P|MZ196681
AACATTATATTTTATTTTCGGAGCTTGAGCCGGAATAGTCGGAACCTCATTGAGTTTATTAATTCGAGCAGAATTAGGTCACCCAGGTGCATTAATTGGCGATGATCAAATTTATAATGTAATTGTCACTGCACATGCATTTGTAATAATTTTTTTTATGGTAATGCCAATTATAATTGGAGGATTCGGAAATTGATTAGTTCCCCTAATACTTGGGGCTCCTGATATGGCATTTCCTCGAATAAATAATATAAGTTTTTGAATATTACCCCCATCTTTAACCTTGTTATTAGCAAGAAGTATAGTTGAAAATGGGGCCGGTACAGGTTGAACTGTTTACCCCCCTCTTTCATCGGGAATTGCCCACGCTGGGGCATCAGTAGATTTAGCTATTTTTTCTCTACATTTAGCGGGGATTTCCTCTATTTTAGGGGCTGTAAATTTTATTACTACAGTAATTAATATACGATCATCAGGTATTACATTTGATCGTATGCCTTTATTTGTTTGATCTGTTGTAATTACAGCTGTTTTATTATTGTTATCTTTACCTGTTTTAGCGGGGGCTATTACAATATTATTAACTGACCGAAACTTAAATACATCATTTTTCGATCCAGCCGGAGGGGGAGACCCAATTTTATACCAACATTTATTT
>IBIDP477-19|Idiocera sziladyi|COI-5P|MZ196585
AACTTTATATTTTATTTTTGGGGCTTGAGCAGGAATAATTGGGACATCATTAAGAATTTTAATTCGAGCTGAACTTGGTCACCCAGGTACATTAATTGGAAATGACCAAATTTATAATGTTATTGTTACAGCTCATGCATTTATTATAATTTTTTTTATAGTAATACCTATTATAATTGGAGGTTTTGGAAATTGACTTGTTCCATTAATATTAGGAGCTCCTGATATAGCTTTTCCCCGAATAAATAATATAAGATTTTGAATATTACCTCCATCATTAACATTATTATTAGCAAGAAGAATAGTAGAAAATGGAGCAGGTACAGGATGAACTGTTTATCCACCATTATCTTCAAGAATTGCTCACGCTGGAGCCTCAGTAGATTTAGCAATTTTTTCTCTTCATTTAGCAGGTATTTCATCTATTTTAGGAGCTGTAAATTTTATTACTACTATTATTAATATACGATCAACAGGAATTTCATTTGATCGAATACCTTTATTTGTATGAGCAGTTTTTATTACAGCAATTTTATTACTTCTATCTTTACCTGTATTAGCTGGAGCTATTACAATACTTTTAACTGATCGAAACTTAAATACATCATTTTTTGACCCTGCTGGAGGAGGAGATCCAATTTTATATCAACATTTATTT
>IBIDP611-20|Limonia nubeculosa|COI-5P|MZ196671
AACTTTATATTTTATTTTTGGAGCATGATCTGGTATAGTAGGTACTTCCTTAAGTATTCTAATTCGAGCTGAATTAGGACATCCTGGAGCCTTAATTGGAGATGACCAAATTTATAATGTTATTGTTACTGCTCATGCATTTATTATGATTTTTTTTATAGTAATGCCTATTATAATTGGAGGATTCGGAAATTGATTAGTTCCTTTAATATTAGGAGCCCCTGATATAGCTTTCCCTCGAATAAATAACATAAGTTTCTGAATATTACCTCCTTCTTTAACACTTTTATTGGCTAGTAGTATAGTTGAAAACGGGGCTGGTACTGGATGAACAGTTTACCCACCATTATCCTCGGGTACAGCACATAGTGGAGCATCAGTAGATTTAGCAATTTTTTCTTTACATTTAGCTGGAATTTCATCAATTTTAGGAGCTGTAAATTTTATTACTACTGTAATTAATATGCGTGCTGCAGGAATATCTTTTGATCGAATACCTTTATTTGTTTGATCTGTAGTAATTACTGCTGTTTTATTACTTTTATCTTTACCTGTTTTAGCTGGTGCTATTACAATATTATTAACAGATCGAAATTTAAATACTTCTTTCTTTGATCCCGCAGGAGGAGGAGACCCAATTTTATATCAACATCTATTT
>IBIDP612-20|Nephrotoma submaculosa|COI-5P|MZ196899
TACCTTATATTTTATTTTTGGAGCTTGAGCCGGTATAATTGGCACTTCATTAAGTATCTTAATTCGAGCAGAATTAGGGCACCCTGGAGCATTAATTGGTGATGACCAAATTTATAATGTTATTGTAACTGCTCATGCTTTTATTATAATTTTTTTTATAGTAATACCTATTATAATTGGTGGATTTGGGAATTGATTAGTACCTTTAATGTTAGGAGCTCCTGATATAGCATTTCCCCGAATAAATAATATAAGTTTTTGAATACTCCCCCCATCTCTTACACTTTTATTAGCCAGCAGTATAGTAGAAAATGGAGCTGGTACTGGTTGAACAGTTTATCCCCCCCTGTCAGCCGGTATTGCTCATACAGGAGCTTCTGTAGATTTAGCTATTTTTTCTTTACATTTAGCCGGAATTTCTTCTATTTTAGGGGCTGTAAATTTTATTACAACTACAATTAATATACGATCAAGAGGAATTACATTAGACCGAATACCTTTATTTGTTTGATCTGTTGTTATTACTGCAATTTTATTACTTCTTTCTCTACCTGTCTTAGCCGGAGCTATTACTATACTTTTAACTGATCGAAATTTAAATACCTCATTTTTTGACCCTGCCGGAGGGGGAGACCCAATTTTATACCAACATTTATTT
>IBIDP613-20|Limonia nubeculosa|COI-5P|MZ196716
AACTTTATATTTTATTTTTGGAGCATGATCTGGTATAGTAGGTACTTCCTTAAGTATTCTAATTCGAGCTGAATTAGGACATCCTGGAGCCTTAATTGGAGATGACCAAATTTATAATGTTATTGTTACTGCTCATGCATTTATTATGATTTTTTTTATAGTAATGCCTATTATAATTGGAGGATTCGGAAATTGATTAGTTCCTTTAATATTAGGAGCCCCTGATATAGCTTTCCCTCGAATAAATAACATAAGTTTCTGAATATTACCTCCTTCTTTAACACTTTTATTGGCTAGTAGTATAGTTGAAAACGGGGCTGGTACTGGATGAACAGTTTACCCACCATTATCCTCGGGTACAGCACATAGTGGAGCATCAGTAGATTTAGCAATTTTTTCTTTACATTTAGCTGGAATTTCATCAATTTTAGGGGCTGTAAATTTTATTACTACTGTAATTAATATGCGTGCTGCAGGAATATCTTTTGATCGAATACCTTTATTTGTTTGATCTGTAGTAATTACTGCTGTTTTATTACTTTTATCTTTACCTGTTTTAGCTGGTGCTATTACAATATTATTAACAGATCGAAATTTAAATACTTCTTTCTTTGATCCCGCAGGAGGAGGAGACCCAATTTTATATCAACATCTATTT
>IBIDP629-20|Austrolimnophila latistyla|COI-5P|MZ196604
AACATTATATTTTATTTTTGGAGCTTGAGCAGGAATAGTGGGAACTTCATTAAGTTTATTGATTCGAGCAGAATTAGGGCACCCAGGAGCATTAATTGGCGATGATCAAATTTATAATGTAATTGTCACTGCACATGCATTTGTAATAATTTTTTTTATAGTTATGCCTATTATAATTGGGGGATTCGGAAACTGACTTGTCCCTCTTATACTAGGAGCCCCCGACATAGCTTTTCCCCGAATAAATAATATAAGTTTTTGAATATTACCTCCTTCTTTAACATTACTGTTAGCCAGAAGTATGGTGGAAAATGGGGCCGGAACAGGTTGAACTGTATACCCCCCCCTATCTTCTGGAATTGCCCATGCCGGGGCTTCTGTTGATTTAGCTATTTTTTCTCTACATTTAGCAGGAATCTCATCTATTTTAGGAGCAGTAAATTTTATTACCACTGTTATTAATATGCGATCATCAGGTATTACTTTTGATCGCATACCTTTATTTGTTTGATCTGTTGTAATTACAGCTGTTTTACTACTTTTATCTTTGCCAGTTTTAGCCGGAGCTATTACTATATTATTAACTGATCGAAATTTAAATACATCTTTTTTTGACCCCGCTGGAGGAGGAGATCCTATTTTATACCAACATTTATTT
>IBIDP632-20|Austrolimnophila latistyla|COI-5P|MZ196719
AACATTATATTTTATTTTTGGAGCTTGAGCAGGAATAGTGGGAACTTCATTAAGTTTATTGATTCGAGCAGAATTAGGGCACCCAGGAGCATTAATTGGCGATGATCAAATTTATAATGTAATTGTCACTGCACATGCATTTGTAATAATTTTTTTTATAGTTATGCCTATTATAATTGGGGGATTCGGAAACTGACTTGTCCCTCTTATACTAGGAGCCCCCGACATAGCTTTTCCCCGAATAAATAATATAAGTTTTTGAATATTACCTCCTTCTTTAACATTACTGTTAGCCAGAAGTATGGTGGAAAATGGGGCCGGAACAGGTTGAACTGTATACCCCCCCCTATCTTCTGGAATTGCCCATGCCGGGGCTTCTGTTGATTTAGCTATTTTTTCTCTACATTTAGCAGGAATCTCATCTATTTTAGGAGCAGTAAATTTTATTACCACTGTTATTAATATGCGATCATCAGGTATTACTTTTGATCGCATACCTTTATTTGTTTGATCTGTTGTAATTACAGCTGTTTTACTACTTTTATCTTTGCCAGTTTTAGCCGGAGCTATTACTATATTATTAACTGATCGAAATTTAAATACATCTTTTTTTGACCCCGCTGGAGGAGGAGATCCTATTTTATACCAACATTTATTT
>IBIDP640-20|Dicranoptycha fuscescens|COI-5P|MZ196692
AACTTTATATTTTATTTTCGGGGCCTGATCTGGAATAGTAGGAACTTCATTAAGAATACTTATTCGAGCCGAATTAGGGCACCCTGGAGCATTAATTGGAGATGACCAAATTTATAACGTAATTGTTACAGCCCATGCTTTTATTATAATTTTTTTTATAGTTATACCTATTATAATTGGAGGATTTGGTAATTGACTTGTCCCTTTAATACTAGGAGCCCCCGATATAGCTTTTCCACGAATAAATAATATAAGTTTTTGATTGCTCCCCCCATCTTTAACTTTATTATTAGTAAGTAGTCTAGTAGAGGCAGGAGCAGGAACCGGATGAACAGTATACCCCCCATTATCAGCTAATATCGCCCATACTGGGGCCTCTGTTGATTTAGCAATTTTTTCTTTACACTTAGCTGGAATTTCTTCAATTTTAGGAGCAGTAAATTTTATTACTACTGTAATTAATATGCGAACTACTGGAATTTCTTTTGATCGCATGCCTTTATTTGTATGATCAGTTGTAATTACAGCTGTTCTTTTACTTTTATCTTTACCGGTATTAGCCGGAGCAATTACAATATTATTAACTGACCGAAACCTAAATACATCTTTCTTCGACCCTGCCGGAGGGGGAGACCCTATTCTTTATCAACATTTATTC
>IBIDP645-20|Austrolimnophila latistyla|COI-5P|MZ196572
AACATTATATTTTATTTTTGGAGCTTGAGCAGGAATAGTGGGAACTTCATTAAGTTTATTGATTCGAGCAGAATTAGGGCACCCAGGAGCATTAATTGGCGATGATCAAATTTATAATGTAATTGTCACTGCACATGCATTTGTAATAATTTTTTTTATAGTTATGCCTATTATAATTGGGGGATTCGGAAACTGACTTGTCCCTCTTATACTAGGAGCCCCCGACATAGCTTTTCCCCGAATAAATAATATAAGTTTTTGAATATTACCTCCTTCTTTAACATTACTGTTAGCCAGAAGTATGGTGGAAAATGGGGCCGGAACAGGTTGAACTGTATACCCCCCCCTATCTTCTGGAATTGCCCATGCCGGGGCTTCTGTTGATTTAGCTATTTTTTCTCTACATTTAGCAGGAATCTCATCTATTTTAGGAGCAGTAAATTTTATTACCACTGTTATTAATATGCGATCATCAGGTATTACTTTTGATCGCATACCTTTATTTGTTTGATCTGTTGTAATTACAGCTGTTTTACTACTTTTATCTTTGCCAGTTTTAGCCGGAGCTATTACTATATTATTAACTGATCGAAATTTAAATACATCTTTTTTTGACCCCGCTGGAGGAGGAGATCCTATTTTATACCAACATTTATTT
>IBIDP652-20|Limonia nubeculosa|COI-5P|MZ196616
AACTTTATATTTTATTTTTGGAGCATGATCTGGTATAGTAGGTACTTCCTTAAGTATTCTAATTCGAGCTGAATTAGGACATCCTGGAGCCTTAATTGGAGATGACCAAATTTATAATGTTATTGTTACTGCTCATGCATTTATTATGATTTTTTTTATAGTAATGCCTATTATAATTGGAGGATTCGGAAATTGATTAGTTCCTTTAATATTAGGAGCCCCTGATATAGCTTTCCCTCGAATAAATAACATAAGTTTCTGAATATTACCTCCTTCTTTAACACTTTTATTGGCTAGTAGTATAGTTGAAAACGGGGCTGGTACTGGATGAACAGTTTACCCACCATTATCCTCGGGTACAGCACATAGTGGAGCATCAGTAGATTTAGCAATTTTTTCTTTACATTTAGCTGGAATTTCATCAATTTTAGGAGCTGTAAATTTTATTACTACTGTAATTAATATGCGTGCTGCAGGAATATCTTTTGATCGAATACCTTTATTTGTTTGATCTGTAGTAATTACTGCTGTTTTATTACTTTTATCTTTACCTGTTTTAGCTGGTGCTATTACAATATTATTAACAGATCGAAATTTAAATACTTCTTTCTTTGATCCCGCAGGAGGAGGAGACCCAATTTTATATCAACATCTATTT
>IBIDP653-20|Nephrotoma flavipalpis|COI-5P|MZ196571
TACTTTATATTTTATTTTTGGTGCTTGAGCCGGTATAATCGGAACTTCATTAAGAATCTTAATTCGAGCAGAATTAGGACATCCAGGTGCATTAATTGGAGATGACCAAATTTATAATGTTATTGTAACTGCCCATGCTTTTATTATAATTTTCTTTATAGTAATACCTATTATAATTGGAGGGTTTGGAAATTGACTAGTTCCTTTAATACTAGGAGCTCCAGATATAGCCTTTCCACGAATAAATAATATAAGTTTTTGAATACTTCCCCCTTCTTTAACACTTTTGTTAGCCAGTAGTATAGTAGAAAATGGAGCTGGTACAGGTTGAACAGTTTATCCCCCTCTGTCAGCCGGTATTGCTCATACAGGAGCCTCTGTAGATCTAGCAATTTTTTCTCTACATTTAGCTGGAATTTCTTCTATTCTAGGAGCTGTAAATTTTATTACAACTACAATTAATATACGATCTAGAGGAATTACATTAGATCGAATACCTTTATTTGTTTGATCAGTTGTAATTACTGCTATTTTATTACTTCTTTCTTTACCTGTTTTAGCTGGAGCTATTACAATATTATTAACTGATCGAAATTTAAATACCTCATTTTTTGACCCAGCAGGTGGAGGAGACCCTATTCTTTATCAACATTTATTT
>IBIDP657-20|Limonia nubeculosa|COI-5P|MZ196869
AACTTTATACTTTATTTTTGGAGCATGATCTGGTATAGTAGGTACTTCCTTAAGTATTCTAATTCGAGCTGAATTAGGACATCCTGGAGCCTTAATTGGAGATGACCAAATTTATAATGTTATTGTTACTGCTCATGCATTTATTATGATTTTTTTTATAGTAATGCCTATTATAATTGGAGGATTCGGAAATTGATTAGTTCCTTTAATATTAGGAGCCCCTGATATAGCTTTCCCTCGAATAAATAACATAAGTTTCTGAATATTACCTCCTTCTTTAACACTTTTATTGGCTAGTAGTATAGTTGAAAACGGGGCTGGTACTGGATGAACAGTTTACCCACCATTATCCTCGGGTACAGCACATAGTGGAGCATCAGTAGATTTAGCAATTTTTTCTTTACATTTAGCTGGAATTTCATCAATTTTAGGAGCTGTAAATTTTATTACTACTGTAATTAATATGCGTGCTGCAGGAATATCTTTTGATCGAATACCTTTATTTGTATGATCTGTAGTAATTACTGCTGTTTTATTACTTTTATCTTTACCTGTTTTAGCTGGTGCTATTACAATATTATTAACAGATCGAAATTTAAATACTTCTTTCTTTGATCCCGCAGGAGGAGGAGACCCAATTTTATATCAACATCTATTT
>IBIDP666-20|Tipula oleracea|COI-5P|MZ196780
AACTTTATATTTCATTTTTGGAGCTTGGGCCGGTATAGTAGGAACTTCTTTAAGAATTTTAATTCGAGCAGAACTTGGTCATCCTGGGGCATTAATTGGGGATGACCAAATTTATAATGTTATTGTAACAGCTCATGCATTTATTATAATTTTTTTTATAGTTATACCTATTATAATTGGAGGATTTGGAAATTGATTAGTCCCTTTAATACTAGGAGCCCCAGATATGGCTTTTCCACGAATAAATAATATGAGTTTTTGGATATTACCCCCATCCCTTACTCTTTTATTAGCTAGTAGTATAGTGGAAAATGGAGCTGGAACAGGTTGAACCGTTTACCCCCCACTTTCTGCTGGAATTGCTCATACAGGAGCATCAGTAGATCTAGCTATTTTTTCTCTTCATTTAGCAGGAATTTCCTCTATTTTAGGAGCTGTAAATTTTATTACTACAGTTATTAATATACGATCAAGAGGAATTACATTAGATCGAATACCATTATTTGTTTGATCAGTAGTGATTACTGCTGTTTTATTACTTCTTTCTTTACCTGTTTTAGCCGGAGCTATTACAATATTATTAACAGACCGAAATTTAAATACCTCTTTTTTTGACCCTGCTGGAGGAGGAGACCCAATTTTATACCAACATTTATTT
>IBIDP670-20|Tipula oleracea|COI-5P|MZ196705
AACTTTATATTTCATTTTTGGAGCTTGGGCCGGTATAGTAGGAACTTCTTTAAGAATTTTAATTCGAGCAGAACTTGGTCATCCTGGGGCATTAATTGGGGATGACCAAATTTATAATGTTATTGTAACAGCTCATGCATTTATTATAATTTTTTTTATAGTTATACCTATTATAATTGGAGGATTTGGAAATTGATTAGTCCCTTTAATACTAGGAGCCCCAGATATGGCTTTTCCACGAATAAATAATATGAGTTTTTGGATATTACCCCCATCCCTTACTCTTTTATTAGCTAGTAGTATAGTGGAAAATGGAGCTGGAACAGGTTGAACCGTTTACCCCCCACTTTCTGCTGGAATTGCTCATACAGGAGCATCAGTAGATCTAGCTATTTTTTCTCTTCATTTAGCAGGAATTTCCTCTATTTTAGGAGCTGTAAATTTTATTACTACAGTTATTAATATACGATCAAGAGGAATTACATTAGATCGAATACCATTATTTGTTTGATCAGTAGTGATTACTGCTGTTTTATTACTTCTTTCTTTACCTGTTTTAGCCGGAGCTATTACAATATTATTAACAGACCGAAATTTAAATACCTCTTTTTTTGACCCTGCTGGAGGAGGAGACCCAATTTTATACCAACATTTATTT
>IBIDP676-20|Tipula trigona|COI-5P|MZ196546
TACATTATATTTTATTTTTGGAGCTTGGGCAGGAATAGTTGGAACTTCATTAAGAATTTTAATTCGAGCAGAACTTGGACATCCAGGAGCACTAATTGGTGATGACCAAATTTATAATGTTATTGTAACAGCTCATGCATTCATTATAATTTTCTTTATAGTAATACCTATTATAATTGGAGGATTTGGAAATTGATTGGTTCCATTAATACTAGGAGCACCTGATATGGCTTTCCCTCGAATAAATAATATAAGTTTTTGAATATTACCCCCATCTCTTACTCTTTTATTAGCTAGAAGTATAGTTGAAAATGGAGCAGGAACTGGATGAACAGTTTATCCCCCTTTATCTTCAGGAATTGCTCATACTGGAGCTTCAGTAGATTTAGCAATTTTTTCACTTCATTTAGCAGGAATTTCTTCAATTTTAGGAGCTGTAAATTTTATTACTACAGTTATTAATATACGTTCAAGAGGAATTACTCTAGATCGAATACCATTATTTGTTTGATCTGTAGTAATTACTGCAGTATTACTTTTACTTTCTTTACCTGTATTAGCAGGAGCAATTACAATATTATTAACAGATCGAAACTTAAATACTTCATTTTTTGATCCTGCTGGTGGAGGAGATCCAATTCTTTACCAACATCTATTC
>IBIDP681-20|Limonia nubeculosa|COI-5P|MZ196880
AACTTTATATTTTATTTTTGGAGCATGATCTGGTATAGTAGGTACTTCCTTAAGTATTCTAATTCGAGCTGAATTAGGACATCCTGGAGCCTTAATTGGAGATGACCAAATTTATAATGTTATTGTTACTGCTCATGCATTTATTATGATTTTTTTTATAGTAATGCCTATTATAATTGGAGGATTCGGAAATTGATTAGTTCCTTTAATATTAGGAGCCCCTGATATAGCTTTCCCTCGAATAAATAACATAAGTTTCTGAATATTACCTCCTTCTTTAACACTTTTATTGGCTAGTAGTATAGTTGAAAACGGGGCTGGTACTGGATGAACAGTTTACCCACCATTATCCTCGGGTACAGCACATAGTGGAGCATCAGTAGATTTAGCAATTTTTTCTTTACATTTAGCTGGAATTTCATCAATTTTAGGAGCTGTAAATTTTATTACTACTGTAATTAATATGCGTGCTGCAGGAATATCTTTTGATCGAATACCTTTATTTGTTTGATCTGTAGTAATTACTGCTGTTTTATTACTTTTATCTTTACCTGTTTTAGCTGGTGCTATTACAATATTATTAACAGATCGAAATTTAAATACTTCTTTCTTTGATCCCGCAGGAGGAGGAGACCCAATTTTATATCAACATCTATTT
>IBIDP687-20|Tipula oleracea|COI-5P|MZ196893
AACTTTATATTTCATTTTTGGAGCTTGGGCCGGTATAGTAGGAACTTCTTTAAGAATTTTAATTCGAGCAGAACTTGGTCATCCTGGGGCATTAATTGGGGATGACCAAATTTATAATGTTATTGTAACAGCTCATGCATTTATTATAATTTTTTTTATAGTTATACCTATTATAATTGGAGGATTTGGAAATTGATTAGTCCCTTTAATACTAGGAGCCCCAGATATGGCTTTTCCACGAATAAATAATATGAGTTTTTGGATATTACCCCCATCCCTTACTCTTTTATTAGCTAGTAGTATAGTGGAAAATGGGGCTGGAACAGGTTGAACCGTTTACCCCCCACTTTCTGCTGGAATTGCTCATACAGGAGCATCAGTAGATCTAGCTATTTTTTCTCTTCATTTAGCAGGAATTTCCTCTATTTTAGGAGCTGTAAATTTTATTACTACAGTTATTAATATACGATCAAGAGGAATTACATTAGATCGAATACCATTATTTGTTTGATCAGTAGTGATTACTGCTGTTTTATTACTTCTTTCTTTACCTGTTTTAGCCGGAGCTATTACAATATTATTAACAGACCGAAATTTAAATACCTCTTTTTTTGACCCTGCTGGAGGAGGAGATCCAATTTTATACCAACATTTATTT
>IBIDP688-20|Tipula oleracea|COI-5P|MZ196907
AACTTTATATTTCATTTTTGGAGCTTGGGCCGGTATAGTAGGAACTTCTTTAAGAATTTTAATTCGAGCAGAACTTGGTCATCCTGGGGCATTAATTGGGGATGACCAAATTTATAATGTTATTGTAACAGCTCATGCATTTATTATAATTTTTTTTATAGTTATACCTATTATAATTGGAGGATTTGGAAATTGATTAGTCCCTTTAATACTAGGAGCCCCAGATATGGCTTTTCCACGAATAAATAATATGAGTTTTTGGATATTACCCCCATCCCTTACTCTTTTATTAGCTAGTAGTATAGTGGAAAATGGAGCTGGAACAGGTTGAACCGTTTACCCCCCACTTTCTGCTGGAATTGCTCATACAGGGGCATCAGTAGATCTAGCTATTTTTTCTCTTCATTTAGCAGGAATTTCCTCTATTTTAGGAGCTGTAAATTTTATTACTACAGTTATTAATATACGATCAAGAGGAATTACATTAGATCGAATACCATTATTTGTTTGATCAGTAGTGATTACTGCTGTTTTATTACTTCTTTCTTTACCTGTTTTAGCCGGAGCTATTACAATATTATTAACAGACCGAAATTTAAATACCTCTTTTTTTGACCCTGCTGGAGGAGGAGACCCAATTTTATACCAACATTTATTT
>IBIDP689-20|Tipula oleracea|COI-5P|MZ196852
AACTTTATATTTCATTTTTGGAGCTTGGGCCGGTATAGTAGGAACTTCTTTAAGAATTTTAATTCGAGCAGAACTTGGTCATCCTGGGGCATTAATTGGGGATGACCAAATTTATAATGTTATTGTAACAGCTCATGCATTTATTATAATTTTTTTTATAGTTATACCTATTATAATTGGAGGATTTGGAAATTGATTAGTCCCTTTAATACTAGGAGCCCCAGATATGGCTTTTCCACGAATAAATAATATGAGTTTTTGGATATTACCCCCATCCCTTACTCTTTTATTAGCTAGTAGTATAGTGGAAAATGGGGCTGGAACAGGTTGAACCGTTTACCCCCCACTTTCTGCTGGAATTGCTCATACAGGAGCATCAGTAGATCTAGCTATTTTTTCTCTTCATTTAGCGGGAATTTCCTCTATTTTAGGAGCTGTAAATTTTATTACTACAGTTATTAATATACGATCAAGAGGAATTACATTAGATCGAATACCATTATTTGTTTGATCAGTAGTGATTACTGCTGTTTTATTACTTCTTTCTTTACCTGTTTTAGCCGGAGCTATTACAATATTATTAACAGACCGAAATTTAAATACCTCTTTTTTTGACCCTGCTGGAGGGGGAGACCCAATTTTATACCAACATTTATTT
>IBIDP706-20|Dicranoptycha fuscescens|COI-5P|MZ196674
AACTTTATATTTTATTTTCGGGGCCTGATCTGGAATAGTGGGAACTTCATTAAGAATACTTATTCGAGCCGAATTAGGGCACCCTGGAGCATTAATTGGGGATGACCAAATTTATAACGTAATTGTTACAGCCCATGCTTTTATTATAATTTTTTTTATAGTTATACCTATTATAATTGGAGGATTTGGTAATTGACTTGTCCCTTTAATACTAGGAGCCCCCGATATAGCTTTTCCACGAATAAATAATATAAGTTTTTGATTGCTCCCCCCATCTTTAACTTTATTATTAGTAAGTAGTCTAGTAGAGGCAGGAGCAGGAACCGGATGAACAGTATACCCCCCATTATCAGCTAATATCGCCCATACTGGGGCCTCTGTTGATTTAGCAATTTTTTCTTTACACTTAGCTGGAATTTCTTCAATTTTAGGGGCAGTAAATTTTATTACTACTGTAATTAATATGCGAACTACTGGAATTTCTTTTGATCGCATGCCTTTATTTGTATGATCAGTTGTAATTACAGCTGTTCTTTTACTTTTATCTTTACCGGTATTAGCCGGAGCAATTACAATATTATTAACTGACCGAAACCTAAATACATCTTTCTTCGACCCTGCCGGAGGGGGAGACCCTATTCTTTATCAACATTTATTC
>IBIDP722-20|Tipula oleracea|COI-5P|MZ196867
AACTTTATATTTCATTTTTGGAGCTTGGGCCGGTATAGTAGGAACTTCTTTAAGAATTTTAATTCGAGCAGAACTTGGTCATCCTGGGGCATTAATTGGGGATGACCAAATTTATAATGTTATTGTAACAGCTCATGCATTTATTATAATTTTTTTTATAGTTATACCTATTATAATTGGAGGATTTGGAAATTGATTAGTCCCTTTAATACTAGGGGCCCCAGATATGGCTTTTCCACGAATAAATAATATGAGTTTTTGGATATTACCCCCATCCCTTACTCTTTTATTAGCTAGTAGTATAGTGGAAAATGGAGCTGGAACAGGTTGAACCGTTTACCCCCCACTTTCTGCTGGAATTGCTCATACAGGAGCATCAGTAGATCTAGCTATTTTTTCTCTTCATTTAGCAGGAATTTCCTCTATTTTAGGAGCTGTAAATTTTATTACTACAGTTATTAATATACGATCAAGAGGAATTACATTAGATCGAATACCATTATTTGTTTGATCAGTAGTGATTACTGCTGTTTTATTACTTCTTTCTTTACCTGTTTTAGCCGGAGCTATTACAATATTATTAACAGACCGAAATTTAAATACCTCTTTTTTTGACCCTGCTGGAGGAGGAGATCCAATTTTATACCAACATTTATTT
>IBIDP723-20|Tipula trigona|COI-5P|MZ196820
TACATTATATTTTATTTTTGGAGCTTGGGCAGGAATAGTTGGAACTTCATTAAGAATTTTAATTCGAGCAGAACTTGGACATCCAGGAGCACTAATTGGTGATGACCAAATTTATAATGTTATTGTAACAGCTCATGCATTCATTATAATTTTCTTTATAGTAATACCTATTATAATTGGAGGATTTGGAAATTGATTGGTTCCATTAATACTAGGAGCACCTGATATGGCTTTCCCTCGAATAAATAATATAAGTTTTTGAATATTACCCCCATCTCTTACTCTTTTATTAGCTAGAAGTATAGTTGAAAATGGAGCAGGAACTGGATGAACAGTTTATCCCCCTTTATCTTCAGGAATTGCTCATACTGGAGCTTCAGTAGATTTAGCAATTTTTTCACTTCATTTAGCAGGAATTTCTTCAATTTTAGGAGCTGTAAATTTTATTACTACAGTTATTAACATACGTTCAAGAGGAATTACTCTAGATCGAATACCATTATTTGTTTGATCTGTAGTAATTACTGCAGTATTACTTTTACTTTCTTTACCTGTATTAGCAGGAGCAATTACAATATTATTAACAGATCGAAACTTAAATACTTCATTTTTTGATCCTGCTGGTGGAGGAGATCCAATTCTTTACCAACATCTATTC
>IBIDP732-20|Tipula intermedia|COI-5P|MZ196889
TACATTATATTTTATTTTTGGGGCTTGAGCAGGGATAGTGGGAACCTCATTAAGAATTTTAATTCGAGCAGAACTTGGTCATCCGGGAGCATTAATTGGGGATGATCAAATTTATAATGTTATTGTAACAGCACATGCTTTTATTATGATTTTTTTTATAGTAATACCTATTATAATTGGAGGATTTGGAAACTGATTAGTACCCCTAATACTAGGGGCACCTGATATAGCTTTTCCTCGAATAAATAATATAAGTTTCTGAATACTACCCCCTTCTTTAACTCTTCTTTTAGCAAGTAGTATAGTAGAAAACGGGGCTGGTACTGGATGAACAGTTTACCCCCCTCTTTCTTCAGGAATTGCTCATACTGGGGCTTCAGTTGATTTAGCAATTTTTTCATTACATTTAGCTGGAATTTCTTCTATTTTAGGAGCAGTAAATTTTATTACAACAGTTATTAATATACGATCAAGAGGAATTACTTTAGACCGAATACCTTTATTTGTTTGATCAGTAGTAATTACTGCTGTCCTTCTTCTTCTTTCACTTCCAGTTTTAGCTGGTGCTATTACAATATTATTAACAGATCGAAATTTAAATACATCCTTTTTTGACCCAGCTGGAGGAGGAGATCCTATTCTTTATCAACATTTATTT
>IBIDP745-20|Tipula vittata|COI-5P|MZ196679
TACTTTATATTTTATTTTCGGAGCTTGGGCAGGTATAGTGGGAACTTCACTAAGAATTTTAATTCGGGCTGAACTAGGGCACCCAGGAGCTTTAATTGGGGATGATCAAATTTATAATGTAATTGTGACAGCCCATGCATTTATTATAATTTTTTTTATAGTTATACCAATTATAATTGGAGGATTTGGAAACTGATTAGTCCCTTTAATACTCGGGGCCCCAGATATAGCTTTTCCACGAATAAATAATATAAGTTTCTGAATACTGCCCCCCTCTCTAACTCTCCTATTAGCAAGTAGTATAGTAGAAAATGGGGCTGGAACAGGATGAACTGTTTACCCACCCCTTTCTGCTGGAATTGCCCACACTGGAGCATCTGTTGATCTTGCAATTTTTTCTTTACATTTAGCTGGAATTTCTTCCATTTTAGGAGCGGTAAATTTTATTACTACAGTTATTAATATGCGATCAAGAGGAATTACCTTAGACCGAATACCCCTATTTGTATGATCAGTCGTAATTACTGCGATCCTTCTTCTTCTTTCTCTTCCAGTATTAGCCGGAGCTATTACAATACTACTAACTGACCGAAATTTAAATACCTCTTTTTTTGACCCGGCAGGAGGGGGAGACCCTATTTTATATCAACACTTATTT
>IBIDP751-20|Phylidorea ferruginea|COI-5P|MZ196713
AATTTTATATTTTATTTTTGGAGCATGAGCCGGTATATTAGGAACTTCATTAAGAGTTTTAATTCGTATAGAATTAGGTCACCCAGGGTCTCTAATTGGTGATGACCAAATTTATAACGTAATCGTTACAGCACACGCCTTTGTTATAATTTTTTTTATAGTAATACCTATTATAATTGGAGGATTCGGGAATTGACTAGTACCCTTAATACTAGGAGCTCCTGATATAGCTTTTCCTCGAATAAATAACATAAGTTTTTGATTACTTCCTCCTTCTTTAACTCTTTTATTAGCAAGTAGCATGGTAGAAAATGGAGTAGGTACAGGTTGAACAGTCTACCCACCACTTTCATCTAAAATTGCCCACATAGGAGCCTCTGTAGATCTTGCTATTTTTTCATTACATTTAGCAGGAATTTCATCTATTTTAGGGGCAGTTAATTTTATTACTACAATTATTAATATACGATCAACAGGCATTACTTTTGATCGAATGCCTTTATTTGTTTGAGCAGTAGTAATTACTGCTATTTTATTACTTTTATCTTTACCAGTACTAGCAGGAGCTATTACTATATTATTAACAGACCGAAATTTAAATACTTCTTTTTTCGACCCTGCTGGAGGAGGAGATCCAATTCTATATCAACATTTATTT
>IBIDP813-20|Tipula lateralis|COI-5P|MZ196904
TACATTATATTTTATTTTTGGGGCTTGAGCAGGGATAGTGGGAACCTCATTAAGAATTTTAATTCGAGCAGAACTTGGTCATCCGGGAGCATTAATTGGGGATGATCAAATTTATAATGTTATTGTAACAGCACATGCTTTTATTATGATTTTTTTTATAGTAATACCTATTATAATTGGAGGATTTGGAAACTGATTAGTACCCCTAATACTAGGGGCACCTGATATAGCTTTTCCTCGAATAAATAATATAAGTTTCTGAATACTACCCCCTTCTTTAACTCTTCTTTTAGCAAGTAGTATAGTAGAAAACGGGGCTGGTACTGGATGAACAGTTTACCCCCCTCTTTCTTCAGGAATTGCTCATACTGGGGCTTCAGTTGATTTAGCAATTTTTTCATTACATTTAGCTGGAATTTCTTCTATTTTAGGAGCAGTAAATTTTATTACAACAGTTATTAATATACGATCAAGAGGAATTACTTTAGACCGAATACCTTTATTTGTTTGATCAGTAGTAATTACTGCTGTCCTTCTTCTTCTTTCACTTCCAGTTTTAGCTGGTGCTATTACAATATTATTAACAGATCGAAATTTAAATACATCCTTTTTTGACCCAGCTGGAGGAGGAGATCCTATTCTTTATCAACATTTATTT
>IBIDP817-20|Tipula lateralis|COI-5P|MZ196801
TACATTATATTTTATTTTTGGGGCTTGAGCAGGGATAGTGGGAACCTCATTAAGAATTTTAATTCGAGCAGAACTTGGTCATCCGGGAGCATTAATTGGGGATGATCAAATTTATAATGTTATTGTAACAGCACATGCTTTTATTATGATTTTTTTTATAGTAATACCTATTATAATTGGAGGATTTGGAAACTGATTAGTACCCCTAATACTAGGGGCACCTGATATAGCTTTTCCTCGAATAAATAATATAAGTTTCTGAATACTACCCCCTTCTTTAACTCTTCTTTTAGCAAGTAGTATAGTAGAAAACGGGGCTGGTACTGGATGAACAGTTTACCCCCCTCTTTCTTCAGGAATTGCTCATACTGGGGCTTCAGTTGATTTAGCAATTTTTTCATTACATTTAGCTGGAATTTCTTCTATTTTAGGAGCAGTAAATTTTATTACAACAGTTATTAATATACGATCAAGAGGAATTACTTTAGACCGAATACCTTTATTTGTTTGATCAGTAGTAATTACTGCTGTCCTTCTTCTTCTTTCACTTCCAGTTTTAGCTGGTGCTATTACAATATTATTAACAGATCGAAATTTAAATACATCCTTTTTTGACCCAGCTGGAGGAGGAGATCCTATTCTTTATCAACATTTATTT
>IBIDP820-20|Limonia nubeculosa|COI-5P|MZ196581
AACTTTATATTTTATTTTTGGAGCATGATCTGGTATAGTAGGTACTTCCTTAAGTATTCTAATTCGAGCTGAATTAGGACATCCTGGAGCCTTAATTGGAGATGACCAAATTTATAATGTTATTGTTACTGCTCATGCATTTATTATGATTTTTTTTATAGTAATGCCTATTATAATTGGAGGATTCGGAAATTGATTAGTTCCTTTAATATTAGGAGCCCCTGATATAGCTTTCCCTCGAATAAATAACATAAGTTTCTGAATATTACCTCCTTCTTTAACACTTTTATTGGCTAGTAGTATAGTTGAAAACGGGGCTGGTACTGGATGAACAGTTTACCCACCATTATCCTCGGGTACAGCACATAGTGGAGCATCAGTAGATTTAGCAATTTTTTCTTTACATTTAGCTGGAATTTCATCAATTTTAGGAGCTGTAAATTTTATTACTACTGTAATTAATATGCGTGCTGCAGGAATATCTTTTGATCGAATACCTTTATTTGTTTGATCTGTAGTAATTACTGCTGTTTTATTACTTTTATCTTTACCTGTTTTAGCTGGTGCTATTACAATATTATTAACAGATCGAAATTTAAATACTTCTTTCTTTGATCCCGCAGGAGGAGGAGATCCAATTTTATATCAACATCTATTT
>IBIDP821-20|Tipula lateralis|COI-5P|MZ196550
TACATTATATTTTATTTTTGGGGCTTGAGCAGGGATAGTGGGAACCTCATTAAGAATTTTAATTCGAGCAGAACTTGGTCATCCGGGAGCATTAATTGGGGATGATCAAATTTATAATGTTATTGTAACAGCACATGCTTTTATTATGATTTTTTTTATAGTAATACCTATTATAATTGGAGGATTTGGAAACTGATTAGTACCCCTAATACTAGGGGCACCTGATATAGCTTTTCCTCGAATAAATAATATAAGTTTCTGAATACTACCCCCTTCTTTAACTCTTCTTTTAGCAAGTAGTATAGTAGAAAACGGGGCTGGTACTGGATGAACAGTTTACCCCCCTCTTTCTTCAGGAATTGCTCATACTGGGGCTTCAGTTGATTTAGCAATTTTTTCATTACATTTAGCTGGAATTTCTTCTATTTTAGGAGCAGTAAATTTTATTACAACAGTCATTAATATACGATCAAGAGGAATTACTTTAGACCGAATACCTTTATTTGTTTGATCAGTAGTAATTACTGCTGTCCTTCTTCTTCTTTCACTTCCAGTTTTAGCTGGTGCTATTACAATATTATTAACAGATCGAAATTTAAATACATCCTTTTTTGACCCAGCTGGAGGAGGAGACCCTATTCTTTATCAACATTTATTT
>IBIDP838-20|Tipula confusa|COI-5P|MZ196590
GACATTATATTTCATTTTTGGGGCTTGGGCTGGAATAGTAGGAACTTCTTTAAGAATTTTAATTCGAGCAGAACTTGGTCATCCGGGAGCATTAATTGGGGATGACCAAATTTATAATGTTATTGTTACAGCTCATGCATTTATTATAATTTTTTTTATAGTAATACCTATTATAATTGGAGGGTTTGGAAATTGATTAGTCCCTTTAATATTAGGGGCTCCTGATATAGCTTTTCCCCGAATAAATAACATAAGTTTTTGAATATTACCTCCTTCTCTTACTCTTTTATTAGCTAGTAGTATAGTCGAAAACGGAGCAGGTACTGGATGAACAGTTTATCCTCCCTTATCTTCTGGCATTGCCCATACTGGAGCTTCAGTTGATTTAGCTATTTTTTCTCTTCATTTAGCAGGAATCTCTTCAATTTTAGGAGCAGTAAATTTTATTACAACTGTTATTAATATACGATCAAGAGGAATTACATTAGACCGTATACCCTTATTTGTTTGATCAGTAATAATTACTGCTATTCTTTTACTTCTTTCTTTACCTGTATTAGCAGGTGCTATTACCATATTATTAACAGATCGAAATTTAAATACTTCTTTTTTTGACCCTGCTGGAGGGGGAGACCCAATTCTTTACCAACATTTATTT
>IBIDP849-20|Helius hispanicus|COI-5P|MZ196772
AACTTTATATTTTATTTTTGGAGCTTGAGCTGGAATAGTTGGAACTTCCTTAAGAATACTAATTCGAGCTGAATTAGGCCATCCAGGAGCATTAATTGGAGATGATCAAATTTATAATGTAATTGTTACTGCACATGCATTTATTATAATTTTTTTTATAGTTATACCAATTATAATTGGAGGGTTTGGAAATTGATTAGTTCCTTTAATACTGGGGGCCCCAGATATGGCCTTCCCCCGAATAAATAATATAAGTTTTTGAATATTACCTCCTTCACTAACCTTGTTATTAGCTAGTAGTATAGTTGAAAATGGAGCAGGGACAGGATGAACTGTTTACCCTCCATTGGCCTCCGGAATTGCCCATACTGGAGCATCTGTTGATTTAGCAATTTTTTCATTACATTTAGCTGGAATTTCATCAATTTTAGGAGCAGTAAATTTTATTACAACAGTTATTAATATACGATCTTCAGGAATTACATTTGATCGAATACCTTTATTTGTTTGATCTGTAGTAATTACAGCTGTATTATTACTTCTTTCTTTACCAGTATTAGCTGGAGCAATTACTATATTATTAACAGATCGAAATTTAAATACTTCTTTTTTTGATCCTGCCGGAGGGGGAGACCCAATTTTATACCAACATTTATTT
>IBIDP191-19|Dicranomyia didyma|COI-5P|MZ196627
TACCTTATATTTTATTTTCGGGGCTTGAGCTGGAATAGTTGGTACTTCCTTAAGAATTTTAATTCGGGCAGAATTAGGTCATCCTGGAGCTTTAATTGGAGATGATCAAATTTATAATGTAATTGTTACAGCTCATGCTTTTATTATAATTTTTTTTATAGTAATACCTATTATAATTGGGGGATTTGGTAATTGATTAGTCCCTCTAATACTAGGGGCCCCAGATATAGCTTTTCCTCGAATAAATAACATAAGTTTTTGAATACTACCCCCATCATTAACTTTATTATTAGCTAGCAGAATAGTAGAAAATGGGGCAGGAACAGGATGAACAGTTTATCCTCCTTTATCATCAGGAATTGCTCATGCGGGAGCTTCAGTTGATTTAGCTATTTTTTCACTACATTTAGCAGGTATCTCTTCAATTTTAGGAGCTGTAAATTTTATTACAACCGTAATTAATATGCGATCAACAGGAATTACTTTTGACCGAATACCTTTATTTGTTTGATCAGTAGTAATTACAGCTGTTTTACTTTTACTTTCTCTACCTGTTCTAGCTGGAGCTATTACAATACTATTAACCGATCGAAATTTAAATACATCTTTTTTTGACCCAGCTGGAGGAGGAGACCCTATTCTTTACCAACATTTATTT
>IBIDP199-19|Nephrotoma appendiculata pertenua|COI-5P|MZ196729
TACCTTATATTTTATTTTTGGTGCTTGAGCCGGTATAATCGGAACTTCACTAAGTATTTTAATTCGAGCAGAATTAGGACATCCCGGAGCATTAATTGGTGATGACCAAATTTATAATGTCATTGTAACCGCTCATGCTTTTATTATAATTTTTTTTATAGTTATACCTATTATAATTGGTGGTTTTGGAAACTGATTAGTTCCCCTAATACTAGGGGCCCCTGATATGGCCTTTCCACGAATAAATAATATAAGTTTTTGAATACTTCCCCCATCTCTTACACTTCTATTAGCCAGTAGCATAGTAGAAAATGGAGCTGGTACTGGTTGAACAGTCTATCCCCCCCTGTCAGCCGGTATTGCCCATACAGGTGCTTCTGTAGATTTAGCTATTTTTTCTTTACACTTAGCTGGAATTTCTTCTATTTTAGGAGCTGTAAATTTTATTACAACTACAATTAATATACGATCAAGTGGAATTACATTAGATCGAATACCCTTATTTGTTTGATCAGTAGTTATTACTGCAATTTTATTATTACTTTCACTCCCTGTCTTAGCTGGGGCCATTACAATACTTTTAACTGATCGAAATCTAAACACTTCATTTTTTGACCCCGCAGGAGGAGGAGACCCAATTTTATACCAACACTTATTT
>IBIDP207-19|Tipula mediterranea|COI-5P|MZ196548
AACTTTATATTTCATTTTTGGAGCTTGGGCCGGTATAGTAGGAACTTCTTTAAGAATTTTAATTCGAGCAGAACTTGGTCATCCCGGGGCATTAATTGGGGATGATCAAATTTATAATGTTATTGTAACAGCTCATGCATTTATTATAATTTTTTTTATAGTTATACCTATTATAATTGGAGGGTTTGGAAATTGATTAGTCCCTTTAATACTGGGAGCCCCAGATATGGCCTTTCCACGAATAAATAATATAAGTTTTTGAATACTGCCCCCATCTCTTACTCTTTTATTAGCTAGTAGTATAGTGGAAAATGGAGCTGGAACAGGTTGAACCGTTTACCCCCCACTTTCTGCTGGAATTGCTCATACAGGAGCATCAGTAGATTTAGCTATTTTTTCTCTCCATTTAGCAGGAATTTCTTCTATTTTAGGAGCTGTAAATTTTATTACCACAGTTATTAATATACGATCAAGAGGAATTACATTAGACCGAATACCATTATTTGTTTGATCAGTAGTGATTACTGCTGTTTTATTACTTCTTTCTTTACCCGTTTTAGCCGGAGCTATTACAATATTATTAACAGATCGAAATTTAAATACCTCTTTTTTTGATCCTGCTGGAGGAGGAGACCCAATTTTATATCAACATTTATTT
>IBIDP208-19|Nephrotoma appendiculata pertenua|COI-5P|MZ196638
TACCTTATATTTTATTTTTGGTGCTTGAGCCGGTATAATCGGAACTTCACTAAGTATTTTAATTCGAGCAGAATTAGGACATCCCGGAGCATTAATTGGTGATGACCAAATTTATAATGTCATTGTAACCGCTCATGCTTTTATTATAATTTTTTTTATAGTTATACCTATTATAATTGGTGGTTTTGGAAACTGATTAGTTCCCCTAATACTAGGGGCCCCTGATATAGCCTTTCCACGAATAAATAATATAAGTTTTTGAATACTTCCCCCATCTCTTACACTTCTATTAGCCAGTAGCATAGTAGAAAATGGAGCTGGTACTGGTTGAACAGTCTATCCCCCCCTGTCAGCCGGTATTGCCCATACAGGTGCTTCTGTAGATTTAGCTATTTTTTCTTTACACTTAGCTGGAATTTCTTCTATTTTAGGAGCTGTAAATTTTATTACAACTACAATTAATATACGATCAAGTGGAATTACATTAGATCGAATACCCTTATTTGTTTGATCAGTAGTTATTACTGCAATTTTATTATTACTTTCACTCCCTGTCTTAGCTGGGGCCATTACAATACTTTTAACTGATCGAAATCTAAACACTTCATTTTTTGACCCCGCAGGAGGGGGAGACCCAATTTTATACCAACACTTATTT
>IBIDP209-19|Tipula parallela|COI-5P|MZ196699
TACATTATATTTTATTTTTGGAGCTTGGGCAGGAATAGTTGGAACTTCATTGAGAATTTTAATTCGGGCAGAACTTGGACATCCAGGAGCATTGATTGGAGATGATCAAATTTATAATGTTATTGTAACAGCTCATGCATTTATTATAATTTTTTTTATAGTAATACCTATTATAATTGGAGGATTTGGAAATTGATTAGTTCCATTGATACTGGGAGCACCTGATATGGCTTTTCCTCGAATAAATAATATAAGTTTTTGAATACTTCCTCCATCTTTAACTCTTTTATTAGCTAGTAGTATAGTTGAAAACGGAGCTGGAACTGGATGAACAGTTTACCCGCCCCTATCTTCAGGAATTGCTCATACAGGAGCTTCAGTAGATTTGGCAATTTTTTCTCTTCATTTAGCGGGAATTTCTTCAATTTTAGGAGCTGTAAATTTTATTACTACAGTAATTAATATACGTTCAAGAGGTATTACTTTAGACCGAATACCATTATTTGTTTGATCAGTAGTAATTACTGCTGTATTACTTTTACTTTCTTTACCCGTATTAGCAGGGGCAATTACTATATTACTTACTGATCGAAATCTTAATACTTCATTTTTTGACCCTGCTGGGGGAGGAGACCCAATTCTTTATCAACATTTATTT
>IBIDP216-19|Nephrotoma luteata|COI-5P|MZ196574
TACATTATATTTTATTTTTGGCGCTTGAGCCGGTATAATCGGAACTTCATTAAGTATTTTAATTCGGGCAGAATTAGGCCACCCAGGAGCACTAATTGGTGACGATCAAATTTATAATGTTATTGTTACTGCTCATGCTTTTATTATAATTTTTTTCATAGTAATGCCTATTATAATTGGAGGATTTGGGAATTGATTAGTTCCTCTTATATTAGGGGCCCCTGATATAGCCTTTCCTCGAATAAATAATATAAGTTTTTGAATACTCCCCCCTTCTTTAACTCTTTTATTAGCCAGCAGTATAGTAGAAAATGGAGCTGGTACAGGTTGAACAGTATATCCCCCCCTGTCAGCCGGTATCGCTCATACAGGAGCCTCTGTAGATTTAGCAATTTTCTCTTTACATTTAGCTGGCATCTCTTCTATTTTAGGAGCAGTAAATTTCATTACAACAACCATTAATATACGGTCAAGAGGAATTACATTAGATCGAATACCTTTATTTGTTTGATCAGTAGTAATTACTGCAATTTTATTGCTTCTTTCTTTACCAGTTTTAGCCGGAGCAATTACAATACTATTAACAGATCGAAATTTAAATACTTCATTTTTTGATCCTGCCGGAGGAGGAGACCCTATTTTATATCAACATTTATTC
>IBIDP219-19|Ctenophora ornata|COI-5P|MZ196521
AACATTATATTTTATTTTAGGAGCTTGGGCAGGTATAGTAGGAACATCATTAAGAGTTTTAATTCGAGCAGAGCTTGGTCATCCGGGGGCATTAATCGGAGATGACCAAATTTACAATGTAATTGTAACAGCTCATGCATTTATTATAATTTTCTTTATAGTTATACCTATTATAATTGGTGGATTTGGAAATTGATTAGTTCCCCTTATATTAGGTGCACCTGATATAGCATTTCCTCGTATAAATAACATAAGTTTTTGATTATTACCTCCTTCCCTTACCTTATTATTGGCAAGTAGCATAGTGGAAAATGGAGCTGGAACAGGATGAACAGTCTACCCACCTCTTTCCGCTGGAATTGCTCATACTGGAGCATCAGTAGATCTAGCTATTTTTTCATTACATTTAGCTGGAATTTCTTCTATTTTAGGAGCTGTAAATTTTATTACTACTGTAATTAATATACGATCAAGTGGAATTACTTTAGACCGTATACCATTATTTGTTTGATCAGTAGTAATTACTGCAGTTTTATTACTTCTATCATTACCAGTATTAGCTGGAGCTATTACAATATTATTAACAGATCGAAATCTTAATACATCATTCTTTGACCCAGCAGGTGGAGGAGATCCAATTTTATACCAACACTTATTT
>IBIDP221-19|Tipula lateralis|COI-5P|MZ196678
TACATTATATTTTATTTTTGGGGCTTGAGCAGGGATAGTGGGAACCTCATTAAGAATTTTAATTCGAGCAGAACTTGGTCATCCGGGAGCATTAATTGGGGATGATCAAATTTATAATGTTATTGTAACAGCACATGCTTTTATTATGATTTTTTTTATAGTAATACCTATTATAATTGGAGGATTTGGAAACTGATTAGTACCCCTAATACTAGGGGCACCTGATATAGCTTTTCCTCGAATAAATAATATAAGTTTCTGAATACTACCCCCTTCTTTAACTCTTCTTTTAGCAAGTAGTATAGTAGAAAACGGGGCTGGTACTGGATGAACAGTTTACCCCCCTCTTTCTTCAGGAATTGCTCATACTGGGGCTTCAGTTGATTTAGCAATTTTTTCATTACATTTAGCTGGAATTTCTTCTATTTTAGGAGCAGTAAATTTTATTACAACAGTTATTAATATACGATCAAGAGGAATTACTTTAGACCGAATACCTTTATTTGTTTGATCAGTAGTAATTACTGCTGTCCTTCTTCTTCTTTCACTTCCAGTTTTAGCTGGTGCTATTACAATATTATTAACAGATCGAAATTTAAATACATCCTTTTTTGACCCAGCTGGAGGAGGAGATCCTATTCTTTATCAACATTTATTT
>IBIDP222-19|Ctenophora ornata|COI-5P|MZ196570
AACATTATATTTTATTTTAGGAGCTTGGGCAGGTATAGTAGGAACATCATTAAGAATTTTAATTCGAGCAGAACTTGGTCATCCGGGGGCATTAATCGGAGATGACCAAATTTACAATGTAATTGTAACAGCTCATGCATTTATTATAATTTTCTTTATAGTTATACCTATTATAATTGGTGGATTTGGAAATTGATTAGTTCCCCTTATATTAGGTGCACCTGATATAGCATTTCCTCGTATAAATAACATAAGTTTTTGATTATTACCTCCTTCCCTTACCTTATTATTGGCAAGTAGCATAGTGGAAAATGGAGCTGGAACAGGATGAACAGTCTACCCACCTCTTTCCGCTAGAATTGCTCATACTGGAGCATCAGTAGATCTAGCTATTTTTTCATTACATTTAGCTGGAATTTCTTCTATTTTAGGAGCTGTAAATTTTATTACTACTGTAATTAATATACGATCAAGTGGAATTACTTTAGACCGTATACCATTATTTGTTTGATCAGTAGTAATTACTGCAGTTTTATTACTCCTATCATTACCAGTATTAGCTGGAGCTATTACAATATTATTAACAGATCGAAATCTTAATACATCATTCTTTGACCCAGCAGGTGGGGGAGATCCAATTTTATACCAACACTTATTT
>IBIDP227-19|Nephrotoma submaculosa|COI-5P|MZ196829
TACCTTATATTTTATTTTTGGGGCTTGAGCCGGTATAATTGGTACTTCATTAAGTATCTTAATTCGAGCAGAATTAGGACACCCTGGAGCATTAATTGGTGATGACCAAATTTATAATGTTATTGTAACTGCTCATGCTTTTATTATAATTTTTTTTATAGTAATACCTATTATAATTGGTGGATTTGGAAATTGATTAGTGCCTTTAATGTTAGGGGCTCCTGATATAGCATTTCCCCGAATAAATAATATAAGTTTTTGAATACTCCCCCCATCTCTTACACTTTTATTAGCCAGCAGTATAGTAGAAAATGGGGCTGGTACTGGTTGAACAGTTTATCCCCCCCTGTCAGCCGGTATTGCTCATACAGGAGCTTCTGTAGATTTAGCTATTTTTTCTTTACATTTAGCCGGAATTTCTTCTATTTTAGGGGCTGTAAATTTTATCACAACTACAATTAATATACGATCAAGAGGAATTACATTAGACCGAATACCTTTATTTGTTTGATCTGTTGTTATTACTGCAATTTTATTACTTCTTTCTCTACCTGTCTTAGCCGGAGCTATTACTATACTTTTAACTGATCGAAATTTAAACACCTCATTTTTTGACCCTGCCGGAGGAGGAGACCCAATTTTATACCAACATTTATTT
>IBIDP237-19|Tipula morenae|COI-5P|MZ196596
TACATTATATTTTATTTTTGGAGCTTGGGCAGGAATAGTTGGAACCTCATTAAGAATTTTAATTCGAGCAGAACTTGGACATCCTGGAGCATTAATTGGTGATGATCAAATTTATAATGTTATTGTAACAGCCCATGCATTTATTATAATTTTTTTTATAGTTATACCTATTATAATTGGAGGGTTTGGAAATTGATTAGTACCACTAATATTAGGAGCACCTGATATAGCTTTCCCTCGAATAAATAATATAAGTTTTTGAATACTTCCTCCATCTCTTACTCTTTTATTAGCTAGTAGTATAGTTGAAAACGGAGCAGGAACTGGATGAACAGTTTACCCACCCTTATCTTCAGGAATTGCTCACACTGGGGCCTCAGTTGATTTAGCAATTTTTTCTCTTCATTTAGCAGGAATTTCTTCAATTTTAGGAGCTGTAAATTTTATTACTACGGTAATTAATATACGTTCAAGAGGAATTACTTTAGATCGAATACCATTATTTGTTTGATCTGTAGTAATTACTGCTGTCCTATTACTACTTTCTTTGCCTGTACTAGCAGGAGCAATTACAATATTATTAACTGATCGAAATCTTAATACTTCATTTTTTGACCCTGCCGGAGGAGGAGACCCAATTCTTTATCAACATTTATTT
>IBIDP244-19|Nephrotoma submaculosa|COI-5P|MZ196816
TACCTTATATTTTATTTTTGGGGCTTGAGCTGGTATAATTGGAACTTCATTAAGTATTTTAATTCGGGCAGAATTAGGGCACCCCGGAGCATTAATTGGTGATGATCAAATTTATAATGTTATTGTGACTGCTCATGCTTTTATTATAATTTTTTTTATAGTTATACCTATTATAATTGGTGGATTTGGTAATTGATTAGTACCCTTAATATTAGGGGCACCTGATATAGCATTTCCCCGAATAAATAATATGAGTTTCTGAATATTACCTCCTTCTCTTACACTTTTATTAGCTAGTAGTATAGTAGAAAATGGAGCTGGTACTGGTTGAACGGTTTATCCCCCCTTATCAGCCGGTATTGCCCATACAGGAGCTTCTGTAGACTTAGCTATTTTTTCTTTACATTTAGCCGGAATTTCTTCTATTTTAGGAGCTGTAAATTTTATCACAACTACAATTAATATACGATCAAGAGGAATTACATTAGATCGAATACCTTTATTTGTTTGATCTGTTGTCATTACTGCAATTTTATTATTGCTTTCTCTTCCTGTTTTAGCTGGAGCTATTACAATACTTTTAACTGATCGAAATCTAAATACTTCATTTTTTGACCCTGCAGGAGGAGGAGACCCAATTTTATACCAACATTTATTT
>IBIDP252-19|Nephrotoma submaculosa|COI-5P|MZ196786
TACCTTATATTTTATTTTTGGGGCTTGAGCCGGTATAATTGGTACTTCATTAAGTATCTTAATTCGAGCAGAATTAGGACACCCTGGAGCATTAATTGGTGATGACCAAATTTATAATGTTATTGTAACTGCTCATGCTTTTATTATAATTTTTTTTATAGTAATACCTATTATAATTGGTGGATTTGGAAATTGATTAGTGCCTTTAATGTTAGGGGCTCCTGATATAGCATTTCCCCGAATAAATAATATAAGTTTTTGAATACTCCCCCCATCTCTTACACTTTTATTAGCCAGCAGTATAGTAGAAAATGGGGCTGGTACTGGTTGAACAGTTTATCCCCCCCTGTCAGCCGGTATTGCTCATACAGGAGCTTCTGTAGATTTAGCTATTTTTTCTTTACATTTAGCCGGAATTTCTTCTATTTTAGGGGCTGTAAATTTTATCACAACTACAATTAATATACGATCAAGAGGAATTACATTAGACCGAATACCTTTATTTGTTTGATCTGTTGTTATTACTGCAATTTTATTACTTCTTTCTCTACCTGTCTTAGCCGGAGCTATTACTATACTTTTAACTGATCGAAATTTAAACACCTCATTTTTTGACCCTGCCGGAGGAGGAGACCCAATTTTATACCAACATTTATTT
>IBIDP263-19|Tipula zarcoi|COI-5P|MZ196637
TACATTATATTTTATTTTTGGAGCTTGGGCAGGAATAGTTGGAACTTCATTAAGTATTTTAATTCGGGCAGAACTTGGTCATCCAGGTGCACTAATTGGAGATGATCAAATTTATAATGTTATTGTAACAGCTCATGCATTTATTATAATTTTCTTTATAGTAATACCTATTATAATTGGAGGATTTGGAAATTGATTAGTTCCATTAATACTTGGGGCACCTGATATAGCATTTCCTCGAATAAATAATATAAGTTTTTGAATACTTCCTCCATCTTTAACCCTATTATTAGCTAGAAGTATAGTTGAAAATGGGGCTGGAACTGGTTGAACAGTTTACCCACCTCTATCTTCAGGAATTGCTCATACTGGAGCTTCAGTAGATTTGGCAATTTTTTCACTCCATTTAGCGGGAATTTCTTCAATTTTAGGAGCTGTAAATTTTATTACTACAGTAATTAATATACGTTCAAGAGGAATTACTTTAGATCGAATACCATTATTTGTTTGATCTGTAGTAATTACTGCTGTATTACTATTACTCTCTTTACCCGTATTAGCAGGAGCTATTACTATATTACTAACTGATCGAAACCTAAATACTTCATTTTTTGACCCCGCTGGAGGAGGTGATCCAATTCTTTATCAACATTTATTT
>IBIDP266-19|Tipula parallela|COI-5P|MZ196920
TACATTATATTTTATTTTTGGAGCTTGGGCAGGAATAGTTGGAACTTCATTGAGAATTTTAATTCGGGCAGAACTTGGACATCCAGGAGCATTGATTGGAGATGATCAAATTTATAATGTTATTGTAACAGCTCATGCATTTATTATAATTTTTTTTATAGTAATACCTATTATAATTGGAGGATTTGGAAATTGATTAGTTCCATTGATACTGGGAGCACCTGATATGGCTTTTCCTCGAATAAATAATATAAGTTTTTGAATACTTCCTCCATCTTTAACTCTTTTATTAGCTAGTAGTATAGTTGAAAACGGAGCTGGAACTGGATGAACAGTTTACCCACCCCTATCTTCAGGAATTGCTCATACAGGAGCTTCAGTAGATTTGGCAATTTTTTCTCTTCATTTAGCGGGAATTTCTTCAATTTTAGGAGCTGTAAATTTTATTACTACAGTAATTAATATACGTTCAAGAGGTATTACTTTAGACCGAATACCATTATTTGTTTGATCAGTAGTAATTACTGCTGTATTACTTTTACTTTCTTTACCCGTATTAGCAGGGGCAATTACTATATTACTTACTGATCGAAATCTTAATACTTCATTTTTTGACCCTGCTGGGGGAGGAGACCCAATTCTTTATCAACATTTATTT
>IBIDP292-19|Nephrotoma sullingtonensis|COI-5P|MZ196534
TACCTTATATTTTATTTTTGGAGCTTGAGCTGGTATAATTGGAACTTCATTAAGTATCCTGATTCGAGCAGAATTAGGGCACCCCGGAGCATTAATTGGTGATGACCAAATTTATAATGTTATTGTAACTGCCCATGCTTTTATTATAATTTTTTTTATAGTTATGCCTATTATAATTGGTGGATTTGGAAATTGATTAGTGCCTTTAATATTAGGAGCCCCTGATATAGCATTTCCTCGAATAAATAATATAAGTTTCTGAATACTTCCTCCTTCTCTTACACTTTTATTAGCTAGTAGTATAGTAGAAAATGGAGCTGGTACTGGTTGAACAGTTTATCCCCCTCTGTCAGCTGGTATTGCCCATACAGGAGCTTCTGTTGACTTAGCTATTTTTTCTTTACATCTAGCTGGAATTTCTTCTATTTTAGGAGCTGTAAATTTTATTACAACTACAATTAATATACGATCAAGAGGAATTACACTAGACCGAATACCTTTATTTGTTTGATCAGTTGTTATTACTGCAATTTTATTATTACTTTCTCTTCCAGTTTTAGCTGGAGCCATTACAATACTTTTAACTGATCGAAATTTAAACACTTCATTTTTTGACCCTGCAGGAGGGGGAGATCCAATTTTATATCAACATTTATTT
>IBIDP300-19|Tipula maxima|COI-5P|MZ196687
TACATTATATTTTATTTTTGGGGCTTGGGCAGGAATAGTAGGAACTTCATTAAGAATTTTAATTCGAGCAGAACTTGGTCATCCCGGGGCATTAATTGGGGATGATCAAATTTATAATGTAATTGTTACGGCTCACGCATTTATTATAATTTTTTTTATAGTAATACCTATTATAATTGGAGGATTCGGAAATTGATTAGTTCCCTTAATATTAGGGGCACCAGATATAGCCTTTCCTCGAATAAATAATATAAGTTTTTGAATACTTCCCCCCTCCCTTACTCTTTTATTAGCTAGTAGTATAGTGGAAAATGGAGCTGGAACCGGATGAACAGTTTACCCACCTCTCTCAGCAGGTATTGCCCATACAGGAGCCTCAGTAGATCTAGCAATTTTTTCTCTTCATTTAGCAGGAATTTCTTCAATTTTAGGTGCAGTAAATTTTATTACTACTGTAATTAATATACGATCAAGAGGAATTACCTTAGACCGAATACCTTTATTTGTTTGATCTGTAGTAATTACTGCAGTTTTATTACTTCTTTCACTCCCAGTACTAGCAGGTGCTATTACAATATTACTAACTGACCGAAATCTAAATACCTCATTTTTTGATCCCGCTGGAGGGGGAGATCCTATTTTATATCAACACTTATTT
>IBIDP301-19|Nephrotoma luteata|COI-5P|MZ196536
TACATTATATTTTATTTTTGGCGCTTGAGCCGGTATAATCGGAACTTCATTAAGTATTTTAATTCGGGCAGAATTAGGCCACCCAGGAGCACTAATTGGTGACGATCAAATTTATAATGTTATTGTTACTGCTCATGCTTTTATTATAATTTTTTTCATAGTAATGCCTATTATAATTGGAGGATTTGGGAATTGATTAGTTCCTCTTATATTAGGGGCCCCTGATATAGCCTTTCCTCGAATAAATAATATAAGTTTTTGAATACTCCCCCCTTCTTTAACTCTTTTATTAGCCAGCAGTATAGTAGAAAATGGAGCTGGTACAGGTTGAACAGTATATCCCCCCCTGTCAGCCGGTATCGCTCATACAGGAGCCTCTGTAGATTTAGCAATTTTCTCTTTACATTTAGCTGGTATCTCTTCTATTTTAGGAGCAGTAAATTTCATTACAACAACCATTAATATACGGTCAAGAGGAATTACATTAGATCGAATACCTTTATTTGTTTGATCAGTAGTAATTACTGCAATTTTATTGCTTCTTTCTTTACCAGTTTTAGCCGGAGCAATTACAATACTATTAACAGATCGAAATTTAAATACTTCATTTTTTGATCCTGCCGGAGGAGGAGACCCTATTTTATATCAACATTTATTC
>IBIDP332-19|Nephrotoma guestfalica|COI-5P|MZ196857
TACTTTATATTTTATTTTTGGTGCTTGAGCCGGTATAATCGGCACTTCACTAAGAATCCTTATTCGAGCTGAATTAGGACATCCTGGAGCATTAATTGGTGATGATCAAATTTACAATGTCATCGTAACTGCCCATGCTTTCATTATAATTTTTTTTATAGTTATACCTATTATAATTGGGGGATTCGGAAATTGATTAGTCCCTTTAATATTGGGGGCTCCTGATATAGCATTCCCCCGAATAAATAATATAAGTTTCTGAATGCTACCTCCTTCTCTTACTCTTTTATTAGCCAGTAGTATAGTAGAAAATGGGGCCGGTACAGGTTGAACAGTTTATCCCCCCCTGTCAGCCAGAATCGCCCATACAGGCGCCTCTGTGGATTTAGCAATTTTTTCATTACACTTAGCTGGAATTTCTTCTATTTTAGGAGCTGTAAATTTTATTACTACTACTATCAATATACGATCTAGAGGAATTACCTTAGACCGTATACCTTTATTTGTTTGATCTGTAGTTATTACAGCAATTTTATTATTACTCTCATTACCTGTTTTAGCGGGAGCCATTACAATACTTTTAACTGACCGAAATTTAAATACCTCATTTTTCGACCCTGCAGGAGGAGGTGACCCTATTTTATACCAACATTTATTT
>IBIDP352-19|Tipula fabiola|COI-5P|MZ196873
CACATTATATTTTATTTTTGGGGCTTGAGCAGGAATAGTAGGAACCTCATTAAGAATTTTAATTCGAGCTGAACTTGGACATCCCGGGGCATTAATTGGTGATGATCAAATTTATAATGTTATTGTAACAGCTCATGCATTTATTATAATTTTTTTTATAGTTATACCTATTATAATTGGGGGATTTGGGAATTGATTAGTTCCTTTAATATTAGGTGCTCCTGATATAGCATTTCCTCGAATAAATAATATAAGTTTTTGAATACTTCCCCCTTCTCTAACCCTTTTATTAGCTAGTAGAATAGTTGAAAACGGGGCTGGGACAGGTTGAACTGTCTACCCCCCGCTTTCTTCCGGAATTGCTCATACTGGGGCTTCAGTAGATTTAGCAATTTTCTCCCTTCATTTAGCTGGGATTTCTTCAATTTTAGGCGCAGTAAATTTCATTACTACAGTTATTAATATACGATCAAGAGGAATTACTTTAGACCGAATACCTTTATTCGTTTGATCCGTTGTGATTACTGCTGTATTATTATTGTTATCTTTACCAGTATTAGCGGGAGCTATTACAATATTATTAACTGATCGAAATTTAAATACTTCATTTTTTGACCCTGCTGGAGGAGGAGACCCGATTCTTTATCAACATTTATTT
>IBIDP426-19|Dicranomyia modesta|COI-5P|MZ196769
AACTTTATACTTTATTTTTGGAGCTTGAGCAGGAATAGTAGGAACTTCCTTAAGAATTCTTATTCGAGCAGAATTAGGTCATCCTGGAGCATTAATTGGAGATGATCAAATTTATAATGTAATTGTTACAGCTCATGCTTTTATTATAATTTTTTTTATAGTAATGCCAATTATAATTGGTGGATTTGGAAATTGATTAGTACCTTTAATATTAGGAGCCCCAGATATAGCTTTTCCTCGAATAAATAATATAAGTTTTTGAATATTACCCCCTTCTTTAACATTATTATTAGCTAGAAGAATAGTTGAAAATGGAGCAGGAACAGGTTGAACAGTTTATCCTCCCCTATCCTCTGGAATTGCTCATTCTGGAGCATCTGTTGATCTAGCAATTTTTTCCTTACATTTGGCTGGAATCTCTTCAATTTTAGGAGCAGTAAATTTTATTACTACTGTTATTAATATGCGATCTACAGGTATTTCATTTGACCGAATACCTTTATTTGTTTGATCTGTAGTAATTACAGCAATTTTATTATTATTATCTTTACCTGTTCTAGCAGGAGCAATTACTATATTATTAACAGATCGAAATTTAAATACTTCTTTTTTTGATCCTGCAGGAGGAGGAGATCCTATTTTATATCAACATTTATTT
>IBIDP430-19|Limonia nubeculosa|COI-5P|MZ196777
AACTTTATATTTTATTTTTGGAGCATGATCTGGTATAGTAGGTACTTCCTTAAGTATTCTAATTCGAGCTGAATTAGGACATCCTGGAGCCTTAATTGGAGATGACCAAATTTATAATGTTATTGTTACTGCTCATGCATTTATTATGATTTTTTTTATAGTAATGCCTATTATAATTGGAGGATTCGGAAATTGATTAGTTCCTTTAATATTAGGAGCCCCTGATATAGCTTTCCCTCGAATAAATAACATAAGTTTCTGAATATTACCTCCTTCTTTAACACTTTTATTGGCTAGTAGTATAGTTGAAAACGGGGCTGGTACTGGATGAACAGTTTACCCACCATTATCCTCGGGTACAGCACATAGTGGAGCATCAGTAGATTTAGCAATTTTTTCTTTGCATTTAGCTGGAATTTCATCAATTTTAGGAGCTGTAAATTTTATTACTACTGTAATTAATATGCGTGCTGCAGGAATATCTTTTGATCGAATACCTTTATTTGTTTGATCTGTAGTAATTACTGCTGTTTTATTACTTTTATCTTTACCTGTTTTAGCTGGTGCTATTACAATATTATTAACAGATCGAAATTTAAATACTTCTTTCTTTGATCCCGCAGGAGGAGGAGACCCAATTTTATATCAACATCTATTT
>IBIDP431-19|Dicranomyia hamata|COI-5P|MZ196652
AACCTTATACTTTATTTTTGGAGCTTGATCTGGTATAGTCGGAACTTCTCTAAGAATTTTAATTCGAGCTGAATTAGGCCATCCTGGAGCTTTAATTGGGGATGACCAAATTTACAATGTTATTGTTACAGCTCATGCTTTTATCATGATTTTTTTTATAGTAATGCCAATTATAATTGGAGGATTTGGAAACTGATTAGTCCCATTAATATTAGGAGCCCCTGATATAGCCTTTCCTCGAATAAATAATATAAGTTTTTGAATACTCCCCCCTTCATTAACTTTACTATTGGCTAGAAGAATGGTTGAAAATGGGGCTGGAACAGGTTGAACTGTTTATCCCCCCTTATCTTCCGGAATTGCCCATGCTGGAGCTTCTGTAGACTTGGCTATTTTTAGTTTACATTTGGCCGGTATCTCCTCAATTTTAGGGGCCGTAAATTTTATTACAACTGTAATTAATATACGTTCCTCAGGAATTACATTTGATCGAATACCTTTATTTGTTTGATCTGTTGTAATTACTGCAATTTTACTTTTATTATCTCTTCCTGTTTTAGCTGGTGCTATTACAATACTTTTAACAGATCGTAATTTAAACACTTCGTTTTTTGACCCTGCGGGAGGAGGAGACCCTATTCTTTATCAACATTTATTT
>IBIDP437-19|Helius hispanicus|COI-5P|MZ196677
AACTTTATATTTTATTTTTGGAGCTTGAGCTGGAATAGTTGGAACTTCCTTAAGAATACTAATTCGAGCTGAATTAGGCCATCCAGGAGCATTAATTGGAGATGATCAAATTTATAATGTAATTGTTACTGCACATGCATTTATTATAATTTTTTTTATAGTTATACCAATTATAATTGGAGGGTTTGGAAATTGATTAGTTCCTTTAATACTGGGGGCCCCAGATATGGCCTTCCCCCGAATAAATAATATAAGTTTTTGAATATTACCTCCTTCACTAACCTTGTTATTAGCTAGTAGTATAGTTGAAAATGGAGCAGGGACAGGATGAACTGTTTACCCTCCATTGGCCTCCGGAATTGCCCATACTGGAGCATCTGTTGATTTAGCAATTTTTTCATTACATTTAGCTGGAATTTCATCAATTTTAGGAGCAGTAAATTTTATTACAACAGTTATTAATATACGATCTTCAGGAATTACATTTGATCGAATACCTTTATTTGTTTGATCTGTAGTAATTACAGCTGTATTATTACTTCTTTCTTTACCAGTATTAGCTGGAGCAATTACTATATTATTAACAGATCGAAATTTAAATACTTCTTTTTTTGATCCTGCTGGAGGGGGAGACCCAATTTTATACCAACATTTATTT
>IBIDP446-19|Erioconopa diuturna|COI-5P|MZ196520
AACTCTATATTTTATTTTTGGAGCCTGAGCAGGAATAGTGGGAACTTCTTTAAGAATTTTAATTCGGGCTGAACTAGGCCACCCAGGAGCCTTAATTGGAAATGATCAAATTTATAATGTAATTGTAACAGCACATGCTTTTATTATAATTTTTTTTATAGTGATGCCCATTATAATTGGAGGGTTTGGAAATTGATTAGTCCCCTTAATGCTAGGAGCACCTGATATAGCTTTTCCCCGAATAAATAATATAAGATTTTGACTTCTCCCTCCGTCTTTGACCCTTCTTCTTGCTAGAAGTCTAGTAGAAAACGGGGCAGGAACAGGTTGAACAGTTTACCCCCCTTTATCCGCCGGAATTGCTCATGCCGGCACCTCTGTTGATCTTGCTATTTTTTCTCTACATTTAGCCGGTATTTCATCTATTTTAGGGGCTGTAAATTTTATTACAACAGTGCTTAATATACGTTCAACAGGGATTACTTTTGATCGAATACCCTTATTTGTATGAGCTGTTGTAATTACAGCAGTACTTCTTTTATTATCTCTGCCAGTATTAGCAGGAGCTATTACAATATTATTAACAGATCGAAATTTTAATACTTCATTTTTTGATCCAGCGGGAGGAGGAGATCCTATTCTTTATCAACACTTATTT
>IBIDP455-19|Dicranomyia vicina|COI-5P|MZ196758
TACCTTATATTTTATTTTTGGGGCTTGAGCAGGAATAGTAGGAACATCCCTTAGAATTTTAATCCGGGCTGAATTAGGACATCCAGGTGCTTTAATTGGTGATGATCAAATTTATAATGTTATTGTAACAGCACATGCTTTTATTATAATTTTTTTTATAGTTATACCTATTATAATTGGTGGATTTGGGAATTGACTTGTACCCCTAATATTAGGAGCTCCTGATATAGCTTTTCCTCGAATAAATAACATAAGTTTTTGAATACTACCTCCTTCTTTAACGCTTTTATTAGCAAGTAGCTTAGTAGAAAATGGGGCGGGGACAGGATGAACTGTTTACCCCCCTTTATCTTCAGGTATCGCTCATGCTGGGGCCTCAGTTGATTTAGCTATTTTTTCTTTACACTTAGCTGGGATCTCTTCTATTTTAGGAGCAGTAAATTTTATTACAACTGTAATTAATATACGGTCTGTAGGAATTACATTTGACCGAATACCCTTATTTGTGTGATCTGTTGTTATTACGGCAGTATTATTATTATTATCTTTACCTGTTTTAGCTGGGGCTATTACTATACTTTTAACAGACCGAAATTTAAATACATCATTTTTCGACCCGGCAGGTGGGGGAGACCCAATTTTATATCAACACTTATTT
>IBIDP596-20|Limonia phragmitidis|COI-5P|MZ196850
TACTTTATATTTTATTTTAGGAGCTTGATCAGGAATAGTTGGTACTTCCCTAAGAATTCTAATTCGAGCTGAATTAGGACACCCAGGAGCTTTAATTGGAGATGATCAAATTTATAATGTAATTGTTACAGCTCATGCTTTCATTATAATTTTTTTTATAGTTATACCTATTATAATTGGGGGATTCGGAAATTGGCTAGTTCCATTAATACTTGGAGCTCCTGATATAGCTTTTCCTCGAATAAATAATATAAGATTTTGAATACTACCTCCTTCTTTAACCCTTTTATTAGCGAGTAGAATAGTAGAAGCTGGAGTAGGGACTGGTTGAACAGTTTACCCACCGCTATCCTCAGGGATTGCTCATGGAGGGGCTTCTGTAGACTTAGCTATTTTTTCACTTCATTTAGCAGGGATTTCTTCGATTTTAGGGGCTGTAAATTTTATTACAACTGTTATTAATATACGATCAGCAGGAATATCTTTTGACCGTATACCTTTATTTGTATGATCAGTTGTAATTACTGCTGTATTATTACTATTATCTTTACCTGTTTTAGCCGGAGCTATTACAATATTATTAACAGATCGAAATTTAAATACCTCATTTTTTGATCCAGCGGGAGGAGGAGACCCAATTCTTTACCAACATTTATTT
>IBIDP599-20|Limonia nubeculosa|COI-5P|MZ196682
AACTTTATATTTTATTTTTGGAGCATGATCTGGTATAGTAGGTACTTCCTTAAGTATTCTAATTCGAGCTGAATTAGGACATCCTGGAGCCTTAATTGGAGATGACCAAATTTATAATGTTATTGTTACTGCTCATGCATTTATTATGATTTTTTTTATAGTAATGCCTATTATAATTGGAGGATTCGGAAATTGATTAGTTCCTTTAATATTAGGAGCCCCTGATATAGCTTTCCCTCGAATAAATAACATAAGTTTCTGAATATTACCTCCTTCTTTAACACTTTTATTGGCTAGTAGTATAGTTGAAAACGGGGCTGGTACTGGATGAACAGTTTACCCACCATTATCCTCGGGTACAGCACATAGTGGAGCATCAGTAGATTTAGCAATTTTTTCTTTACATTTAGCTGGAATTTCATCAATTTTAGGAGCTGTAAATTTTATTACTACTGTAATTAATATGCGTGCTGCAGGAATATCTTTTGATCGAATACCTTTATTTGTTTGATCTGTAGTAATTACTGCTGTTTTATTACTTTTATCTTTACCTGTTTTAGCTGGTGCTATTACAATATTATTAACAGATCGAAATTTAAATACTTCTTTCTTTGATCCCGCAGGAGGAGGAGACCCAATTTTATATCAACATCTATTT
>IBIDP622-20|Austrolimnophila latistyla|COI-5P|MZ196618
AACATTATATTTTATTTTTGGAGCTTGAGCAGGAATAGTGGGAACTTCATTAAGTTTATTGATTCGAGCAGAATTAGGGCACCCAGGAGCATTAATTGGCGATGATCAAATTTATAATGTAATTGTCACTGCACATGCATTTGTAATAATTTTTTTTATAGTTATGCCTATTATAATTGGGGGATTCGGAAACTGACTTGTCCCTCTTATACTAGGAGCCCCCGACATAGCTTTTCCCCGAATAAATAATATAAGTTTTTGAATATTACCTCCTTCTTTAACATTACTGTTAGCCAGAAGTATGGTGGAAAATGGGGCCGGAACAGGTTGAACTGTATACCCCCCCCTATCTTCTGGAATTGCCCATGCCGGGGCTTCTGTTGATTTAGCTATTTTTTCTCTACATTTAGCAGGAATCTCATCTATTTTAGGAGCAGTAAATTTTATTACCACTGTTATTAATATGCGATCATCAGGTATTACTTTTGATCGCATACCTTTATTTGTTTGATCTGTTGTAATTACAGCTGTTTTACTACTTTTATCTTTGCCAGTTTTAGCCGGAGCTATTACTATATTATTAACTGATCGAAATTTAAATACATCTTTTTTTGACCCCGCTGGAGGAGGAGATCCTATTTTATACCAACATTTATTT
>IBIDP623-20|Limonia nubeculosa|COI-5P|MZ196894
AACTTTATATTTTATTTTTGGAGCATGATCTGGTATAGTAGGTACTTCCTTAAGTATTCTAATTCGAGCTGAATTAGGACATCCTGGAGCCTTAATTGGAGATGACCAAATTTATAATGTTATTGTTACTGCTCATGCATTTATTATGATTTTTTTTATAGTAATGCCTATTATAATTGGAGGATTCGGAAATTGATTAGTTCCTTTAATATTAGGAGCCCCTGATATAGCTTTCCCTCGAATAAATAACATAAGTTTCTGAATATTACCTCCTTCTTTAACACTTTTATTGGCTAGTAGTATAGTTGAAAACGGGGCTGGTACTGGATGAACAGTTTACCCACCATTATCCTCAGGTACAGCACATAGTGGAGCATCAGTAGATTTAGCAATTTTTTCTTTACATTTAGCTGGAATTTCATCAATTTTAGGAGCTGTAAATTTTATTACTACTGTAATTAATATGCGTGCTGCAGGAATATCTTTTGATCGAATACCTTTATTTGTTTGATCTGTAGTAATTACTGCTGTTTTATTACTTTTATCTTTACCTGTTTTAGCTGGTGCTATTACAATATTATTAACAGATCGAAATTTAAATACTTCTTTCTTTGATCCCGCAGGAGGAGGAGACCCAATTTTATATCAACATCTATTT
>IBIDP625-20|Austrolimnophila latistyla|COI-5P|MZ196523
AACATTATATTTTATTTTTGGAGCTTGAGCAGGAATAGTGGGAACTTCATTAAGTTTATTGATTCGAGCAGAATTAGGGCACCCAGGAGCATTAATTGGCGATGATCAAATTTATAATGTAATTGTCACTGCACATGCATTTGTAATAATTTTTTTTATAGTTATGCCTATTATAATTGGGGGATTCGGAAACTGACTTGTCCCTCTTATACTAGGAGCCCCCGACATAGCTTTTCCCCGAATAAATAATATAAGTTTTTGAATATTACCTCCTTCTTTAACATTACTGTTAGCCAGAAGTATGGTGGAAAATGGGGCCGGAACAGGTTGAACTGTATACCCCCCCCTATCTTCTGGAATTGCCCATGCCGGGGCTTCTGTTGATTTAGCTATTTTTTCTCTACATTTAGCAGGAATCTCATCTATTTTAGGAGCAGTAAATTTTATTACCACTGTTATTAATATGCGATCATCAGGTATTACTTTTGATCGCATACCTTTATTTGTTTGATCTGTTGTAATTACAGCTGTTTTACTACTTTTATCTTTGCCAGTTTTAGCCGGAGCTATTACTATATTATTAACTGATCGAAATTTAAATACATCTTTTTTTGACCCCGCTGGAGGAGGAGATCCTATTTTATACCAACATTTATTT
>IBIDP631-20|Dicranomyia modesta|COI-5P|MZ196664
AACTTTATACTTTATTTTTGGAGCTTGAGCAGGAATAGTAGGAACTTCCTTAAGAATTCTTATTCGAGCAGAATTAGGTCATCCTGGAGCATTAATTGGAGATGATCAAATTTATAATGTAATTGTTACAGCTCATGCTTTTATTATAATTTTTTTTATAGTAATGCCAATTATAATTGGTGGATTTGGAAATTGATTAGTACCTTTAATATTAGGAGCCCCAGATATAGCTTTTCCTCGAATAAATAATATAAGTTTTTGAATATTACCCCCTTCTTTAACATTATTATTAGCTAGAAGAATAGTTGAAAATGGAGCAGGAACAGGTTGAACAGTTTATCCTCCCCTATCCTCTAGAATTGCTCATTCTGGAGCATCTGTTGATCTAGCAATTTTTTCCTTACATTTGGCTGGAATCTCTTCAATTTTAGGAGCAGTAAATTTTATTACTACTGTTATTAATATGCGATCTACAGGTATTTCATTTGACCGAATACCTTTATTTGTTTGATCTGTAGTAATTACAGCAATTTTATTATTATTATCTTTACCTGTTCTAGCAGGAGCAATTACTATATTATTAACAGATCGAAATTTAAATACTTCTTTTTTTGATCCTGCAGGAGGAGGAGATCCTATTTTATATCAACATTTATTT
>IBIDP643-20|Phylidorea ferruginea|COI-5P|MZ196541
AATTTTATATTTTATTTTTGGAGCATGAGCCGGTATATTAGGAACTTCATTAAGAGTTTTAATTCGTATAGAATTAGGTCACCCAGGGTCTCTAATTGGTGATGACCAAATTTATAACGTAATCGTTACAGCACACGCCTTTGTTATAATTTTTTTTATAGTAATACCTATTATAATTGGAGGATTCGGGAATTGACTAGTACCCTTAATACTAGGAGCTCCTGATATAGCTTTTCCTCGAATAAATAACATAAGTTTTTGATTACTTCCTCCTTCTTTAACTCTTTTATTAGCAAGTAGCATGGTAGAAAATGGAGTAGGTACAGGTTGAACAGTCTACCCACCACTTTCATCTAAAATTGCCCACATAGGAGCCTCTGTAGATCTTGCTATTTTTTCATTACATTTAGCAGGAATTTCATCTATTTTAGGGGCAGTTAATTTTATTACTACAATTATTAATATACGATCAACAGGCATTACTTTTGATCGAATGCCTTTATTTGTTTGAGCAGTAGTAATTACTGCTATTTTATTACTTTTATCTTTACCAGTACTAGCAGGAGCTATTACTATATTATTAACAGACCGAAATTTAAATACTTCTTTTTTCGACCCTGCTGGAGGAGGAGATCCAATTCTATATCAACATTTATTT
>IBIDP648-20|Helius hispanicus|COI-5P|MZ196592
AACTTTATATTTTATTTTTGGAGCTTGAGCTGGAATAGTTGGAACTTCCTTAAGAATACTAATTCGAGCTGAATTAGGCCATCCAGGAGCATTAATTGGAGATGATCAAATTTATAATGTAATTGTTACTGCACATGCATTTATTATAATTTTTTTTATAGTTATACCAATTATAATTGGAGGGTTTGGAAATTGATTAGTTCCTTTAATACTGGGGGCCCCAGATATGGCCTTCCCCCGAATAAATAATATAAGTTTTTGAATATTACCTCCTTCACTAACCTTGTTATTAGCTAGTAGTATAGTTGAAAATGGAGCAGGGACAGGATGAACTGTTTACCCTCCATTGGCCTCCGGAATTGCCCATACTGGAGCATCTGTTGATTTAGCAATTTTTTCATTACATTTAGCTGGAATTTCATCAATTTTAGGAGCAGTAAATTTTATTACAACAGTTATTAATATACGATCTTCAGGAATTACATTTGATCGAATACCTTTATTTGTTTGATCTGTAGTAATTACAGCTGTATTATTACTTCTTTCTTTACCAGTATTAGCTGGAGCAATTACTATATTATTAACAGATCGAAATTTAAATACTTCTTTTTTTGATCCTGCCGGAGGGGGAGACCCAATTTTATACCAACATTTATTT
>IBIDP677-20|Tipula pilicauda|COI-5P|MZ196760
TACATTATATTTTATTTTTGGAGCTTGGGCAGGAATAGTTGGAACTTCATTAAGAATTTTAATTCGAGCAGAACTTGGACATCCAGGAGCATTAATTGGAGATGATCAAATTTATAATGTTATTGTAACAGCTCATGCATTTATTATAATTTTCTTTATAGTAATACCAATTATAATTGGGGGATTTGGAAATTGATTAGTTCCATTAATATTGGGGGCACCTGATATAGCATTCCCTCGAATAAATAATATAAGTTTTTGAATACTTCCCCCATCTCTTACTCTTTTATTAGCTAGAAGTATAGTTGAAAACGGGGCAGGGACTGGTTGAACAGTTTATCCCCCCTTATCTTCAGGAATTGCCCACACCGGAGCTTCAGTAGATTTGGCAATTTTCTCTCTTCACTTAGCAGGAATCTCTTCAATTTTAGGAGCTGTAAATTTTATTACTACAGTTATTAATATACGTTCAAGAGGTATTACTTTAGACCGAATACCATTATTTGTTTGATCTGTAGTAATTACTGCTGTTCTTCTTTTACTTTCTTTACCTGTTTTAGCAGGTGCAATTACTATACTATTAACTGACCGAAATCTTAATACTTCATTTTTTGACCCTGCTGGAGGAGGAGATCCAATTCTTTATCAACATTTATTT
>IBIDP685-20|Tipula oleracea|COI-5P|MZ196868
AACTTTATATTTCATTTTTGGAGCTTGGGCCGGTATAGTAGGAACTTCTTTAAGAATTTTAATTCGAGCAGAACTTGGTCATCCTGGGGCATTAATTGGGGATGACCAAATTTATAATGTTATTGTAACAGCTCATGCATTTATTATAATTTTTTTTATAGTTATACCTATTATAATTGGAGGATTTGGAAATTGATTAGTCCCTTTAATACTAGGAGCCCCAGATATGGCTTTTCCACGAATAAATAATATGAGTTTTTGGATATTACCCCCATCCCTTACTCTTTTATTAGCTAGTAGTATAGTGGAAAATGGAGCTGGAACAGGTTGAACCGTTTACCCCCCACTTTCTGCTGGAATTGCTCATACAGGAGCATCAGTAGATCTAGCTATTTTTTCTCTTCATTTAGCGGGAATTTCCTCTATTTTAGGAGCTGTAAATTTTATTACTACAGTTATTAATATACGATCAAGAGGAATTACATTAGATCGAATACCATTATTTGTTTGATCAGTAGTGATTACTGCTGTTTTATTACTTCTTTCTTTACCTGTTTTAGCCGGAGCTATTACAATATTATTAACAGACCGAAATTTAAATACCTCTTTTTTTGACCCTGCTGGAGGAGGAGACCCAATTTTATACCAACATTTATTT
>IBIDP700-20|Dicranoptycha fuscescens|COI-5P|MZ196737
AACTTTATATTTTATTTTCGGGGCCTGATCTGGAATAGTGGGAACTTCATTAAGAATACTTATTCGAGCCGAATTAGGGCACCCTGGAGCATTAATTGGGGATGACCAAATTTATAACGTAATTGTTACAGCCCATGCTTTTATTATAATTTTTTTTATAGTTATACCTATTATAATTGGAGGATTTGGTAATTGACTTGTCCCTTTAATACTAGGAGCCCCCGATATAGCTTTTCCACGAATAAATAATATAAGTTTTTGATTGCTCCCCCCATCTTTAACTTTATTATTAGTAAGTAGTCTAGTAGAGGCAGGAGCAGGAACCGGATGAACAGTATACCCCCCATTATCAGCTAATATCGCCCATACTGGGGCCTCTGTTGATTTAGCAATTTTTTCTTTACACTTAGCTGGAATTTCTTCAATTTTAGGGGCAGTAAATTTTATTACTACTGTAATTAATATGCGAACTACTGGAATTTCTTTTGATCGCATGCCTTTATTTGTATGATCAGTTGTAATTACAGCTGTTCTTTTACTTTTATCTTTACCGGTATTAGCCGGAGCAATTACAATATTATTAACTGACCGAAACCTAAATACATCTTTCTTCGACCCTGCCGGAGGGGGAGACCCTATTCTTTATCAACATTTATTC
>IBIDP703-20|Dicranoptycha fuscescens|COI-5P|MZ196660
AACTTTATATTTTATTTTCGGGGCCTGATCTGGAATAGTGGGAACTTCATTAAGAATACTTATTCGAGCCGAATTAGGGCACCCTGGAGCATTAATTGGGGATGACCAAATTTATAACGTAATTGTTACAGCCCATGCTTTTATTATAATTTTTTTTATAGTTATACCTATTATAATTGGAGGATTTGGTAATTGACTTGTCCCTTTAATACTAGGAGCCCCCGATATAGCTTTTCCACGAATAAATAATATAAGTTTTTGATTGCTCCCCCCATCTTTAACTTTATTATTAGTAAGTAGTCTAGTAGAGGCAGGAGCAGGAACCGGATGAACAGTATACCCCCCATTATCAGCTAATATCGCCCATACTGGGGCCTCTGTTGATTTAGCAATTTTTTCTTTACACTTAGCTGGAATTTCTTCAATTTTAGGAGCAGTAAATTTTATTACTACTGTAATTAATATACGAACTACTGGAATTTCTTTTGATCGCATGCCTTTATTTGTATGATCAGTTGTAATTACAGCTGTTCTTTTACTTTTATCTTTACCGGTATTAGCCGGAGCAATTACAATATTATTAACTGACCGAAACCTAAATACATCTTTCTTCGACCCTGCCGGAGGGGGAGACCCTATTCTTTATCAACATTTATTC
>IBIDP711-20|Neolimonia dumetorum|COI-5P|MZ196659
TACTTTATATTTCATTTTAGGAGCTTGAGCAGGAATAGTAGGAACTTCTTTAAGTATCTTAATTCGAGCCGAATTAGGGCACTCAGGAGCTTTAATTGGAGATGATCAAATTTATAATGTAATTGTTACAGCTCATGCTTTTATTATAATTTTTTTTATAGTAATACCTATTATAATTGGAGGATTCGGAAATTGATTAGTTCCTTTAATACTAGGTGCTCCAGATATAGCTTTTCCTCGAATAAATAATATAAGTTTTTGAATATTACCCCCTTCATTAACTTTACTATTGACTAGAAGAATAATTGAAACTGGAGCAGGAACAGGATGAACAGTATACCCCCCCTTATCCTCTGGTATTGCTCACGCAGGAGCTTCTGTAGATTTAGCAATTTTTTCCCTTCATTTAGCAGGAATTTCCTCTATTCTTGGAGCAGTAAACTTTATTACTACTGTAATCAATATACGATCAACAGGAATTACTTTTGATCGGATACCTTTATTTGTTTGATCAGTAGTAATTACTGCTATTTTACTATTATTATCTTTGCCTGTATTAGCTGGAGCTATTACTATATTATTAACTGATCGAAATTTAAATACATCTTTTTTTGATCCTGCTGGGGGAGGAGATCCAATTTTATACCAACATTTATTC
>IBIDP712-20|Tipula parallela|COI-5P|MZ196694
TACATTATATTTTATTTTTGGAGCTTGGGCAGGAATAGTTGGAACTTCATTGAGAATTTTAATTCGGGCAGAACTTGGACATCCAGGAGCATTGATTGGAGATGATCAAATTTATAATGTTATTGTAACAGCTCATGCATTTATTATAATTTTTTTTATAGTAATGCCTATTATAATTGGAGGATTTGGAAATTGATTAGTTCCATTGATACTAGGAGCACCTGATATAGCTTTTCCTCGAATAAATAATATAAGTTTTTGAATACTTCCTCCATCTTTAACTCTTTTATTAGCTAGTAGTATAGTTGAAAACGGAGCTGGAACTGGATGAACAGTTTACCCACCTCTATCTTCAGGAATTGCTCATACAGGGGCTTCAGTAGATTTAGCAATTTTTTCTCTTCATTTAGCAGGAATTTCTTCAATTTTAGGAGCTGTAAATTTTATTACTACAGTAATTAATATACGTTCAAGAGGTATTACTTTAGACCGAATACCATTATTTGTTTGATCAGTAGTAATTACTGCTGTATTACTTTTACTTTCTTTACCTGTATTAGCAGGAGCAATTACTATATTACTTACTGATCGAAATCTTAATACTTCATTTTTTGACCCTGCTGGAGGAGGAGACCCAATTCTTTATCAACATTTATTT
>IBIDP715-20|Tipula oleracea|COI-5P|MZ196766
AACTTTATATTTCATTTTTGGAGCTTGGGCCGGTATAGTAGGAACTTCTTTAAGAATTTTAATTCGAGCAGAACTTGGTCATCCTGGGGCATTAATTGGGGATGACCAAATTTATAATGTTATTGTAACAGCTCATGCATTTATTATAATTTTTTTTATAGTTATACCTATTATAATTGGAGGATTTGGAAATTGATTAGTCCCTTTAATACTGGGAGCCCCAGATATGGCTTTTCCACGAATAAATAATATGAGTTTTTGGATATTACCCCCATCCCTTACTCTTTTATTAGCTAGTAGTATAGTGGAAAATGGAGCTGGAACAGGTTGAACCGTTTACCCCCCACTTTCTGCTGGAATTGCTCATACAGGAGCATCAGTAGATCTAGCTATTTTTTCTCTTCATTTAGCAGGAATTTCCTCTATTTTAGGAGCTGTAAATTTTATTACTACAGTTATTAATATACGATCAAGAGGAATTACATTAGATCGAATACCATTATTTGTTTGATCAGTAGTGATTACTGCTGTTTTATTACTTCTTTCTTTACCTGTTTTAGCCGGAGCTATTACAATATTATTAACAGACCGAAATTTAAATACCTCTTTTTTTGACCCTGCTGGAGGAGGAGACCCAATTTTATACCAACATTTATTT
>IBIDP726-20|Tipula oleracea|COI-5P|MZ196703
AACTTTATATTTCATTTTTGGAGCTTGGGCCGGTATAGTAGGAACTTCTTTAAGAATTTTAATTCGAGCAGAACTTGGTCATCCTGGGGCATTAATTGGGGATGACCAAATTTATAATGTTATTGTAACAGCTCATGCATTTATTATAATTTTTTTTATAGTTATACCTATTATAATTGGAGGATTTGGAAATTGATTAGTCCCTTTAATACTGGGAGCCCCAGATATGGCTTTTCCACGAATAAATAATATGAGTTTTTGGATATTACCCCCATCCCTTACTCTTTTATTAGCTAGTAGTATAGTGGAAAATGGAGCTGGAACAGGTTGAACCGTTTACCCCCCACTTTCTGCTGGAATTGCTCATACAGGAGCATCAGTAGATCTAGCTATTTTTTCTCTTCATTTAGCAGGAATTTCCTCTATTTTAGGAGCTGTAAATTTTATTACTACAGTTATTAATATACGATCAAGAGGAATTACATTAGATCGAATACCATTATTTGTTTGATCAGTAGTGATTACTGCTGTTTTATTACTTCTTTCTTTACCTGTTTTAGCCGGAGCTATTACAATATTATTAACAGACCGAAATTTAAATACCTCTTTTTTTGACCCTGCTGGAGGAGGAGACCCAATTTTATACCAACATTTATTT
>IBIDP730-20|Tipula oleracea|COI-5P|MZ196798
AACTTTATATTTCATTTTTGGAGCTTGGGCCGGTATAGTAGGAACTTCTTTAAGAATTTTAATTCGAGCAGAACTTGGTCATCCTGGGGCATTAATTGGGGATGACCAAATTTATAATGTTATTGTAACAGCTCATGCATTTATTATAATTTTTTTTATAGTTATACCTATTATAATTGGAGGATTTGGAAATTGATTAGTCCCTTTAATACTAGGAGCCCCAGATATGGCTTTTCCACGAATAAATAATATGAGTTTTTGGATATTACCCCCATCCCTTACTCTTTTATTAGCTAGTAGTATAGTGGAAAATGGAGCTGGAACAGGTTGAACCGTTTACCCCCCACTTTCTGCTGGAATTGCTCATACAGGAGCATCAGTAGATCTAGCTATTTTTTCTCTTCATTTAGCAGGAATTTCCTCTATTTTAGGAGCTGTAAATTTTATTACTACAGTTATTAATATACGATCAAGAGGAATTACATTAGATCGAATACCATTATTTGTTTGATCAGTAGTGATTACTGCTGTTTTATTACTTCTTTCTTTACCTGTTTTAGCCGGAGCTATTACAATATTATTAACAGACCGAAATTTAAATACCTCTTTTTTTGACCCTGCTGGAGGAGGAGATCCAATTTTATACCAACATTTATTT
>IBIDP737-20|Limonia nubeculosa|COI-5P|MZ196544
AACTTTATATTTTATTTTTGGAGCATGATCTGGTATAGTAGGTACTTCCTTAAGTATTCTAATTCGAGCTGAATTAGGACATCCTGGAGCCTTAATTGGAGATGACCAAATTTATAATGTTATTGTTACTGCTCATGCATTTATTATGATTTTTTTTATAGTAATGCCTATTATAATTGGAGGATTCGGAAATTGATTAGTTCCTTTAATATTAGGAGCCCCTGATATAGCTTTCCCTCGAATAAATAACATAAGTTTCTGAATATTACCTCCTTCTTTAACACTTTTATTGGCTAGTAGTATAGTTGAAAACGGGGCTGGTACTGGATGAACAGTTTACCCACCATTATCCTCGGGTACAGCACATAGTGGAGCATCAGTAGATTTAGCAATTTTTTCTTTACATTTAGCTGGAATTTCATCAATTTTAGGAGCTGTAAATTTTATTACTACTGTAATTAATATGCGTGCTGCAGGAATATCTTTTGATCGAATACCTTTATTTGTTTGATCTGTAGTAATTACTGCTGTTTTATTACTTTTATCTTTACCTGTTTTAGCTGGTGCTATTACAATATTATTAACAGATCGAAATTTAAATACTTCTTTCTTTGATCCCGCAGGAGGAGGAGACCCAATTTTATATCAACATCTATTT
>IBIDP750-20|Hexatoma nigra|COI-5P|MZ196799
AACATTATATTTTATTTTTGGAGCATGAGCGGGAATAGTAGGAACTTCATTAAGTGTATTAATTCGAGCTGAATTAGGGCACCCAGGAGCATTAATTGGTGATGACCAAATTTATAATGTTATTGTTACTGCTCATGCTTTTGTTATAATTTTTTTTATAGTTATGCCAATTATAATTGGGGGTTTCGGAAATTGACTAGTTCCTTTAATATTAGGAGCACCTGATATAGCTTTTCCTCGAATAAATAATATAAGATTTTGATTATTACCTCCTTCTTTAACTTTATTATTAGCTAGTAGACTAGTAGAAAATGGAGCAGGAACAGGATGAACTGTTTATCCTCCTTTAGCCTCTGGAATTGCTCATACAGGAGCTTCAGTAGATTTAGCAATTTTTTCTTTACATCTTGCAGGGGTTTCTTCTATTTTAGGTGCAGTAAATTTTATTACAACTGTTATTAATATACGATCAACAGGAATTTCTTTTGATCGTATGCCTTTATTTGTTTGAGCAGTTGTCATTACTGCAGTTCTTTTATTATTATCATTACCAGTATTAGCTGGAGCAATTACTATATTATTAACAGATCGAAATTTAAATACTTCTTTTTTTGATCCTGCAGGAGGAGGAGATCCTATTTTATATCAACATTTATTT
>IBIDP753-20|Nephrotoma luteata|COI-5P|MZ196800
TACATTATATTTTATTTTTGGCGCTTGAGCCGGTATAATCGGAACTTCATTAAGTATTTTAATTCGAGCAGAATTAGGCCACCCAGGAGCACTAATTGGTGACGATCAAATTTATAATGTTATTGTTACTGCTCATGCTTTTATTATAATTTTTTTCATAGTAATGCCTATTATAATTGGAGGATTTGGGAATTGATTAGTTCCTCTTATATTAGGGGCCCCTGATATAGCCTTTCCTCGAATAAATAATATAAGTTTTTGAATACTCCCCCCTTCTTTAACTCTTTTATTAGCCAGCAGTATAGTAGAAAATGGAGCTGGTACAGGTTGAACAGTATATCCCCCCCTGTCAGCCGGTATCGCTCATACAGGAGCCTCTGTAGATTTAGCAATTTTCTCTTTACATTTAGCTGGTATCTCTTCTATTTTAGGAGCAGTAAATTTCATTACAACAACCATTAATATACGGTCAAGAGGAATTACATTAGATCGAATACCTTTATTTGTTTGATCAGTAGTAATTACTGCAATTTTATTGCTTCTTTCTTTACCAGTTTTAGCCGGAGCAATTACAATACTATTAACAGATCGAAATTTAAATACTTCATTTTTTGATCCTGCCGGAGGAGGAGACCCTATTTTATATCAACATTTATTC
>IBIDP763-20|Tipula yerburyi|COI-5P|MZ196848
TACATTATATTTTATTTTAGGAGCATGGGCAGGTATAGTAGGAACATCATTAAGAATTTTAATCCGAGCAGAACTTGGTCATCCGGGGGCACTTATTGGAGATGACCAAATTTATAATGTAATTGTAACAGCTCATGCATTTATTATAATTTTTTTTATAGTTATACCTATTATAATCGGGGGTTTTGGAAATTGACTAGTTCCTTTAATGTTAGGGGCTCCTGATATAGCATTTCCTCGAATAAATAATATAAGTTTTTGAATATTACCTCCTTCACTTACTCTACTTTTAGCTAGTAGTATAGTAGAAAACGGGGCTGGGACAGGATGAACAGTCTACCCCCCTCTTTCAGCAGGAATTGCCCATACAGGAGCATCAGTTGATTTAGCAATTTTTTCATTACATTTAGCTGGAATTTCTTCAATTTTGGGTGCAGTAAATTTTATTACCACAGTAATTAATATACGATCTAGAGGAATTACATTAGACCGAATACCTTTATTTGTCTGATCAGTTGTAATTACAGCTATTTTACTTTTACTTTCATTACCAGTTTTAGCAGGAGCTATTACAATACTATTAACTGATCGAAATTTAAATACATCATTTTTTGATCCGGCAGGAGGAGGAGATCCTATTTTATATCAACATTTATTT
>IBIDP767-20|Symplecta pilipes|COI-5P|MZ196833
AACATTATATTTTATTTTCGGGGCTTGAGCCGGAATAGTAGGAACTTCCTTAAGAGTTTTAATTCGAACAGAATTAGGACACCCTGGAGCCTTAATTGGAAATGACCAAATTTATAATGTAATTGTAACTGCCCATGCTTTTATTATAATTTTTTTTATAGTAATACCTATTATAATTGGGGGATTTGGAAATTGATTAGTTCCTTTAATATTAGGAGCTCCTGATATAGCTTTCCCTCGAATAAATAATATAAGATTCTGGCTACTTCCGCCTTCATTAACATTATTATTAGCTAGTAGTCTAGTTGAAAACGGAGCTGGGACAGGATGAACAGTTTACCCCCCCTTATCAGCCGGAATTGCCCATGCAGGAGCATCAGTTGATTTAGCAATTTTTTCTTTACACTTAGCCGGAGTTTCCTCAATTTTAGGAGCAGTAAATTTTATTACAACAGTAATTAATATACGATCCACTGGGATTACCTTTGACCGAATACCTTTATTTGTGTGGGCTGTTGTAATTACAGCAGTTTTATTACTTTTATCTTTACCTGTATTAGCTGGAGCTATTACAATATTATTAACAGATCGAAATTTTAATACTTCTTTTTTTGATCCTGCTGGAGGAGGAGATCCTATTTTATATCAACATTTATTT
>IBIDP768-20|Symplecta pilipes|COI-5P|MZ196539
AACATTATATTTTATTTTCGGGGCTTGAGCCGGAATAGTAGGAACTTCCTTAAGAGTTTTAATTCGAACAGAATTAGGACACCCTGGAGCCTTAATTGGAAATGACCAAATTTATAATGTAATTGTAACTGCCCATGCTTTTATTATAATTTTTTTTATAGTAATACCTATTATAATTGGGGGATTTGGAAATTGATTAGTTCCTTTAATATTAGGAGCTCCTGATATAGCTTTCCCTCGAATAAATAATATAAGATTCTGGCTACTTCCGCCTTCATTAACATTATTATTAGCTAGTAGTCTAGTTGAAAACGGAGCTGGGACAGGATGAACAGTTTACCCCCCCTTATCAGCCGGAATTGCCCATGCAGGAGCATCAGTTGATTTAGCAATTTTTTCTTTACACTTAGCCGGAGTTTCCTCAATTTTAGGAGCAGTAAATTTTATTACAACAGTAATTAATATACGATCCACTGGGATTACCTTTGACCGAATACCTTTATTTGTGTGGGCTGTTGTAATTACAGCAGTTTTATTACTTTTATCTTTACCTGTATTAGCTGGAGCTATTACAATATTATTAACAGATCGAAATTTTAATACTTCTTTTTTTGATCCTGCTGGAGGAGGAGATCCTATTTTATATCAACATTTATTT
>IBIDP777-20|Pseudolimnophila lucorum|COI-5P|MZ196635
AACCCTATATTTTATTTTTGGAGCTTGAGCTGGTATAATTGGAACTTCCCTTAGAGTTTTAATTCGTGCCGAACTTGGTCACCCAGGAGCTTTAATTGGAGATGATCAAATTTATAATGTAATTGTTACTGCTCACGCTTTTATTATAATTTTTTTTATAGTTATACCTATTATAATTGGAGGATTTGGAAATTGACTTGTTCCTTTAATACTGGGAGCTCCAGATATGGCTTTTCCCCGAATAAATAACATAAGTTTTTGAATATTACCTCCTTCTTTAACTTTACTTCTTACTAGTAGTTTAGTAGAAAATGGAGCTGGTACTGGTTGAACGGTTTATCCTCCATTATCTTCAAATATTGCACATAGAGGAGCTTCAGTTGATTTAGCAATTTTTTCTTTACATTTAGCAGGTATTTCTTCTATTTTAGGAGCAGTTAATTTTATTACAACAGTCATTAATATACGCTCATCAGGAATTACTTTTGATCGAATACCTTTATTTGTTTGATCTGTTGTTATTACAGCTGTCTTACTACTTCTTTCATTACCTGTCTTAGCTGGAGCAATTACCATACTACTTACAGACCGAAATTTAAATACTTCTTTTTTCGACCCTGCGGGAGGAGGGGATCCTATTTTATACCAACACTTATTT
>IBIDP797-20|Tipula intermedia|COI-5P|MZ196614
TACATTATATTTTATTTTTGGGGCTTGAGCAGGGATAGTGGGAACCTCATTAAGAATTTTAATTCGAGCAGAACTTGGTCATCCGGGAGCATTAATTGGGGATGATCAAATTTATAATGTTATTGTAACAGCACATGCTTTTATTATGATTTTTTTTATAGTAATACCTATTATAATTGGAGGATTTGGAAACTGATTAGTACCCCTAATACTAGGGGCACCTGATATAGCTTTTCCTCGAATAAATAATATAAGTTTCTGAATACTACCCCCTTCTTTAACTCTTCTTTTAGCAAGTAGTATAGTAGAAAACGGGGCTGGTACTGGATGAACAGTTTACCCCCCTCTTTCTTCAGGAATTGCTCATACTGGGGCTTCAGTTGATTTAGCAATTTTTTCATTACATTTAGCTGGAATTTCTTCTATTTTAGGAGCAGTAAATTTTATTACAACAGTTATTAATATACGATCAAGAGGAATTACTTTAGATCGAATACCTTTATTTGTTTGATCAGTAGTAATTACTGCTGTCCTTCTTCTTCTTTCACTTCCAGTTTTAGCTGGTGCTATTACAATATTATTAACAGATCGAAATTTAAATACATCCTTTTTTGACCCAGCTGGAGGAGGAGATCCTATTCTTTATCAACATTTATTT
>IBIDP805-20|Tipula intermedia|COI-5P|MZ196756
TACATTATATTTTATTTTTGGGGCTTGAGCAGGGATAGTGGGAACCTCATTAAGAATTTTAATTCGAGCAGAACTTGGTCATCCGGGAGCATTAATTGGGGATGATCAAATTTATAATGTTATTGTAACAGCACATGCTTTTATTATGATTTTTTTTATAGTAATACCTATTATAATTGGAGGATTTGGAAACTGATTAGTACCCCTAATACTAGGGGCACCTGATATAGCTTTTCCTCGAATAAATAATATAAGTTTCTGAATACTACCCCCTTCTTTAACTCTTCTTTTAGCAAGTAGTATAGTAGAAAACGGGGCTGGTACTGGATGAACAGTTTACCCCCCTCTTTCTTCAGGAATTGCTCATACTGGGGCTTCAGTTGATTTAGCAATTTTTTCATTACATTTAGCTGGAATTTCTTCTATTTTAGGAGCAGTAAATTTTATTACAACAGTTATTAATATACGATCAAGAGGAATTACTTTAGACCGAATACCTTTATTTGTTTGATCAGTAGTAATTACTGCTGTCCTTCTTCTTCTTTCACTTCCAGTTTTAGCTGGTGCTATTACAATATTATTAACAGATCGAAATTTAAATACATCCTTTTTTGACCCAGCTGGAGGAGGAGATCCTATTCTTTATCAACATTTATTT
>IBIDP809-20|Dicranomyia pauli|COI-5P|MZ196864
AACTTTATACTTTATTTTTGGGGCTTGAGCTGGTATAGTTGGGACTTCTTTAAGAATTTTAATTCGAGCTGAATTAGGACATCCAGGAGCTTTAATTGGGGATGATCAAATTTATAATGTTATTGTAACAGCTCATGCTTTTATTATAATTTTTTTTATAGTAATGCCTATTATAATTGGGGGATTTGGAAACTGATTAGTCCCTTTAATACTGGGGGCCCCTGATATAGCATTCCCTCGAATAAATAATATAAGATTTTGAATATTACCCCCTTCTTTAACCTTACTATTAGCAAGAAGAATAGTTGAAAATGGAGCAGGAACAGGATGAACAGTTTACCCCCCTCTTTCTTCTGGGATTGCCCATGCTGGCGCCTCTGTTGACTTAGCAATTTTTTCTCTTCATTTAGCGGGAATTTCTTCTATTTTGGGGGCAGTAAATTTTATTACAACAGTTATTAATATACGAACAGCTGGAATTTCTTTTGATCGAATACCTTTATTTGTTTGATCAGTAGTTATTACTGCAATCTTGTTATTACTTTCTCTTCCTGTATTAGCTGGAGCTATTACAATATTATTAACAGATCGAAATTTAAATACTTCTTTTTTTGACCCCGCTGGAGGGGGAGACCCTATTTTATACCAACATTTATTT
>IBIDP815-20|Limonia hercegovinae|COI-5P|MZ196623
AACCTTATATTTTATTTTTGGAGCTTGATCAGGAATAGTTGGAACTTCTCTAAGAATTTTAATTCGAGCTGAACTTGGCCATCCTGGTGCTTTAATTGGAGATGATCAAATTTATAACGTAATTGTAACTGCTCATGCTTTTATTATGATTTTTTTTATAGTTATACCTATTATGATTGGAGGATTTGGAAATTGACTAGTCCCATTAATATTAGGAGCCCCTGATATAGCATTTCCTCGGATAAATAATATAAGATTTTGAATATTACCTCCATCTTTAACCCTTTTATTAGCAAGCAGAATAGTAGAAGCTGGAGCAGGGACTGGATGAACAGTTTACCCCCCATTATCTTCAGGTATTGCTCATGGAGGAGCATCTGTAGATTTAGCTATTTTCTCTCTTCATTTGGCGGGAATTTCTTCGATTTTAGGAGCTGTAAATTTTATTACAACAGTCATTAATATACGATCAGCAGGGATATCTTTTGATCGAATACCTTTATTTGTATGATCAGTAGTAATTACCGCTGTATTACTATTATTATCATTACCTGTTTTAGCAGGAGCTATTACTATACTTCTTACAGATCGAAATTTAAATACATCATTTTTTGATCCAGCTGGAGGAGGTGATCCAATTCTTTATCAACATTTATTT
>IBIDP816-20|Pseudolimnophila lucorum|COI-5P|MZ196580
AACCCTATATTTTATTTTTGGAGCTTGAGCTGGTATAATTGGAACTTCCCTTAGAGTTTTAATTCGTGCCGAACTTGGTCACCCAGGAGCTTTAATTGGAGATGATCAAATTTATAATGTAATTGTTACTGCTCACGCTTTTATTATAATTTTTTTTATAGTTATACCTATTATAATTGGAGGATTTGGAAATTGACTTGTTCCTTTAATACTGGGAGCTCCAGATATGGCTTTTCCCCGAATAAATAACATAAGTTTTTGAATATTACCCCCTTCTTTAACCTTACTTCTTACTAGTAGTTTAGTAGAAAATGGAGCTGGTACTGGTTGAACGGTTTATCCTCCATTATCTTCAAATATTGCACATAGAGGAGCTTCAGTTGATTTAGCAATTTTTTCTTTACATTTAGCAGGTATTTCTTCTATTTTAGGAGCAGTTAATTTTATTACAACAGTCATTAATATACGCTCATCAGGAATTACTTTTGATCGAATACCTTTATTTGTTTGATCTGTTGTTATTACAGCTGTCTTACTACTTCTTTCATTACCTGTCTTAGCTGGAGCAATTACCATACTACTTACAGACCGAAATTTAAATACTTCTTTTTTCGACCCTGCGGGAGGAGGGGATCCTATTTTATACCAACACTTATTT
>IBIDP824-20|Tipula lateralis|COI-5P|MZ196847
TACATTATATTTTATTTTTGGGGCTTGAGCAGGGATAGTGGGAACCTCATTAAGAATTTTAATTCGAGCAGAACTTGGTCATCCGGGAGCATTAATTGGGGATGATCAAATTTATAATGTTATTGTAACAGCACATGCTTTTATTATGATTTTTTTTATAGTAATACCTATTATAATTGGAGGATTTGGAAACTGATTAGTACCCCTAATACTAGGGGCACCTGATATAGCTTTTCCTCGAATAAATAATATAAGTTTCTGAATACTACCCCCTTCTTTAACTCTTCTTTTAGCAAGTAGTATAGTAGAAAACGGGGCTGGTACTGGATGAACAGTTTACCCCCCTCTTTCTTCAGGAATTGCTCATACTGGGGCTTCAGTTGATTTAGCAATTTTTTCATTACATTTAGCTGGAATTTCTTCTATTTTAGGAGCAGTAAATTTTATTACAACAGTGATTAATATACGATCAAGAGGAATTACTTTAGACCGAATACCTTTATTTGTTTGATCAGTAGTAATTACTGCTGTCCTTCTTCTTCTTTCACTTCCAGTTTTAGCTGGTGCTATTACAATATTATTAACAGATCGAAATTTAAATACATCCTTTTTTGACCCAGCTGGAGGAGGAGATCCTATTCTTTATCAACATTTATTT
>IBIDP826-20|Tipula lateralis|COI-5P|MZ196567
TACATTATATTTTATTTTTGGGGCTTGAGCAGGGATAGTGGGAACCTCATTAAGAATTTTAATTCGAGCAGAACTTGGTCATCCGGGAGCATTAATTGGGGATGATCAAATTTATAATGTTATTGTAACAGCACATGCTTTTATTATGATTTTTTTTATAGTAATACCTATTATAATTGGAGGATTTGGAAACTGATTAGTACCCCTAATACTAGGGGCACCTGATATAGCTTTTCCTCGAATAAATAATATAAGTTTCTGAATACTACCCCCTTCTTTAACTCTTCTTTTAGCAAGTAGTATAGTAGAAAACGGGGCTGGTACTGGATGAACAGTTTACCCCCCTCTTTCTTCAGGAATTGCTCATACTGGGGCTTCAGTTGATTTAGCAATTTTTTCATTACATTTAGCTGGAATTTCTTCTATTTTAGGAGCAGTAAATTTTATTACAACAGTTATTAATATACGATCAAGAGGAATTACTTTAGACCGAATACCTTTATTTGTTTGATCAGTAGTAATTACTGCTGTCCTTCTTCTTCTTTCACTTCCAGTTTTAGCTGGTGCTATTACAATATTATTAACAGATCGAAATTTAAATACATCCTTTTTTGACCCAGCTGGAGGAGGAGATCCTATTCTTTATCAACATTTATTT
>IBIDP830-20|Symplecta pilipes|COI-5P|MZ196908
AACATTATATTTTATTTTCGGGGCTTGAGCCGGAATAGTAGGAACTTCCTTAAGAGTTTTAATTCGAACAGAATTAGGACACCCTGGAGCCTTAATTGGAAATGACCAAATTTATAATGTAATTGTAACTGCCCATGCTTTTATTATAATTTTTTTTATAGTAATACCTATTATAATTGGGGGATTTGGAAATTGATTAGTTCCTTTAATATTAGGAGCTCCTGATATAGCTTTCCCTCGAATAAATAATATGAGATTCTGGCTACTTCCGCCTTCATTAACATTATTATTAGCTAGTAGTCTAGTTGAAAACGGAGCTGGGACAGGATGAACAGTTTACCCCCCCTTATCAGCCGGAATTGCCCATGCAGGAGCATCAGTTGATTTAGCAATTTTTTCTTTACACTTAGCCGGAGTTTCCTCAATTTTAGGAGCAGTAAATTTTATTACAACAGTAATTAATATACGATCCACTGGGATTACCTTTGACCGAATACCTTTATTTGTGTGGGCTGTTGTAATTACAGCAGTTTTATTACTTTTATCTTTACCTGTATTAGCTGGAGCTATTACAATATTATTAACAGATCGAAATTTTAATACTTCTTTTTTTGATCCTGCTGGAGGAGGAGATCCTATTTTATATCAACATTTATTT
>IBIDP832-20|Tipula intermedia|COI-5P|MZ196731
TACATTATATTTTATTTTTGGGGCTTGAGCAGGGATAGTGGGAACCTCATTAAGAATTTTAATTCGAGCAGAACTTGGTCATCCGGGAGCATTAATTGGGGATGATCAAATTTATAATGTTATTGTAACAGCACATGCTTTTATTATGATTTTTTTTATAGTAATACCTATTATAATTGGAGGATTTGGAAACTGATTAGTACCCCTAATACTAGGGGCACCTGATATAGCTTTTCCTCGAATAAATAATATAAGTTTCTGAATACTACCCCCTTCTTTAACTCTTCTTTTAGCAAGTAGTATAGTAGAAAACGGGGCTGGTACTGGATGAACAGTTTACCCCCCTCTTTCTTCAGGAATTGCTCATACTGGGGCTTCAGTTGATTTAGCAATTTTTTCATTACATTTAGCTGGAATTTCTTCTATTTTAGGAGCAGTAAATTTTATTACAACAGTTATTAATATACGATCAAGAGGAATTACTTTAGACCGAATACCTTTATTTGTTTGATCAGTAGTAATTACTGCTGTCCTTCTTCTTCTTTCACTTCCAGTTTTAGCTGGTGCTATTACAATATTATTAACAGATCGAAATTTAAATACATCCTTTTTTGACCCAGCTGGAGGAGGAGATCCTATTCTTTATCAACATTTATTT
>IBIDP834-20|Tipula lateralis|COI-5P|MZ196879
TACATTATATTTTATTTTTGGGGCTTGAGCAGGGATAGTGGGAACCTCATTAAGAATTTTAATTCGAGCAGAACTTGGTCATCCGGGAGCATTAATTGGGGATGATCAAATTTATAATGTTATTGTAACAGCACATGCTTTTATTATGATTTTTTTTATAGTAATACCTATTATAATTGGAGGATTTGGAAACTGATTAGTACCCCTAATACTAGGGGCACCTGATATAGCTTTTCCTCGAATAAATAATATAAGTTTCTGAATACTACCCCCTTCTTTAACTCTTCTTTTAGCAAGTAGTATAGTAGAAAACGGGGCTGGTACTGGATGAACAGTTTACCCCCCTCTTTCTTCAGGAATTGCTCATACTGGGGCTTCAGTTGATTTAGCAATTTTTTCATTACATTTAGCTGGAATTTCTTCTATTTTAGGAGCAGTAAATTTTATTACAACAGTTATTAATATACGATCAAGAGGAATTACTTTAGACCGAATACCTTTATTTGTTTGATCAGTAGTAATTACTGCTGTCCTTCTTCTTCTTTCACTTCCAGTTTTAGCTGGTGCTATTACAATATTATTAACAGATCGAAATTTAAATACATCCTTTTTTGACCCAGCTGGAGGGGGAGACCCTATTCTTTATCAACATTTATTT
>IBIDP840-20|Tipula confusa|COI-5P|MZ196794
GACATTATATTTCATTTTTGGGGCTTGGGCTGGAATAGTAGGAACTTCTTTAAGAATTTTAATTCGAGCAGAACTTGGTCATCCGGGAGCATTAATTGGGGATGACCAAATTTATAATGTTATTGTTACAGCTCATGCATTTATTATAATTTTTTTTATAGTAATACCTATTATAATTGGAGGGTTTGGAAATTGATTAGTCCCTTTAATATTAGGGGCTCCTGATATAGCTTTTCCCCGAATAAATAACATAAGTTTTTGAATATTACCTCCTTCTCTTACTCTTTTATTAGCTAGTAGTATAGTCGAAAATGGAGCAGGTACTGGATGAACAGTTTATCCTCCCTTATCTTCTGGCATTGCCCATACTGGAGCTTCAGTTGATTTAGCTATTTTTTCTCTTCATTTAGCAGGAATCTCTTCAATTTTAGGAGCAGTAAATTTTATTACAACTGTTATTAATATACGATCAAGAGGAATTACATTAGACCGTATACCCTTATTTGTTTGATCAGTAATAATTACTGCTATTCTTTTACTTCTTTCTTTACCTGTATTAGCAGGTGCTATTACCATATTATTAACAGATCGAAATTTAAATACTTCTTTTTTTGACCCTGCTGGAGGGGGAGACCCAATTCTTTACCAACATTTATTT
>IBIDP842-20|Tipula paludosa|COI-5P|MZ196530
AACTTTATATTTCATTTTTGGGGCTTGAGCTGGCATAGTGGGAACTTCCTTAAGAATTTTAATTCGAGCAGAACTTGGCCATCCTGGGGCATTAATTGGGGATGACCAAATTTATAATGTTATTGTAACAGCTCATGCATTTATTATAATTTTTTTTATAGTTATGCCTATTATAATTGGAGGGTTTGGAAATTGATTAGTTCCTTTAATGCTAGGGGCTCCAGATATAGCTTTCCCCCGAATAAATAATATAAGTTTTTGAATATTACCTCCATCCCTTACCCTTTTATTAGCTAGTAGTATAGTGGAAAACGGGGCTGGAACAGGTTGAACCGTTTACCCACCACTCTCTGCTGGAATTGCTCATACAGGAGCATCAGTAGACCTAGCTATTTTTTCTCTTCACTTAGCGGGAATTTCTTCTATTCTAGGAGCTGTAAATTTTATTACTACAGTTATTAATATACGATCAAGAGGAATTACATTAGACCGAATACCATTATTTGTCTGATCAGTAGTAATTACTGCTGTTTTATTACTTCTATCTTTACCTGTTCTAGCTGGAGCTATTACAATATTATTAACTGATCGAAATTTAAATACCTCTTTTTTTGATCCTGCCGGGGGAGGAGACCCAATTTTATACCAACACCTATTT
>IBIDP850-20|Helius hispanicus|COI-5P|MZ196586
AACTTTATATTTTATTTTTGGAGCTTGAGCTGGAATAGTTGGAACTTCCTTAAGAATACTAATTCGAGCTGAATTAGGCCATCCAGGAGCATTAATTGGAGATGATCAAATTTATAATGTAATTGTTACTGCACATGCATTTATTATAATTTTTTTTATAGTTATACCAATTATAATTGGAGGGTTTGGAAATTGATTAGTTCCTTTAATACTGGGGGCCCCAGATATGGCCTTCCCCCGAATAAATAATATAAGTTTTTGAATATTACCTCCTTCACTAACCTTGTTATTAGCTAGTAGTATAGTTGAAAATGGAGCAGGGACAGGATGAACTGTTTACCCTCCATTGGCCTCCGGAATTGCCCATACTGGAGCATCTGTTGATTTAGCAATTTTTTCATTACATTTAGCTGGAATTTCATCAATTTTAGGAGCAGTAAATTTTATTACAACAGTTATTAATATACGATCTTCAGGAATTACATTTGATCGAATACCTTTATTTGTTTGATCTGTAGTAATTACAGCTGTATTATTACTTCTTTCTTTACCAGTATTAGCTGGAGCAATTACTATATTATTAACAGATCGAAATTTAAATACTTCTTTTTTTGATCCTGCCGGAGGGGGAGACCCAATTTTATACCAACATTTATTT
>IBIDP851-20|Nephrotoma sullingtonensis|COI-5P|MZ196704
TACCTTATATTTTATTTTTGGAGCTTGAGCTGGTATAATTGGAACTTCATTAAGTATCCTGATTCGAGCAGAATTAGGGCACCCCGGAGCATTAATTGGTGATGACCAAATTTATAATGTTATTGTAACTGCCCATGCTTTTATTATAATTTTTTTTATAGTTATGCCTATTATAATTGGTGGATTTGGAAATTGATTAGTGCCTTTAATATTAGGAGCCCCTGATATAGCATTTCCTCGAATAAATAATATAAGTTTCTGAATACTTCCTCCTTCTCTTACACTTTTATTAGCTAGTAGTATAGTAGAAAATGGAGCTGGTACTGGTTGAACAGTTTATCCCCCTCTGTCAGCTGGTATTGCCCATACAGGAGCTTCTGTTGACTTAGCTATTTTTTCTTTACATCTAGCTGGAATTTCTTCTATTTTAGGAGCTGTAAATTTTATTACAACTACAATTAATATACGATCAAGAGGAATTACACTAGACCGAATACCTTTATTTGTTTGATCAGTTGTTATTACTGCAATTTTATTATTACTTTCTCTTCCAGTTTTAGCTGGAGCCATTACAATACTTTTAACTGATCGAAATTTAAACACTTCATTTTTTGACCCTGCAGGAGGGGGAGATCCAATTTTATATCAACATTTATTT
>IBIDP193-19|Dactylolabis sexmaculata|COI-5P|MZ196744
TACTTTATACTTTATTTTTGGGGCTTGAGCTGGAATAGTGGGAACTTCTTTAAGAATATTAATTCGGGCTGAATTAGGTCACCCAGGATCATTAATTGGAGATGACCAAATTTATAATGTTATTGTTACAGCACATGCATTTATTATAATTTTTTTTATAGTTATACCTATTATAATTGGAGGATTTGGAAATTGATTAGTCCCTTTAATATTAGGAGCTCCAGATATAGCTTTCCCTCGAATAAATAATATAAGATTTTGAATATTGCCTCCTTCTTTAACACTTTTATTAGCTAGAAGTCTTGTAGAAAGAGGAGCAGGAACAGGTTGAACAGTTTACCCTCCCCTATCTTCAGGAATTGCTCATGCCGGAGCATCTGTAGATTTAGCAATCTTTTCATTACATTTAGCAGGTATCTCTTCAATTCTAGGAGCAGTAAATTTTATTACAACAGTAATTAATATACGATCATCAGGAATTACTTTTGATCGAATACCTTTATTTGTTTGATCGGTAGTAATTACTGCAGTACTATTACTTCTTTCATTACCAGTTTTAGCTGGAGCAATTACAATATTATTAACAGATCGAAATTTAAATACTTCTTTTTTCGATCCTGCAGGAGGAGGGGATCCTATTTTGTACCAACATTTATTT
>IBIDP195-19|Dicranomyia hamata|COI-5P|MZ196576
AACCTTATACTTTATTTTTGGAGCTTGATCTGGTATAGTCGGAACTTCTCTAAGAATTTTAATTCGAGCTGAATTAGGCCATCCTGGAGCTTTAATTGGGGATGACCAAATTTACAATGTTATTGTTACAGCTCATGCTTTTATCATGATTTTTTTTATAGTAATGCCAATTATAATTGGAGGATTTGGAAACTGATTAGTCCCATTAATATTAGGAGCCCCTGATATAGCCTTTCCTCGAATAAATAATATAAGTTTTTGAATACTCCCCCCTTCATTAACTTTACTATTGGCTAGAAGAATGGTTGAAAATGGGGCTGGAACAGGTTGAACTGTTTATCCCCCCTTATCTTCCGGAATTGCCCATGCTGGAGCTTCTGTAGACTTGGCTATTTTTAGTTTACATTTGGCCGGTATCTCCTCAATTTTAGGGGCCGTAAATTTTATTACAACTGTAATTAATATACGTTCCTCAGGAATTACATTTGATCGAATACCTTTATTTGTTTGATCTGTTGTAATTACTGCAATTTTACTTTTATTATCTCTTCCTGTTTTAGCTGGTGCTATTACAATACTTTTAACAGATCGTAATTTAAACACTTCGTTTTTTGACCCTGCGGGAGGAGGAGACCCTATTCTTTATCAACATTTATTT
>IBIDP203-19|Tipula iberica|COI-5P|MZ196795
TACATTATATTTTATTTTTGGAGCTTGGGCAGGAATAGTTGGAACTTCATTAAGAATTTTAATTCGAGCAGAACTTGGTCATCCAGGTGCACTAATTGGAGATGATCAAATTTACAATGTAATTGTAACAGCTCATGCATTTATTATAATTTTCTTTATAGTAATACCTATTATAATTGGAGGATTTGGAAATTGATTAGTTCCATTAATATTAGGAGCTCCTGATATAGCTTTTCCTCGAATAAATAATATAAGTTTTTGAATACTTCCTCCATCTCTTACTCTTTTATTAGCTAGTAGTATAGTTGAAAACGGAGCAGGAACTGGATGAACAGTATATCCACCCTTATCATCAGGAATTGCTCATACTGGAGCTTCTGTAGATTTAGCAATTTTTTCACTTCATTTAGCAGGAATTTCTTCAATTTTAGGTGCTGTAAATTTTATTACTACAGTAATTAATATACGATCAAGAGGAATTACTTTAGATCGAATACCATTATTTGTTTGATCTGTAGTTATTACTGCTGTATTACTTTTATTATCTTTACCTGTCTTAGCAGGAGCAATTACTATACTATTAACTGATCGAAATCTTAATACTTCATTTTTTGATCCTGCTGGAGGAGGGGATCCTATTCTTTATCAACATTTATTT
>IBIDP213-19|Tipula mediterranea|COI-5P|MZ196628
AACTTTATATTTCATTTTTGGAGCTTGGGCCGGTATAGTAGGAACTTCTTTAAGAATTTTAATTCGAGCAGAACTTGGTCATCCCGGGGCATTAATTGGGGATGATCAAATTTATAATGTTATTGTAACAGCTCATGCATTTATTATAATTTTTTTTATAGTTATACCTATTATAATTGGAGGATTTGGAAATTGATTAGTTCCTTTAATACTGGGAGCCCCAGATATGGCCTTTCCACGAATAAATAATATAAGTTTTTGAATACTACCCCCGTCTCTTACTCTTTTATTAGCTAGTAGTATAGTGGAAAATGGGGCTGGAACAGGTTGAACCGTTTACCCCCCACTTTCTGCTGGAATTGCTCATACAGGAGCGTCAGTAGATTTAGCTATTTTTTCTCTCCATTTAGCAGGAATTTCTTCTATTTTAGGAGCTGTAAATTTTATTACCACAGTTATTAATATACGATCAAGAGGAATTACATTAGACCGAATACCATTATTTGTTTGATCAGTAGTGATTACTGCTGTTTTATTACTTCTTTCTTTACCCGTTTTAGCCGGAGCTATTACAATATTATTAACAGATCGAAATTTAAATACCTCTTTTTTTGATCCTGCTGGAGGAGGAGACCCAATTTTATATCAACATTTATTT
>IBIDP229-19|Tipula parallela|COI-5P|MZ196925
TACATTATATTTTATTTTTGGAGCTTGGGCAGGAATAGTTGGAACTTCATTGAGAATTTTAATTCGGGCAGAACTTGGACATCCAGGAGCATTGATTGGAGATGATCAAATTTATAATGTTATCGTAACAGCTCATGCATTTATTATAATTTTTTTTATAGTAATACCTATTATAATTGGAGGATTTGGAAATTGATTAGTTCCATTGATACTGGGGGCACCTGATATGGCTTTTCCTCGAATAAATAATATAAGTTTTTGAATACTTCCTCCATCTTTAACTCTTTTATTAGCTAGTAGTATAGTTGAAAACGGAGCTGGAACTGGATGAACAGTTTACCCACCCTTATCTTCAGGAATTGCTCATACAGGAGCTTCAGTAGATTTGGCAATTTTTTCTCTTCATTTAGCGGGAATTTCTTCAATTTTAGGAGCTGTAAATTTTATTACTACAGTAATTAATATACGTTCAAGAGGTATTACTTTAGACCGAATACCATTATTTGTTTGATCAGTAGTAATTACTGCTGTATTACTTTTACTTTCTTTACCCGTATTAGCAGGGGCAATTACTATATTACTTACTGATCGAAATCTTAATACTTCATTTTTTGACCCTGCTGGGGGAGGAGACCCAATTCTTTATCAACATTTATTT
>IBIDP245-19|Nephrotoma submaculosa|COI-5P|MZ196812
TACCTTATATTTTATTTTTGGGGCTTGAGCCGGTATAATTGGTACTTCATTAAGTATCTTAATTCGAGCAGAATTAGGACACCCTGGAGCATTAATTGGTGATGACCAAATTTATAATGTTATTGTAACTGCTCATGCTTTTATTATAATTTTTTTTATAGTAATACCTATTATAATTGGTGGATTTGGAAATTGATTAGTGCCTTTAATGTTAGGGGCTCCTGATATAGCATTTCCCCGAATAAATAATATAAGTTTTTGAATACTCCCCCCATCTCTTACACTTTTATTAGCCAGCAGTATAGTAGAAAATGGGGCTGGTACTGGTTGAACAGTTTATCCCCCCCTGTCAGCCGGTATTGCTCATACAGGAGCTTCTGTAGATTTAGCTATTTTTTCTTTACATTTAGCCGGAATTTCTTCTATTTTAGGGGCTGTAAATTTTATCACAACTACAATTAATATACGATCAAGAGGAATTACATTAGACCGAATACCTTTATTTGTTTGATCTGTTGTTATTACTGCAATTTTATTACTTCTTTCTCTACCTGTCTTAGCCGGAGCTATTACTATACTTTTAACTGATCGAAATTTAAACACCTCATTTTTTGACCCTGCCGGAGGAGGAGACCCAATTTTATACCAACATTTATTT
>IBIDP260-19|Symplecta pilipes|COI-5P|MZ196843
AACATTATATTTTATTTTCGGGGCTTGAGCCGGAATAGTAGGAACTTCCTTAAGAGTTTTAATTCGAACAGAATTAGGACACCCTGGAGCCTTAATTGGAAATGACCAAATTTATAATGTAATTGTAACTGCCCATGCTTTTATTATAATTTTTTTTATAGTAATACCTATTATAATTGGGGGATTTGGAAATTGATTAGTTCCTTTAATATTAGGAGCTCCTGATATAGCTTTCCCTCGAATAAATAATATAAGATTCTGGCTACTTCCGCCTTCATTAACATTATTATTAGCTAGTAGTCTAGTTGAAAACGGAGCTGGGACAGGATGAACAGTTTACCCCCCCTTGTCAGCCGGAATTGCCCATGCAGGAGCATCAGTTGATTTAGCAATTTTTTCTTTACACTTAGCCGGAGTTTCCTCAATTTTAGGAGCAGTAAATTTTATTACAACAGTAATTAATATACGATCCACTGGGATTACCTTTGACCGAATACCTTTATTTGTGTGGGCTGTTGTAATTACAGCAGTTTTATTACTTTTATCTTTACCTGTATTAGCTGGAGCTATTACAATATTATTAACAGATCGAAATTTTAATACTTCTTTTTTTGATCCTGCTGGAGGAGGAGATCCTATTTTATATCAACATTTATTT
>IBIDP299-19|Tipula maxima|COI-5P|MZ196622
TACATTATATTTTATTTTTGGGGCTTGGGCAGGAATAGTAGGAACTTCATTAAGAATTTTAATTCGAGCAGAACTTGGTCATCCCGGGGCATTAATTGGGGATGATCAAATTTATAATGTAATTGTTACGGCTCACGCATTTATTATAATTTTTTTTATAGTAATACCTATTATAATTGGGGGATTCGGAAATTGATTAGTTCCCTTAATATTAGGGGCACCAGATATAGCCTTTCCTCGAATAAATAATATAAGTTTTTGAATACTTCCCCCCTCCCTTACTCTTTTATTAGCTAGTAGTATAGTGGAAAATGGAGCTGGAACCGGATGAACAGTTTACCCACCTCTCTCAGCAGGTATTGCCCATACAGGAGCCTCAGTAGATCTAGCAATTTTTTCTCTTCATTTAGCAGGAATTTCTTCAATTTTAGGTGCAGTAAATTTTATTACTACTGTAATTAATATACGATCAAGAGGAATTACCTTAGACCGAATACCTTTATTTGTTTGATCTGTAGTAATTACTGCAGTTTTATTACTTCTTTCACTCCCAGTACTAGCAGGTGCTATTACAATATTACTAACTGACCGAAATCTAAATACCTCATTTTTTGATCCCGCTGGAGGAGGAGATCCTATTTTATATCAACACTTATTT
>IBIDP320-19|Dicranomyia pauli|COI-5P|MZ196625
AACTTTATACTTTATTTTTGGGGCTTGAGCTGGTATAGTTGGGACTTCTTTAAGAATTTTAATTCGAGCTGAATTAGGACATCCAGGAGCTTTAATTGGAGATGATCAAATTTATAATGTTATTGTAACAGCTCATGCTTTTATTATAATTTTTTTTATAGTAATGCCTATTATAATTGGGGGATTTGGAAACTGATTAGTCCCTTTAATACTGGGGGCCCCTGATATAGCATTCCCTCGAATAAATAATATAAGATTTTGAATATTACCCCCTTCTTTAACCTTACTATTAGCAAGAAGAATAGTTGAAAATGGAGCAGGAACAGGATGAACAGTTTACCCCCCTCTTTCTTCTGGGATTGCCCATGCTGGCGCCTCTGTTGACTTAGCAATTTTTTCTCTTCATTTAGCGGGAATTTCTTCTATTTTGGGGGCAGTAAATTTTATTACAACAGTTATTAATATACGAACAGCTGGAATTTCTTTTGATCGAATACCTTTATTTGTTTGATCAGTAGTTATTACTGCAATCTTGTTATTACTTTCTCTTCCTGTATTAGCTGGAGCTATTACAATATTATTAACAGATCGAAATTTAAATACTTCTTTTTTTGACCCCGCTGGAGGGGGAGACCCTATTTTATACCAACATTTATTT
>IBIDP324-19|Pseudolimnophila lucorum|COI-5P|MZ196655
AACCTTATATTTTATTTTTGGGGCTTGAGCTGGTATAATTGGAACTTCCCTTAGAGTTTTAATTCGTGCCGAACTTGGTCACCCAGGAGCTTTAATTGGAGATGATCAAATTTATAATGTAATTGTTACTGCTCACGCTTTTATTATAATTTTTTTTATAGTTATACCTATTATAATTGGAGGATTTGGAAATTGACTTGTTCCTTTAATACTGGGAGCTCCAGATATGGCTTTTCCCCGAATAAATAACATAAGTTTTTGAATATTACCTCCTTCTTTAACTTTACTTCTTACTAGTAGTTTAGTAGAAAATGGAGCTGGTACTGGTTGAACGGTTTATCCTCCATTATCTTCAAATATTGCACATAGAGGAGCTTCAGTTGATTTAGCAATTTTTTCTTTACATTTAGCAGGTATTTCTTCTATTTTAGGAGCAGTTAATTTTATTACAACAGTCATTAATATACGCTCATCAGGAATTACTTTTGATCGAATACCTTTATTTGTTTGATCTGTTGTTATTACAGCTGTCTTACTACTTCTTTCATTACCTGTCTTAGCTGGAGCAATTACCATACTACTTACAGACCGAAATTTAAATACTTCTTTTTTCGACCCTGCGGGAGGAGGGGATCCTATTTTATACCAACACTTATTT
>IBIDP340-19|Pseudolimnophila ebullata|COI-5P|MZ196734
AACATTATATTTTATTTTTGGAGCTTGAGCTGGTATAATTGGAACTTCTCTTAGTGTATTAATTCGTGCCGAACTTGGACATCCTGGAGCATTAATTGGAGATGATCAAATTTATAATGTTATTGTAACTGCTCATGCATTTATTATAATTTTTTTTATAGTTATACCTATTATAATTGGAGGATTTGGTAATTGACTTGTTCCTTTAATATTAGGAGCACCTGACATAGCTTTTCCTCGAATAAATAATATAAGTTTTTGAATATTACCTCCCTCTTTAACTTTACTTCTTACTAGTAGTTTAGTGGAAAACGGAGCAGGTACAGGTTGAACTGTATATCCTCCTCTTTCATCTAATATTGCTCATGCTGGAGCTTCAGTTGATTTAGCTATTTTTTCTTTACATTTAGCAGGAATTTCTTCTATTTTAGGGGCAGTAAACTTTATTACAACTGTAATTAATATACGATCATCTGGAATTACTTTTGATCGAATACCTCTATTTGTTTGATCAGTTGTTATTACTGCTATTTTATTACTATTATCATTACCAGTTTTAGCTGGAGCAATTACTATATTACTTACTGATCGAAATTTAAATACTTCTTTTTTTGACCCTGCTGGAGGAGGAGATCCAATTTTATATCAACATTTATTT
>IBIDP408-19|Dicranomyia pauli|COI-5P|MZ196577
AACTTTATACTTTATTTTTGGGGCTTGAGCTGGTATAGTTGGGACTTCTTTAAGAATTTTAATTCGAGCTGAATTAGGACATCCAGGAGCTTTAATTGGAGATGATCAAATTTATAATGTTATTGTAACAGCTCATGCTTTTATTATAATTTTTTTTATAGTAATGCCTATTATAATTGGGGGATTTGGAAACTGATTAGTCCCTTTAATACTGGGGGCCCCTGATATAGCATTCCCTCGAATAAATAATATAAGATTTTGAATATTACCCCCTTCTTTAACCTTACTATTAGCAAGAAGAATAGTTGAAAATGGAGCAGGAACAGGATGAACAGTTTACCCCCCTCTTTCTTCTGGGATTGCCCATGCTGGCGCCTCTGTTGACTTAGCAATTTTTTCTCTTCATTTAGCGGGAATTTCTTCTATTTTGGGGGCAGTAAATTTTATTACAACAGTTATTAATATACGAACAGCTGGAATTTCTTTTGATCGAATACCTTTATTTGTTTGATCAGTAGTTATTACTGCAATCTTGTTATTACTTTCTCTTCCTGTATTAGCTGGAGCTATTACAATATTATTAACAGATCGAAATTTAAATACTTCTTTTTTTGACCCCGCTGGAGGGGGAGACCCTATTTTATACCAACATTTATTT
>IBIDP415-19|Austrolimnophila latistyla|COI-5P|MZ196916
AACATTATATTTTATTTTTGGAGCTTGAGCAGGAATAGTGGGAACTTCATTAAGTTTATTGATTCGAGCAGAATTAGGGCACCCAGGAGCATTAATTGGCGATGATCAAATTTATAATGTAATTGTCACTGCACATGCATTTGTAATAATTTTTTTTATAGTTATGCCTATTATAATTGGGGGATTCGGAAACTGACTTGTCCCTCTTATACTAGGAGCCCCCGACATAGCTTTTCCCCGAATAAATAATATAAGTTTTTGAATATTACCTCCTTCTTTAACATTACTGTTAGCCAGAAGTATGGTGGAAAATGGGGCCGGAACAGGTTGAACTGTATACCCCCCCCTATCTTCTGGAATTGCCCATGCCGGGGCTTCTGTTGATTTAGCTATTTTTTCTCTACATTTAGCAGGAATCTCATCTATTTTAGGAGCAGTAAATTTTATTACCACTGTTATTAATATGCGATCATCAGGTATTACTTTTGATCGCATACCTTTATTTGTTTGATCTGTTGTAATTACAGCTGTTTTACTACTTTTATCTTTGCCAGTTTTAGCCGGAGCTATTACTATATTATTAACTGATCGAAATTTAAATACATCTTTTTTTGACCCCGCTGGAGGAGGAGATCCTATTTTATACCAACATTTATTT
>IBIDP421-19|Symplecta stictica|COI-5P|MZ196840
AACTTTATATTTTATTTTCGGGGCTTGAGCAGGGATAGTGGGAACATCCCTTAGAGTTTTAATTCGAACAGAATTAGGACATCCTGGAGCTTTAATTGGAAATGATCAAATTTATAATGTAATTGTAACTGCTCATGCTTTTATCATAATTTTTTTTATAGTAATACCAATTATAATTGGAGGATTTGGAAATTGATTAGTCCCTTTAATATTAGGGGCTCCTGATATGGCTTTTCCACGAATAAATAATATAAGTTTTTGATTACTTCCACCTTCATTAACCTTATTATTGGCCAGAAGCTTAGTTGAAAATGGTGCTGGTACAGGATGAACAGTTTACCCACCTCTATCTGCAGGAATTGCTCATGCCGGAGCTTCAGTTGATTTAGCTATTTTTTCTCTACATTTAGCAGGGGTTTCTTCAATTTTAGGGGCTGTAAATTTTATTACTACAGTAATTAATATACGATCAACAGGAATTACTTTTGATCGAATACCTTTATTTGTTTGAGCTGTTGTAATTACAGCAGTATTATTATTATTATCTTTACCTGTTTTAGCGGGGGCAATTACAATACTATTAACAGATCGAAATTTTAATACTTCTTTCTTTGACCCTGCCGGAGGAGGAGATCCTATTTTATATCAACATTTATTT
>IBIDP451-19|Symplecta hybrida|COI-5P|MZ196715
AACTCTTTATTTTATTTTCGGGGCTTGAGCAGGGATAGTAGGAACATCTCTTAGAGTACTAATTCGAACAGAATTAGGACACCCTGGAGCTTTAATTGGAAACGACCAAATTTATAATGTAATTGTAACTGCCCATGCTTTTATTATAATTTTTTTTATAGTTATACCTATTATAATTGGAGGGTTTGGTAATTGACTTGTACCTTTAATATTAGGAGCCCCTGATATAGCTTTCCCTCGAATAAATAATATAAGTTTTTGACTTCTTCCTCCTTCTTTAACTCTACTTTTGGCAAGTAGTTTAGTTGAAAACGGAGCTGGAACTGGATGAACAGTTTACCCTCCTCTATCATCAGGAATTGCTCATGCTGGAGCTTCTGTCGATTTAGCTATTTTTTCTTTACATTTAGCAGGAGTATCTTCAATTTTAGGTGCAGTAAATTTTATTACTACTGTAATTAATATACGATCAACAGGAATTACTTTTGACCGAATACCTTTATTTGTTTGAGCTGTAGTAATTACAGCTGTATTATTATTATTATCTTTACCTGTTTTAGCTGGAGCTATTACTATATTATTAACAGATCGAAATTTTAATACATCATTTTTTGACCCTGCAGGTGGGGGAGACCCTATTTTATACCAACATCTTTTC
>IBIDP474-19|Idiocera sziladyi|COI-5P|MZ196747
AACTTTATATTTTATTTTTGGGGCTTGAGCAGGAATAATTGGGACATCATTAAGAATTTTAATTCGAGCTGAACTTGGTCACCCAGGTACATTAATTGGAAATGACCAAATTTATAATGTTATTGTTACAGCTCATGCATTTATTATAATTTTTTTTATAGTAATACCTATTATAATTGGAGGTTTTGGAAATTGACTTGTTCCATTAATATTAGGAGCTCCTGATATAGCTTTTCCTCGAATAAATAATATAAGATTTTGAATATTACCTCCATCATTAACATTATTATTAGCAAGAAGAATAGTAGAAAATGGAGCAGGTACAGGATGAACTGTTTATCCACCATTATCTTCAAGAATTGCTCACGCTGGAGCCTCAGTAGATTTAGCAATTTTTTCTCTTCATTTAGCAGGTATTTCATCTATTTTAGGAGCTGTAAATTTTATTACTACTATTATTAATATACGATCAACAGGAATTTCATTTGATCGAATACCTTTATTTGTATGAGCAGTTTTTATTACAGCAATTTTATTACTTCTATCTTTACCTGTATTAGCTGGAGCTATTACAATACTTTTAACTGATCGAAACTTAAATACATCATTTTTTGACCCTGCTGGAGGAGGAGATCCAATTTTATATCAACATTTATTT
>IBIDP476-19|Idiocera sziladyi|COI-5P|MZ196872
AACTTTATATTTTATTTTTGGGGCTTGAGCAGGAATAATTGGGACATCATTAAGAATTTTAATTCGAGCTGAACTTGGTCACCCAGGTACATTAATTGGAAATGACCAAATTTATAATGTTATTGTTACAGCTCATGCATTTATTATAATTTTTTTTATAGTAATACCTATTATAATTGGAGGTTTTGGAAATTGACTTGTTCCATTAATATTAGGAGCTCCTGATATAGCTTTTCCTCGAATAAATAATATAAGATTTTGAATATTACCTCCATCATTAACATTATTATTAGCAAGAAGAATAGTAGAAAATGGAGCAGGTACAGGATGAACTGTTTATCCACCATTATCTTCAAGAATTGCTCACGCTGGAGCCTCAGTAGATTTAGCAATTTTTTCTCTTCATTTAGCAGGTATTTCATCTATTTTAGGAGCTGTAAATTTTATTACTACTATTATTAATATACGATCAACAGGAATTTCATTTGATCGAATACCTTTATTTGTATGAGCAGTTTTTATTACAGCAATTTTATTACTTCTATCTTTACCTGTATTAGCTGGAGCTATTACAATACTTTTAACTGATCGAAACTTAAATACATCATTTTTTGACCCTGCTGGAGGAGGAGATCCAATTTTATATCAACATTTATTT
>IBIDP478-19|Tricyphona immaculata|COI-5P|MZ196759
AACTTTATATTTTATTTTTGGAGCTTGAGCCGGAATAGTCGGAACATCTCTAAGAATACTAATTCGAGCTGAACTTGGACACCCAGGAGCTTTAATTGGAGATGATCAAATTTATAACGTAATTGTTACTGCTCATGCATTTGTTATAATTTTTTTTATAGTTATGCCTATTATAATTGGAGGATTTGGAAATTGATTAGTGCCTTTAATGTTAGGGGCCCCTGATATAGCTTTCCCTCGAATAAATAATATAAGATTTTGAATATTACCCCCATCTCTTACTTTATTATTAGCTAGTAGCTTAGTCGAAAATGGAGCCGGAACTGGTTGAACTGTTTATCCTCCCTTATCTTCAGGAATTGCCCATGCAGGAGCTTCAGTTGATTTAGCTATTTTTTCTTTACATTTAGCCGGAATTTCATCTATTTTAGGAGCTGTAAATTTTATTACAACAGTAATTAATATACGATCTTCTGGGATTACTTTTGATCGAATACCTTTATTTGTATGAGCTGTTGTAATTACAGCAGTTCTTCTTCTACTTTCTTTACCTGTTTTAGCAGGAGCTATTACAATACTTTTAACAGATCGAAATTTAAATACATCTTTCTTTGACCCAGCTGGAGGAGGAGATCCTATTTTATACCAACACTTATTT
>IBIDP603-20|Tipula trigona|COI-5P|MZ196684
TACATTATATTTTATTTTTGGAGCTTGGGCAGGAATAGTTGGAACTTCATTAAGAATTTTAATTCGAGCAGAACTTGGACATCCAGGAGCACTAATTGGTGATGACCAAATTTATAATGTTATTGTAACAGCTCATGCATTCATTATAATTTTCTTTATAGTAATACCTATTATAATTGGAGGATTTGGAAATTGATTGGTTCCATTAATACTAGGAGCACCTGATATGGCTTTCCCTCGAATAAATAATATAAGTTTTTGAATATTACCCCCATCTCTTACTCTTTTATTAGCTAGAAGTATAGTTGAAAATGGAGCAGGAACTGGATGAACAGTTTATCCCCCTTTATCTTCAGGAATTGCTCATACTGGAGCTTCAGTAGATTTAGCAATTTTTTCACTTCATTTAGCAGGAATTTCTTCAATTTTAGGAGCTGTAAATTTTATTACTACAGTTATTAATATACGTTCAAGAGGAATTACTCTAGATCGAATACCATTATTTGTTTGATCTGTAGTAATTACTGCAGTATTACTTTTACTTTCTTTACCTGTATTAGCAGGAGCAATTACAATATTATTAACAGATCGAAACTTAAATACTTCATTTTTTGATCCTGCTGGTGGAGGAGATCCAATTCTTTACCAACATCTATTC
>IBIDP620-20|Neolimonia dumetorum|COI-5P|MZ196594
TACTTTATATTTCATTTTAGGAGCTTGAGCAGGAATAGTAGGAACTTCTTTAAGTATCTTAATTCGAGCCGAATTAGGGCACTCAGGAGCTTTAATTGGAGATGATCAAATTTATAATGTAATTGTTACAGCTCATGCTTTTATTATAATTTTTTTTATAGTAATACCTATTATAATTGGAGGATTCGGAAATTGATTAGTTCCTTTAATACTAGGTGCTCCAGATATAGCTTTTCCTCGAATAAATAATATAAGTTTTTGAATATTACCCCCTTCATTAACTTTACTATTGACTAGAAGAATAATTGAAACTGGAGCAGGAACAGGATGAACAGTATACCCCCCCTTATCCTCTGGTATTGCTCACGCAGGAGCTTCTGTAGATTTAGCAATTTTTTCCCTTCATTTAGCAGGAATTTCCTCTATTCTTGGAGCAGTAAACTTTATTACTACTGTAATCAATATACGATCAACAGGAATTACTTTTGATCGGATACCTTTATTTGTTTGATCAGTAGTAATTACTGCTATTTTACTATTATTATCTTTGCCTGTATTAGCTGGAGCTATTACTATATTATTAACTGATCGAAATTTAAATACATCTTTTTTTGATCCTGCTGGGGGAGGAGATCCAATTTTATACCAACATTTATTC
>IBIDP639-20|Symplecta pilipes|COI-5P|MZ196593
AACATTATATTTTATTTTCGGGGCTTGAGCCGGAATAGTAGGAACTTCCTTAAGAGTTTTAATTCGAACAGAATTAGGACACCCTGGAGCCTTAATTGGAAATGACCAAATTTATAATGTAATTGTAACTGCCCATGCTTTTATTATAATTTTTTTTATAGTAATACCTATTATAATTGGGGGATTTGGAAATTGATTAGTTCCTTTAATATTAGGAGCTCCTGATATAGCTTTCCCTCGAATAAATAATATAAGATTCTGGCTACTTCCGCCTTCATTAACATTATTATTAGCTAGTAGTCTAGTTGAAAACGGAGCTGGGACAGGATGAACAGTTTACCCCCCCTTATCAGCCGGAATTGCCCATGCAGGAGCATCAGTTGATTTAGCAATTTTTTCTTTACACTTAGCCGGAGTTTCCTCAATTTTAGGAGCAGTAAATTTTATTACAACAGTAATTAATATACGATCCACTGGGATTACCTTTGACCGAATACCTTTATTTGTGTGGGCTGTTGTAATTACAGCAGTTTTATTACTTTTATCTTTACCTGTATTAGCTGGAGCTATTACAATATTATTAACAGATCGAAATTTTAATACTTCTTTTTTTGATCCTGCTGGAGGAGGAGATCCTATTTTATATCAACATTTATTT
>IBIDP646-20|Limonia nubeculosa|COI-5P|MZ196633
AACTTTATATTTTATTTTTGGAGCATGATCTGGTATAGTAGGTACTTCCTTAAGTATTCTAATTCGAGCTGAATTAGGACATCCTGGAGCCTTAATTGGAGATGACCAAATTTATAATGTTATTGTTACTGCTCATGCATTTATTATGATTTTTTTTATAGTAATGCCTATTATAATTGGAGGATTCGGAAATTGATTAGTTCCTTTAATATTAGGAGCCCCTGATATAGCTTTCCCTCGAATAAATAACATAAGTTTCTGAATATTACCTCCTTCTTTAACACTTTTATTGGCTAGTAGTATAGTTGAAAACGGGGCTGGTACTGGATGAACAGTTTACCCACCATTATCCTCGGGTACAGCACATAGTGGAGCATCAGTAGATTTAGCAATTTTTTCTTTACATTTAGCTGGAATTTCATCAATTTTAGGAGCTGTAAATTTTATTACTACTGTAATTAATATGCGTGCTGCAGGAATATCTTTTGATCGAATACCTTTATTTGTTTGATCTGTAGTAATTACTGCTGTTTTATTACTTTTATCTTTACCTGTTTTAGCTGGTGCTATTACAATATTATTAACAGATCGAAATTTAAATACTTCTTTCTTTGATCCCGCAGGAGGAGGAGACCCAATTTTATATCAACATCTATTT
>IBIDP650-20|Neolimonia dumetorum|COI-5P|MZ196926
TACTTTATATTTCATTTTAGGAGCTTGAGCAGGAATAGTAGGAACTTCTTTAAGTATCTTAATTCGAGCCGAATTAGGGCACTCAGGAGCTTTAATTGGAGATGATCAAATTTATAATGTAATTGTTACAGCTCATGCTTTTATTATAATTTTTTTTATAGTAATACCTATTATAATTGGAGGATTCGGAAATTGATTAGTTCCTTTAATACTAGGTGCTCCAGATATAGCTTTTCCTCGAATAAATAATATAAGTTTTTGAATATTACCCCCTTCATTAACTTTACTATTGACTAGAAGAATAATTGAAACTGGAGCAGGAACAGGATGAACAGTATACCCCCCCTTATCCTCTGGTATTGCTCACGCAGGAGCTTCTGTAGATTTAGCAATTTTTTCCCTTCATTTAGCAGGAATTTCCTCTATTCTTGGAGCAGTAAACTTTATTACTACTGTAATCAATATACGATCAACAGGAATTACTTTTGATCGGATACCTTTATTTGTTTGATCAGTAGTAATTACTGCTATTTTACTATTATTATCTTTGCCTGTATTAGCTGGAGCTATTACTATATTATTAACTGATCGAAATTTAAATACATCTTTTTTTGATCCTGCTGGGGGAGGAGATCCAATTTTATACCAACATTTATTC
>IBIDP665-20|Limonia phragmitidis|COI-5P|MZ196761
TACTTTATATTTTATTTTAGGAGCTTGATCAGGAATAGTTGGTACTTCCCTAAGAATTCTAATTCGAGCTGAATTAGGACACCCAGGAGCTTTAATTGGAGATGATCAAATTTATAATGTAATTGTTACAGCTCATGCTTTCATTATAATTTTTTTTATAGTTATACCTATTATAATTGGGGGATTCGGAAATTGGCTAGTTCCATTAATACTTGGAGCTCCTGATATAGCTTTTCCTCGAATAAATAATATAAGATTTTGAATACTACCTCCTTCTTTAACCCTTTTATTAGCGAGTAGAATAGTAGAAGCTGGAGTAGGGACTGGTTGAACAGTTTACCCACCGCTATCCTCAGGGATTGCTCATGGAGGGGCTTCTGTAGACTTAGCTATTTTTTCACTTCATTTAGCAGGGATTTCTTCGATTTTAGGGGCTGTAAATTTTATTACAACTGTTATTAATATACGATCAGCAGGAATATCTTTTGACCGTATACCTTTATTTGTATGATCAGTTGTAATTACTGCTGTATTATTACTATTATCTTTACCTGTTTTAGCCGGAGCTATTACAATATTATTAACAGATCGAAATTTAAATACCTCATTTTTTGATCCAGCGGGAGGAGGAGATCCAATTCTTTACCAACATTTATTT
>IBIDP774-20|Tipula paludosa|COI-5P|MZ196697
AACTTTATATTTCATTTTTGGGGCTTGAGCTGGCATAGTGGGAACTTCCTTAAGAATTTTAATTCGAGCAGAACTTGGCCATCCTGGGGCATTAATTGGGGATGACCAAATTTATAATGTTATTGTAACAGCTCATGCATTTATTATAATTTTTTTTATAGTTATGCCTATTATAATTGGAGGGTTTGGAAATTGATTAGTTCCTTTAATGCTAGGGGCTCCAGATATAGCTTTCCCCCGAATAAATAATATAAGTTTTTGAATATTACCTCCATCCCTTACCCTTTTATTAGCTAGTAGTATAGTGGAAAACGGGGCTGGAACAGGTTGAACCGTTTACCCACCACTCTCTGCTGGAATTGCTCATACAGGAGCATCAGTAGACCTAGCTATTTTTTCTCTTCACTTAGCGGGAATTTCTTCTATTCTAGGAGCTGTAAATTTTATTACTACAGTTATTAATATACGATCAAGAGGAATTACATTAGACCGAATACCATTATTTGTCTGATCAGTAGTAATTACTGCTGTTTTATTACTTCTATCTTTACCTGTTCTAGCTGGAGCTATTACAATATTATTAACTGATCGAAATTTAAATACCTCTTTTTTTGATCCTGCCGGGGGAGGAGACCCAATTTTATACCAACACCTATTT
>IBIDP786-20|Tipula oleracea|COI-5P|MZ196921
AACTTTATATTTCATTTTTGGAGCTTGGGCCGGTATAGTGGGAACTTCTTTAAGAATTTTAATTCGAGCAGAACTTGGTCATCCTGGGGCATTAATTGGGGATGACCAAATTTATAATGTTATTGTAACAGCTCATGCATTTATTATAATTTTTTTTATAGTTATACCTATTATAATTGGAGGATTTGGAAATTGATTAGTCCCTTTAATACTGGGAGCCCCAGATATGGCTTTTCCACGAATAAATAATATGAGTTTTTGGATATTACCCCCATCCCTTACTCTTTTATTAGCTAGTAGTATAGTGGAAAATGGAGCTGGAACAGGTTGAACCGTTTACCCCCCACTTTCTGCTGGAATTGCTCATACAGGAGCATCAGTAGATCTAGCTATTTTTTCTCTTCATTTAGCAGGAATTTCCTCTATTTTAGGAGCTGTAAATTTTATTACTACAGTTATTAATATACGATCAAGAGGAATTACATTAGATCGAATACCATTATTTGTTTGATCAGTAGTGATTACTGCTGTTTTATTACTTCTTTCTTTACCTGTTTTAGCCGGAGCTATTACAATATTATTAACAGACCGAAATTTAAATACCTCTTTTTTTGACCCTGCTGGAGGAGGAGACCCAATTTTATACCAACATTTATTT
>IBIDP794-20|Tipula paludosa|COI-5P|MZ196755
AACTTTATATTTCATTTTTGGGGCTTGAGCTGGCATAGTGGGAACTTCCTTAAGAATTTTAATTCGAGCAGAACTTGGCCATCCTGGGGCACTAATTGGGGATGACCAAATTTATAATGTTATTGTAACAGCTCATGCATTTATTATAATTTTTTTTATAGTTATGCCTATTATAATTGGAGGGTTTGGAAATTGATTAGTTCCTTTAATGCTAGGGGCTCCAGATATAGCTTTCCCCCGAATAAATAATATAAGTTTTTGAATATTACCTCCATCCCTTACCCTTTTATTAGCTAGTAGTATAGTGGAAAACGGGGCTGGAACAGGTTGAACCGTTTACCCACCACTCTCTGCTGGAATTGCTCATACAGGAGCATCAGTAGACCTAGCTATTTTTTCTCTTCACTTAGCGGGAATTTCTTCTATTCTAGGAGCTGTAAATTTTATTACTACAGTTATTAATATACGATCAAGAGGAATTACATTAGACCGAATACCATTATTTGTCTGATCAGTAGTAATTACTGCTGTTTTATTACTTCTATCTTTACCTGTTCTAGCTGGAGCTATTACAATATTATTAACTGATCGAAATTTAAATACCTCTTTTTTTGATCCTGCCGGGGGAGGAGACCCAATTTTATACCAACACCTATTT
>IBIDP829-20|Tipula intermedia|COI-5P|MZ196811
TACATTATATTTTATTTTTGGGGCTTGAGCAGGGATAGTGGGAACCTCATTAAGAATTTTAATTCGAGCAGAACTTGGTCATCCGGGAGCATTAATTGGGGATGATCAAATTTATAATGTTATTGTAACAGCACATGCTTTTATTATGATTTTTTTTATAGTAATACCTATTATAATTGGAGGATTTGGAAACTGATTAGTACCCCTAATACTAGGGGCACCTGATATAGCTTTTCCTCGAATAAATAATATAAGTTTCTGAATACTACCCCCTTCTTTAACTCTTCTTTTAGCAAGTAGTATAGTAGAAAACGGGGCTGGTACTGGATGAACAGTTTACCCCCCTCTTTCTTCAGGAATTGCTCATACTGGGGCTTCAGTTGATTTAGCAATTTTTTCATTACATTTAGCTGGAATTTCTTCTATTTTAGGAGCAGTAAATTTTATTACAACAGTTATTAATATACGATCAAGAGGAATTACTTTAGACCGAATACCTTTATTTGTTTGATCAGTAGTAATTACTGCTGTCCTTCTTCTTCTTTCACTTCCAGTTTTAGCTGGTGCTATTACAATATTATTAACAGATCGAAATTTAAATACATCCTTTTTTGACCCAGCTGGAGGAGGAGATCCTATTCTTTATCAACATTTATTT
